# Supplementary material for: Integrative epigenomics in Sjögren´s syndrome reveals novel pathways and a strong interaction between the HLA, autoantibodies and the interferon signature
Source: Sci Rep. 2021 Dec 2;11:23292. doi: 10.1038/s41598-021-01324-0 (PMC8640069; doi:10.1038/s41598-021-01324-0)
Supplement: Supplementary file 5 — Supplementary Table 1 [file 41598_2021_1324_MOESM5_ESM.xlsx]

## Sheet: Sheet1
Supplementary Table 1. Mean epidemiological and clinical features of the individuals included in the present study.
	Discovery cohort		Replication cohort
Mean Features	SS	Control	SS	Control
Total (N)	189	220	60	89
Females (N)	179	162	57	68
Age (years ± sd)	59.3 ± 13.07	46.3 ± 12.45	58.3 ± 11.72	43.9 ± 14.17
Cell proportion* (mean ± s.d.)
B cells	0.040 ± 0.03	0.035 ± 0.01	0.037 ± 0.02	0.038 ± 0.02
CD4 T cells	0.127 ± 0.06	0.139 ± 0.04	0.130 ± 0.05	0.155 ± 0.05
CD8 T cells	0.056 ± 0.04	0.060 ± 0.03	0.063 ± 0.04	0.068 ± 0.03
Monocytes	0.082 ± 0.03	0.074 ± 0.02	0.090 ± 0.02	0.074 ± 0.02
Neutrophils	0.625 ± 0.12	0.598 ± 0.09	0.610 ± 0.09	0.577 ± 0.09
Natural Killers	0.025 ± 0.02	0.036 ± 0.02	0.025 ± 0.02	0.036 ± 0.02
Eosinophils	0.020 ± 0.02	0.026 ± 0.02	0.020 ± 0.01	0.023 ± 0.02
Treatments (Yes/No)
Antimalarials	67/122		22/38
Immunosupupressors	35/154		9/51
Steroids	43/146		8/52
AutoAntibodies presence (Yes/No/NA)
Anti-Ro/SSA	105/43/40	2/196/22
Anti-LA/SSB	50/98/40	0/198/22
* Cell proportions were measured by flow cytometry
