# Supplementary material for: Integrative epigenomics in Sjögren´s syndrome reveals novel pathways and a strong interaction between the HLA, autoantibodies and the interferon signature
Source: Sci Rep. 2021 Dec 2;11:23292. doi: 10.1038/s41598-021-01324-0 (PMC8640069; doi:10.1038/s41598-021-01324-0)
Supplement: Supplementary file 7 — Supplementary Table 3 [file 41598_2021_1324_MOESM7_ESM.xlsx]

## Sheet: Sheet1
Suppl. Table 3. SSc-DMPs in relation with treatment and autoantibodies presence															Results Stratified or conditioned by Anti-Ro/SSA and/or Anti-La/SSA autoantibodies
SjS-DMP unadjusted by treatment					DMP adjusted by treatment (EPIC)					DMP adjusted by treatment (450K)						AntiRo/SSApos vs CTRL			AntiRo/SSAneg vs CTRL			Anti-Ro/SSA Conditional Results			AntiRo/SSApos vs CTRL conditioned on Anti-La/SSB			AntiRo/SSA and AntiLa/SSB pos vs CTRL
cpg_EPIC	β	P	fdr		cpg	β	P	fdr		cpg	β	p	cpg.gene		cpg	β	P		β	P		β	P		β	P		β	P	genes
cg05696877	-0.340051	3.46089e-27	2.68663e-21		cg05696877	-0.350804	4.53169e-23	3.51787e-17		cg05696877	-0.250439	0.000126938	IFI44L		cg05696877	-0.435841	5.71e-41		-0.0441709	0.0989282		-0.0519764	0.0811103		-0.418134	2.87223e-32		-0.487033	8.27858e-38	IFI44L
cg13452062	-0.398384	9.93995e-25	3.85811e-19		cg13452062	-0.412306	4.02267e-21	1.56136e-15					IFI44L		cg13452062	-0.531948	1.07e-39		-0.0268558	0.206077		-0.0495463	0.175798		-0.509039	4.42927e-31		-0.600896	5.82241e-40	IFI44L
cg03607951	-0.183865	1.50481e-22	2.92039e-17		cg03607951	-0.197017	4.82758e-20	1.24919e-14		cg03607951	-0.181995	5.98663e-05	IFI44L		cg00959259	-0.282674	7.44e-31		-0.0282228	0.131557		-0.0344707	0.140594		-0.255113	3.55257e-22		-0.345293	2.55225e-30	PARP9|DTX3L
cg00959259	-0.215856	5.3446e-23	1.38297e-17		cg00959259	-0.221317	4.03465e-19	7.83007e-14		cg00959259	-0.248652	9.78996e-07	PARP9|DTX3L		cg03607951	-0.238827	2.73e-32		-0.0348683	0.109219		-0.0443635	0.0311289		-0.226178	1.82598e-24		-0.267182	1.68239e-25	IFI44L
cg26312951	-0.134251	3.79467e-19	4.20819e-14		cg26312951	-0.151391	1.25228e-18	1.94425e-13		cg26312951	-0.131855	0.00056125	MX1		cg22862003	-0.227811	3.85e-30		-0.0160105	0.329728		-0.0364936	0.0705437		-0.211303	3.51773e-22		-0.265008	6.5106e-30	MX1
cg22862003	-0.166601	1.62267e-20	2.5193e-15		cg22862003	-0.173769	1.8166e-17	2.35033e-12		cg22862003	-0.151698	0.000806359	MX1		cg07839457	-0.23651	7.3e-29		-0.0138805	0.563874		-0.0325561	0.132857		-0.224102	1.2045e-21		-0.266011	5.37884e-24	NLRC5
cg06981309	-0.120834	6.80448e-18	4.06323e-13		cg06981309	-0.133416	8.23913e-17	8.32883e-12		cg06981309	-0.106966	0.00300054	PLSCR1		cg26312951	-0.179448	7.22e-29		-0.004286	0.757462		-0.00818802	0.617919		-0.160254	2.33618e-20		-0.213775	1.23894e-29	MX1
cg17986793	-0.0641705	7.571e-18	4.19803e-13		cg17986793	-0.0711579	8.5833e-17	8.32883e-12					MX1		cg10549986	-0.103302	1.35e-23		-0.0353678	0.00817133		-0.0334609	0.00228186		-0.103279	1.03885e-18		-0.110303	3.93101e-16	RSAD2
cg06188083	-0.14978	8.85002e-18	4.58008e-13		cg06188083	-0.16674	1.07655e-16	9.28562e-12		cg06188083	-0.15189	0.000337152	IFIT3		cg21549285	-0.337676	3.91e-27		-0.0300793	0.198069		-0.0472899	0.132314		-0.310985	1.35789e-19		-0.413796	1.02742e-27	MX1
cg07815522	-0.199232	7.38287e-19	5.21018e-14		cg07815522	-0.210489	1.5554e-16	1.20743e-11					PARP9|DTX3L		cg10959651	-0.115597	8.52e-22		-0.0319508	0.0146124		-0.0268771	0.0338786		-0.118001	9.37063e-18		-0.129057	1.92399e-16	RSAD2
cg22930808	-0.206471	2.91651e-18	1.88669e-13		cg22930808	-0.220017	4.10372e-16	2.89604e-11		cg22930808	-0.2326	0.000141715	PARP9|DTX3L		cg07815522	-0.271284	3.36e-27		-0.0209587	0.297474		-0.0331058	0.197272		-0.259231	1.68874e-20		-0.317322	7.3621e-26	PARP9|DTX3L
cg21549285	-0.249896	5.50775e-19	4.75064e-14		cg21549285	-0.257643	4.68821e-16	3.03282e-11		cg21549285	-0.255121	0.000263739	MX1		cg22930808	-0.290303	1.08e-28		-0.0154999	0.354061		-0.0208069	0.428208		-0.261305	2.27236e-20		-0.353858	3.22423e-29	PARP9|DTX3L
cg10959651	-0.0915054	6.91992e-19	5.21018e-14		cg10959651	-0.0956333	5.52279e-16	3.29788e-11		cg10959651	-0.0637153	0.00331998	RSAD2		cg06981309	-0.166447	2.29e-27		-0.019828	0.211278		-0.0224977	0.148439		-0.157377	2.24642e-20		-0.186224	1.49996e-20	PLSCR1
cg12439472	-0.236627	2.32312e-17	1.12712e-12		cg12439472	-0.256349	1.08047e-15	5.99108e-11					EPSTI1		cg17986793	-0.0829742	5.62e-21		-0.011955	0.308437		-0.0170037	0.0655289		-0.0807361	6.42306e-16		-0.0849298	5.12337e-13	MX1
cg08122652	-0.16377	4.37469e-17	1.99765e-12		cg08122652	-0.177284	2.4183e-15	1.25152e-10		cg08122652	-0.201794	2.88537e-05	PARP9|DTX3L		cg06188083	-0.202652	3.14e-24		-0.0116368	0.449372		-0.0256756	0.21989		-0.183953	5.07686e-17		-0.24806	1.71054e-25	IFIT3
cg24678928	-0.143976	2.84424e-16	1.05373e-11		cg24678928	-0.157795	4.65398e-15	2.258e-10					DDX60		cg12439472	-0.280309	2.37e-18		-0.0588562	0.152894		-0.0555458	0.115596		-0.265466	2.47255e-13		-0.312856	1.95444e-13	EPSTI1
cg10549986	-0.0786369	4.9491e-19	4.75064e-14		cg10549986	-0.0781247	8.16383e-15	3.72791e-10		cg10549986	-0.0487368	0.00883686	RSAD2		cg08122652	-0.230553	2.93e-25		-0.000480285	0.972978		-0.0137867	0.542025		-0.211617	4.83889e-18		-0.282709	1.3367e-26	PARP9|DTX3L
cg01553433	-0.0543113	2.64582e-15	7.89965e-11		cg01553433	-0.0612018	1.38839e-14	5.98768e-10					BISPR|BST2|MVB12A		cg16411857	-0.0850087	2.73e-17		-0.01838	0.222479		-0.0257275	0.019748		-0.0807628	1.38403e-12		-0.0862463	8.29959e-10	NLRC5
cg07362849	-0.0532124	4.74708e-16	1.67503e-11		cg07362849	-0.0582761	1.54876e-14	6.32778e-10					BISPR|BST2|MVB12A		cg05552874	-0.205822	1.55e-24		-0.0305165	0.118903		-0.0306396	0.156636		-0.191162	1.01983e-17		-0.243993	1.87543e-21	IFIT1
cg07839457	-0.176742	7.59245e-20	9.82315e-15		cg07839457	-0.165431	2.19276e-14	8.51102e-10		cg07839457	-0.129407	0.00773906	NLRC5		cg24678928	-0.196658	3.24e-21		-0.01213	0.317946		-0.0245802	0.249557		-0.17967	7.64438e-15		-0.242949	7.67903e-22	DDX60
cg14943355	-0.124217	2.85054e-16	1.05373e-11		cg14943355	-0.131949	4.45973e-14	1.64858e-09					PARP11		cg14943355	-0.176512	1.84e-22		-0.0254071	0.138071		-0.0340786	0.0732309		-0.158892	1.62383e-15		-0.207225	1.10963e-19	PARP11
cg06562969	-0.106249	1.09367e-14	2.92758e-10		cg06562969	-0.118862	5.89178e-14	2.07895e-09					EPSTI1		cg07362849	-0.0678353	3.72e-19		-0.0107418	0.242882		-0.00988039	0.228494		-0.0591661	1.43036e-12		-0.0829572	3.82215e-17	BISPR|BST2|MVB12A
cg25998594	-0.0629688	4.50283e-15	1.29462e-10		cg25998594	-0.0693878	8.42578e-14	2.75583e-09					IRF9		cg01190666	-0.0799926	6.02e-21		-0.0184318	0.0473309		-0.0208512	0.0196369		-0.0764777	1.61252e-15		-0.0905939	4.63449e-18	PRIC285
cg22485558	-0.0444305	2.49305e-15	7.74124e-11		cg22485558	-0.0479953	8.52007e-14	2.75583e-09					MX1		cg23570810	-0.185862	2.22e-22		-0.0153644	0.419179		-0.0157259	0.427669		-0.188505	4.48591e-18		-0.196188	2.90206e-18	IFITM1
cg14595557	-0.0700859	8.40301e-15	2.32968e-10		cg14595557	-0.0764517	1.78075e-13	5.52947e-09					CMPK2		cg22485558	-0.0597383	3.61e-19		-0.00739358	0.426843		-0.00920987	0.19221		-0.0613558	1.09232e-15		-0.0598767	8.64654e-11	MX1
cg05883128	-0.101532	1.16709e-14	3.01997e-10		cg05883128	-0.11019	2.2368e-13	6.67842e-09		cg05883128	-0.106168	0.000639953	DDX60		cg01553433	-0.0696784	3.75e-17		-0.00922192	0.379299		-0.0111349	0.224954		-0.0653382	2.93292e-12		-0.0796814	1.08323e-13	BISPR|BST2|MVB12A
cg12877361	0.043088	3.77346e-12	7.32318e-08		cg12877361	0.0518287	4.98126e-13	1.43217e-08					OAS1		cg25998594	-0.0933199	4.47e-23		-6.87e-05	0.991562		-0.00854526	0.381786		-0.0828959	9.58402e-16		-0.122869	3.02412e-25	IRF9
cg05552874	-0.153901	1.14051e-16	4.6598e-12		cg05552874	-0.152054	5.2108e-13	1.44466e-08		cg05552874	-0.134703	0.00135156	IFIT1		cg14595557	-0.0975054	3.48e-22		-0.00812405	0.469305		-0.0123567	0.249326		-0.0914189	4.41835e-16		-0.115511	1.23826e-19	CMPK2
cg26505274	0.0836933	5.39055e-14	1.30768e-09		cg26505274	0.0915305	1.06645e-12	2.85471e-08					OASL		cg06562969	-0.145676	1.98e-21		-0.00313035	0.823001		-0.00492318	0.764365		-0.141437	3.12736e-16		-0.173065	2.95443e-20	EPSTI1
cg06716655	-0.0691396	1.53271e-13	3.6055e-09		cg06716655	-0.0770596	1.22377e-12	3.16664e-08					ADAR		cg05883128	-0.135638	1.25e-19		-0.0156703	0.271566		-0.0141444	0.382792		-0.13582	1.78886e-15		-0.153027	1.19749e-19	DDX60
cg23570810	-0.136592	1.51696e-15	4.90663e-11		cg23570810	-0.137937	1.61041e-12	4.0327e-08		cg23570810	-0.113679	0.00542683	IFITM1		cg09858955	-0.137029	3.66e-16		-0.0361988	0.104267		-0.0429445	0.0221754		-0.115693	4.58014e-10		-0.159534	1.30801e-14	VRK2
cg01028142	-0.0944291	4.79884e-13	1.06436e-08		cg01028142	-0.105314	2.00173e-12	4.85598e-08		cg01028142	-0.103695	0.0014405	CMPK2		cg26505274	0.104212	8.06e-19		-0.0091541	0.568369		1.89e-05	0.998869		0.0990049	9.49128e-14		0.122489	2.19668e-15	OASL
cg16411857	-0.0693917	1.08711e-16	4.6598e-12		cg16411857	-0.0665412	3.14454e-12	7.39713e-08		cg16411857	-0.0163124	0.408036	NLRC5		cg06716655	-0.0976945	3.19e-17		-0.00343344	0.798016		-0.00750984	0.540153		-0.0891967	7.01126e-12		-0.116363	5.74844e-16	ADAR
cg01190666	-0.0611575	8.03548e-16	2.71209e-11		cg01190666	-0.0603616	4.0191e-12	9.17636e-08		cg01190666	-0.0491112	0.00763689	PRIC285		cg03038262	-0.134971	8.74e-22		-0.00294313	0.820095		-0.0036727	0.803829		-0.13856	6.73007e-18		-0.142812	5.65003e-20	IFITM1
cg19371652	-0.0551642	2.98233e-12	5.93623e-08		cg19371652	-0.0616727	1.34379e-11	2.91546e-07		cg19371652	-0.0558284	0.00323856	OAS2		cg01028142	-0.135474	6.09e-18		-0.00342323	0.642784		-0.0125469	0.445113		-0.132144	1.42827e-13		-0.164303	6.97107e-21	CMPK2
cg11016993	-0.0500834	1.33958e-12	2.81051e-08		cg11016993	-0.0546261	1.35204e-11	2.91546e-07					LGALS9		cg03753191	-0.056411	5.16e-17		-0.0123193	0.14503		-0.00461708	0.549979		-0.051523	9.80365e-12		-0.0724639	2.81465e-17	EPSTI1
cg09858955	-0.107019	2.14177e-14	5.36328e-10		cg09858955	-0.107191	2.74904e-11	5.76766e-07					VRK2		cg11016993	-0.0596283	5.22e-13		-0.0202989	0.0570956		-0.0195414	0.0333542		-0.0548436	5.57564e-09		-0.0727283	1.96692e-10	LGALS9
cg04268125	-0.111661	1.83109e-11	3.15876e-07		cg04268125	-0.126557	4.73225e-11	9.66729e-07					ADAR		cg02608002	-0.0448505	2.28e-12		-0.00810724	0.379206		-0.0135596	0.0698158		-0.0395844	4.59533e-08		-0.046147	4.42401e-08	BISPR|BST2|MVB12A
cg03753191	-0.0418716	8.77222e-13	1.89159e-08		cg03753191	-0.0439419	6.93491e-11	1.38037e-06		cg03753191	-0.0359746	0.00839487	EPSTI1		cg19371652	-0.0739458	2.22e-15		-0.00146611	0.889453		-0.00390103	0.706482		-0.0725063	1.14218e-11		-0.0799376	3.34874e-12	OAS2
cg13849515	0.054543	8.47118e-12	1.49455e-07		cg13849515	0.0597421	8.83472e-11	1.71456e-06					MIR3614		cg12877361	0.0545522	1.08e-12		0.00489382	0.617943		0.0116864	0.164691		0.0536906	1.18196e-09		0.063156	2.16325e-10	OAS1
cg18387107	-0.0566395	8.11473e-12	1.46496e-07		cg18387107	-0.0608707	1.45993e-10	2.7642e-06					PARP11		cg01971407	-0.0835426	8.2e-16		-0.0131412	0.272466		-0.0129871	0.247302		-0.0848535	1.17903e-12		-0.0878202	2.88189e-13	IFITM1
cg23352030	0.0747603	9.2882e-11	1.28755e-06		cg23352030	0.0857504	1.51554e-10	2.80116e-06		cg23352030	0.0977184	0.00052207	PRIC285		cg04880620	-0.0610736	4.46e-15		-0.0130291	0.180997		-0.0140965	0.122817		-0.0628356	2.68663e-12		-0.0706792	7.63998e-15	OAS2
cg03038262	-0.0943079	2.76525e-13	6.31359e-09		cg03038262	-0.0943797	1.57932e-10	2.84964e-06		cg03038262	-0.0849984	0.00701315	IFITM1		cg18387107	-0.0738439	1.24e-14		-0.0192918	0.104486		-0.0208131	0.0641361		-0.0732499	2.78055e-11		-0.0813142	7.49249e-12	PARP11
cg01971407	-0.0602285	6.30439e-12	1.19366e-07		cg01971407	-0.0650682	1.61519e-10	2.84964e-06		cg01971407	-0.0305655	0.161601	IFITM1		cg13849515	0.0728687	2.55e-14		0.00986974	0.44374		0.0128684	0.237868		0.07005	1.53455e-10		0.0797714	1.9372e-10	MIR3614
cg14392283	-0.026412	1.9881e-08	0.000152805		cg14392283	-0.0343718	2.43893e-10	4.20733e-06		cg14392283	-0.0189267	0.0150024	LY6E		cg04268125	-0.155619	4.42e-15		0.00360759	0.859287		-0.0155985	0.472097		-0.13704	7.31926e-10		-0.204753	3.46051e-17	ADAR
cg04880620	-0.0435393	8.09541e-12	1.46496e-07		cg04880620	-0.0466227	2.75534e-10	4.64984e-06					OAS2		cg08926253	-0.112188	1.63e-18		0.0103912	0.433694		-0.00399425	0.776155		-0.100566	1.57627e-12		-0.133674	6.27879e-17	IRF7
cg08926253	-0.0750786	3.03538e-11	5.12242e-07		cg08926253	-0.082064	3.39481e-10	5.6071e-06		cg08926253	-0.0754323	0.00109547	IRF7		cg09948374	-0.121186	1.68e-15		-0.00355179	0.840332		-0.0100146	0.557922		-0.111351	9.7992e-11		-0.144157	2.14735e-13	RABGAP1L
cg03386675	-0.0559744	4.91039e-11	7.77929e-07		cg03386675	-0.0614997	3.76361e-10	6.08672e-06					ADAR		cg10552523	-0.0868777	2.55e-14		-0.00751083	0.601826		-0.00286615	0.821414		-0.0862908	4.66261e-11		-0.0923188	1.39201e-10	IFITM1
cg10552523	-0.0646277	4.85136e-11	7.77929e-07		cg10552523	-0.0708985	5.00272e-10	7.84279e-06		cg10552523	-0.0396046	0.109571	IFITM1		cg03386675	-0.079869	5.2e-14		-0.00298242	0.835505		-0.00655983	0.571914		-0.0736886	9.97284e-10		-0.0919822	8.04006e-12	ADAR
cg02608002	-0.0371743	2.87782e-12	5.87895e-08		cg02608002	-0.0383635	5.0515e-10	7.84279e-06					BISPR|BST2|MVB12A		cg10734665	-0.0623636	1.83e-12		-0.0235957	0.0606564		-0.0150297	0.134974		-0.0556531	3.00389e-08		-0.0718445	7.78405e-10	ATP10A
cg06146977	0.0170102	1.72765e-09	1.81236e-05		cg06146977	0.0204439	5.39994e-10	8.21938e-06		cg06146977	0.0213076	0.000535643	EPSTI1		cg08888522	-0.0986297	2.7e-13		-0.00379469	0.596046		-0.00495505	0.730547		-0.0974936	3.50441e-10		-0.1169	3.25917e-17	IFIH1
cg14293575	-0.077714	3.17248e-09	3.07843e-05		cg14293575	-0.0944862	5.61989e-10	8.38967e-06		cg14293575	-0.0716635	0.0145868	USP18		cg03425812	-0.19566	1.03e-14		-0.0177378	0.562595		-0.0272984	0.332795		-0.172175	1.32668e-09		-0.24671	1.77553e-14	B2M
cg05523603	-0.059246	1.13735e-09	1.24353e-05		cg05523603	-0.0695862	5.79529e-10	8.48828e-06		cg05523603	-0.0965757	0.00161134			cg03763873	-0.0551767	1.24e-08		-0.0223527	0.154203		-0.0172501	0.118557		-0.0534835	1.94948e-06		-0.0614091	1.47985e-05	EPSTI1
cg08099136	-0.0616037	2.42611e-09	2.47809e-05		cg08099136	-0.0738516	6.64623e-10	9.55437e-06		cg08099136	-0.050434	0.0132158	PSMB8		cg17980508	-0.0595225	4.18e-11		-0.019219	0.104676		-0.017596	0.0821834		-0.0641917	9.89669e-10		-0.0582545	6.60545e-07	IFI44L
cg13304609	-0.0665045	1.54051e-10	1.99311e-06		cg13304609	-0.0728823	8.93458e-10	1.26105e-05		cg13304609	-0.0939943	0.00311106	IFI44L		cg11702942	-0.0577965	7.03e-13		-0.00236441	0.799965		-0.0086751	0.342924		-0.0572372	6.88722e-10		-0.0703592	1.57688e-12	LY6E
cg13155430	-0.0796999	2.19275e-10	2.79049e-06		cg13155430	-0.088935	9.88235e-10	1.36991e-05					MX1		cg23352030	0.105932	2.78e-15		0.00741141	0.690413		0.0113791	0.448044		0.0946541	3.43086e-10		0.122343	2.18268e-12	PRIC285
cg08888522	-0.0737016	6.09275e-11	9.12312e-07		cg08888522	-0.0778961	1.06019e-09	1.44387e-05					IFIH1		cg27537252	-0.178257	4.81e-17		-0.0187446	0.444023		-0.0336831	0.153475		-0.158077	2.56133e-11		-0.222054	7.79106e-17	B2M
cg03763873	-0.0507812	6.43315e-11	9.34065e-07		cg03763873	-0.0542607	1.19889e-09	1.60462e-05		cg03763873	-0.046404	0.00176509	EPSTI1		cg19789466	-0.019795	5.91e-13		-0.000863029	0.829623		-0.00202474	0.51077		-0.0183857	4.5867e-09		-0.022626	3.44566e-09	OAS1
cg04582010	-0.0734193	3.70506e-09	3.50753e-05		cg04582010	-0.087297	1.58148e-09	2.08081e-05		cg04582010	-0.0536185	0.0829328	IFITM1		cg12828896	-0.1784	8.91e-14		-0.0121065	0.692553		-0.0206397	0.440223		-0.157591	5.14481e-09		-0.215834	1.66914e-12	B2M
cg10734665	-0.0485235	5.48908e-11	8.52216e-07		cg10734665	-0.051639	1.76395e-09	2.28221e-05		cg10734665	-0.0681218	0.00041083	ATP10A		cg13304609	-0.092215	3.74e-14		0.00666664	0.387197		-0.00439036	0.743468		-0.0884368	2.22066e-10		-0.115614	6.89223e-18	IFI44L
cg16427501	-0.032045	2.41053e-09	2.47809e-05		cg16427501	-0.0374569	1.80835e-09	2.29616e-05					PARP10		cg13155430	-0.115544	7.35e-14		2.16e-05	0.998056		-0.0133248	0.425595		-0.108646	7.04078e-10		-0.151728	1.75937e-16	MX1
cg16987437	-0.0665687	8.60315e-10	9.67895e-06		cg16987437	-0.0758723	1.8449e-09	2.29616e-05					SP100		cg14864167	-0.169288	9.75e-13		-0.00754468	0.705305		-1.94e-05	0.999394		-0.154828	1.01161e-08		-0.209565	2.62256e-13	PDE7A
cg27537252	-0.11754	1.13163e-10	1.54117e-06		cg27537252	-0.126979	1.86347e-09	2.29616e-05					B2M		cg15346781	-0.0672915	6.8e-13		-0.0126281	0.340961		-0.0216581	0.0388922		-0.061024	9.97367e-09		-0.0715243	1.02088e-08	RSAD2
cg12037516	-0.0277978	8.2603e-10	9.4299e-06		cg12037516	-0.0313268	2.10174e-09	2.54928e-05					IRF7		cg10771443	-0.0817772	2.43e-14		-0.0170004	0.300154		-0.0171316	0.175264		-0.0810252	4.92838e-11		-0.0973391	1.60846e-11	RSAD2
cg17114584	-0.0678292	7.86264e-10	9.32286e-06		cg17114584	-0.0759531	3.00866e-09	3.59319e-05		cg17114584	-0.10615	3.02213e-05	IRF7		cg17114584	-0.0843888	3.71e-10		-0.00222009	0.859487		-0.0131767	0.387625		-0.0874592	2.35808e-08		-0.10691	2.9556e-12	IRF7
cg12828896	-0.132885	1.45971e-10	1.92059e-06		cg12828896	-0.142697	3.1055e-09	3.65265e-05					B2M		cg25984164	-0.109431	1.21e-13		0.000205661	0.988154		-0.000765056	0.963464		-0.0979211	4.42728e-09		-0.137255	9.45423e-14	RABGAP1L
cg17980508	-0.0479506	6.49757e-11	9.34065e-07		cg17980508	-0.0496346	3.49427e-09	4.01851e-05		cg17980508	-0.0311157	0.103674	IFI44L		cg03135704	-0.0173278	2.07e-08		-0.00669768	0.141554		-0.00843204	0.016576		-0.0159673	7.70555e-06		-0.0184809	3.56435e-05	TRIM22
cg03425812	-0.145049	6.1112e-11	9.12312e-07		cg03425812	-0.151348	3.52009e-09	4.01851e-05					B2M		cg12037516	-0.0394353	1.16e-13		0.000854426	0.855797		-0.00127844	0.82589		-0.0382758	3.4402e-10		-0.0460732	8.74973e-12	IRF7
cg09026253	-0.0482446	1.37185e-08	0.000110932		cg09026253	-0.0580846	4.56438e-09	5.13514e-05		cg09026253	-0.0451994	0.0169236	IFITM1		cg16987437	-0.0998105	9.59e-14		-0.00953042	0.503141		-0.00837424	0.572755		-0.0999933	9.57316e-11		-0.112651	2.74661e-12	SP100
cg14864167	-0.126158	2.54993e-10	3.19269e-06		cg14864167	-0.133351	4.63241e-09	5.13723e-05		cg14864167	-0.122082	0.00665153	PDE7A		cg21433170	-0.0619407	6.28e-15		-0.0122396	0.230377		-0.00678819	0.450408		-0.0681527	1.39061e-13		-0.0596946	9.35365e-10	IFITM1
cg21433170	-0.0440217	1.06707e-09	1.18335e-05		cg21433170	-0.0489976	4.9248e-09	5.38457e-05					IFITM1		cg05523603	-0.0884907	1.57e-15		-0.00509988	0.719115		-0.00601261	0.63911		-0.0772262	4.71047e-10		-0.109324	3.15777e-15
cg06120302	-0.0167	2.04719e-08	0.000155804		cg06120302	-0.0200418	6.2942e-09	6.78623e-05					TRIM14		cg00458211	-0.0354563	8.42e-11		-0.00468703	0.420817		-0.00710386	0.248421		-0.0324335	2.16436e-07		-0.0424817	1.77985e-10	IFI44L
cg12906975	-0.0242377	2.90471e-08	0.000210736		cg12906975	-0.0291769	6.40351e-09	6.8095e-05		cg12906975	-0.026058	0.0035998			cg11622162	-0.0286922	4.15e-11		-0.0110024	0.100566		-0.0081706	0.114356		-0.0275447	3.84614e-08		-0.030774	3.37563e-07	RNF213
cg11702942	-0.0435254	7.39023e-11	1.04307e-06		cg11702942	-0.0440546	7.66246e-09	8.03816e-05		cg11702942	-0.0409087	0.00391816	LY6E		cg06146977	0.0222052	1.1e-09		0.00527434	0.268645		0.00510409	0.211233		0.0191979	3.8293e-06		0.0288749	4.7002e-09	EPSTI1
cg09948374	-0.0897399	3.64103e-11	6.01377e-07		cg09948374	-0.0896559	8.02244e-09	8.30358e-05					RABGAP1L		cg16427501	-0.0392755	9.71e-10		-0.00913195	0.314568		-0.00837605	0.262586		-0.0395775	1.12338e-07		-0.0443889	1.78149e-07	PARP10
cg00458211	-0.0275373	1.27107e-09	1.37043e-05		cg00458211	-0.0302149	8.35983e-09	8.53894e-05		cg00458211	-0.0388861	0.0567647	IFI44L		cg08099136	-0.0775447	3.09e-10		-0.00952654	0.549532		-0.0119005	0.406112		-0.0678394	1.36392e-06		-0.0922129	3.98773e-10	PSMB8
cg10771443	-0.0610957	5.58628e-10	6.77584e-06		cg10771443	-0.0645867	1.05769e-08	0.000106632					RSAD2		cg16363586	-0.0329643	3.59e-09		-0.00207783	0.810684		-0.0106838	0.10682		-0.0307895	1.78012e-06		-0.0342652	1.06982e-05	BST2
cg05475649	-0.0831677	4.94473e-09	4.56966e-05		cg05475649	-0.0943519	1.18572e-08	0.000117388					B2M		cg26882438	-0.0928715	2.67e-11		-0.0223375	0.205075		-0.0118569	0.468956		-0.0780313	6.76185e-07		-0.102353	8.81943e-10	PARP14
cg26882438	-0.0688906	3.05923e-09	3.04466e-05		cg26882438	-0.0767761	1.19462e-08	0.000117388					PARP14		cg06033320	-0.129058	5.63e-12		-0.00713846	0.623375		-0.00538779	0.788858		-0.130391	1.79701e-09		-0.153043	1.81053e-13	PDE7A
cg03135704	-0.0152246	8.04644e-10	9.32286e-06		cg03135704	-0.0163471	1.27168e-08	0.000123398					TRIM22		cg14293575	-0.106257	4.99e-10		-0.00233679	0.821514		-0.0138617	0.46318		-0.116649	4.85287e-09		-0.120742	1.47313e-12	USP18
cg01309328	-0.0536918	2.32454e-08	0.00017351		cg01309328	-0.0629207	1.6479e-08	0.00015793		cg01309328	-0.0483043	0.00868528	PSMB8		cg14880222	-0.0433133	2.97e-09		-0.0213749	0.0370879		-0.0171389	0.0455471		-0.0418816	7.26323e-07		-0.052567	1.99099e-07
cg12110437	-0.08138	1.26207e-08	0.000104226		cg12110437	-0.0934702	2.11974e-08	0.000199187		cg12110437	-0.054815	0.163914	LY6E		cg04582010	-0.107307	2.48e-12		-0.0269655	0.10137		-0.00802711	0.630201		-0.100495	1.0025e-08		-0.120132	1.17017e-09	IFITM1
cg11029522	-0.0432817	5.39598e-09	4.92801e-05		cg11029522	-0.0474093	2.13255e-08	0.000199187					HERC5		cg23891909	-0.0502051	2.52e-11		-0.0144652	0.162497		-0.00668031	0.439388		-0.0429309	4.50646e-07		-0.0628733	2.77412e-10	ATP10A
cg14951497	-0.0328026	4.95303e-08	0.000334344		cg14951497	-0.0392823	2.15536e-08	0.000199187		cg14951497	-0.0278494	0.0227653	STAT1		cg05475649	-0.128017	7.53e-14		-0.0160694	0.37157		-0.0182669	0.336375		-0.11063	8.29469e-09		-0.166911	1.79165e-15	B2M
cg11622162	-0.0225819	1.54231e-09	1.6401e-05		cg11622162	-0.0242238	2.65353e-08	0.00024234		cg11622162	-0.0120174	0.31024	RNF213		cg11029522	-0.0547493	2.4e-10		-0.0130186	0.261394		-0.00555708	0.591939		-0.0500481	4.48495e-07		-0.0674814	1.95814e-09	HERC5
cg13755924	-0.0460448	1.6295e-08	0.000130408		cg13755924	-0.0522514	3.31303e-08	0.000297021					MX1		cg08818207	-0.0905027	3.57e-13		0.00604269	0.649815		-0.00934688	0.497137		-0.0724996	1.33536e-07		-0.119037	1.53838e-15	TAP1
cg12013713	-0.048292	8.53747e-09	7.44662e-05		cg12013713	-0.0537482	3.32879e-08	0.000297021		cg12013713	-0.0689069	0.000565571	PARP12		cg24298610	-0.0659757	1.81e-14		0.00452061	0.509999		-0.00314771	0.739141		-0.0611558	4.05774e-10		-0.0844667	2.1422e-16	MX1
cg06708931	-0.0308521	9.57334e-09	8.07785e-05		cg06708931	-0.0339668	4.06547e-08	0.000358632							cg03879629	-0.0929532	3.31e-09		-0.0106834	0.580901		-0.0346097	0.0500047		-0.088917	1.00243e-06		-0.0992428	9.94866e-07
cg06033320	-0.0914876	3.1717e-09	3.07843e-05		cg06033320	-0.0974745	4.17976e-08	0.000364571					PDE7A		cg12013713	-0.0650132	5.71e-11		0.00139353	0.915935		-0.0135155	0.233674		-0.0579047	3.10188e-07		-0.0840472	5.49304e-10	PARP12
cg16363586	-0.0275713	2.85851e-09	2.88183e-05		cg16363586	-0.0294812	4.88895e-08	0.00042169		cg16363586	-0.0357321	0.0010441	BST2		cg23831685	-0.0978482	4.64e-12		-0.00123312	0.930183		0.00185837	0.907452		-0.0802503	3.83603e-07		-0.132233	5.20588e-13	RABGAP1L
cg24603130	0.062491	9.0538e-09	7.72342e-05		cg24603130	0.0673256	5.64275e-08	0.000478536					ZCCHC2		cg24603130	0.0821568	1.46e-10		-0.00140409	0.918325		-0.00139828	0.920506		0.0788056	9.8351e-08		0.106366	5.67557e-10	ZCCHC2
cg00855901	-0.0341443	3.92717e-08	0.000277145		cg00855901	-0.0384608	6.05687e-08	0.000505575		cg00855901	-0.039318	0.00490207	IFI44L		cg06708931	-0.0430349	5.84e-10		-0.00178237	0.66902		-0.00508223	0.498348		-0.0468355	7.48488e-09		-0.0512968	5.17764e-12
cg01420348	-0.0280974	3.43082e-08	0.000244338		cg01420348	-0.032166	6.30547e-08	0.000520726					PCK2		cg23387863	-0.0589462	4.32e-15		0.00434781	0.663613		-0.0056092	0.511839		-0.0538984	2.26044e-10		-0.0670681	4.39974e-11	SGK269
cg07253769	0.0412724	1.85707e-08	0.000144252		cg07253769	0.0461471	6.51649e-08	0.000532488		cg07253769	0.0584683	0.000280092	OAS2		cg12110437	-0.120654	9.1e-12		-0.00866294	0.727221		-0.0232268	0.24744		-0.111123	3.94912e-08		-0.153563	7.72907e-10	LY6E
cg10710569	-0.0551628	4.05303e-08	0.00028345		cg10710569	-0.0610568	9.31021e-08	0.000752849					SP100		cg07957619	-0.0443583	2.22e-10		-0.00620793	0.466026		-0.011711	0.144925		-0.0437565	6.39634e-08		-0.0492171	1.47198e-08	GTPBP2
cg19789466	-0.0148841	1.35876e-10	1.81859e-06		cg19789466	-0.0142204	9.41406e-08	0.0007534		cg19789466	-0.00605596	0.229695	OAS1		cg09026253	-0.0765374	1.67e-14		-0.0114343	0.349788		-0.00873363	0.430302		-0.0765399	2.57016e-11		-0.0844706	3.76762e-11	IFITM1
cg03879629	-0.0713336	7.81299e-09	6.89215e-05		cg03879629	-0.0757549	1.28227e-07	0.000995403							cg13755924	-0.0630822	4.78e-10		-0.00677642	0.574621		-0.0139105	0.233715		-0.0592182	3.90318e-07		-0.0809081	6.30838e-10	MX1
cg24298610	-0.0423975	7.68087e-09	6.85348e-05		cg24298610	-0.0441764	1.54024e-07	0.00116084					MX1		cg25429619	-0.0913681	1.43e-10		-0.014073	0.432349		-0.00298071	0.859176		-0.0746986	3.16387e-06		-0.130477	1.66905e-11	RABGAP1L
cg23891909	-0.038447	4.7634e-09	4.45511e-05		cg23891909	-0.0398841	1.60638e-07	0.00119904					ATP10A		cg07253769	0.0543416	1.17e-09		0.025919	0.0259597		0.032005	0.00201961		0.0545628	1.4242e-07		0.0609161	5.50395e-07	OAS2
cg11251971	-0.0482846	1.85825e-08	0.000144252		cg11251971	-0.0508048	2.03204e-07	0.00148815					CYSTM1		cg11251971	-0.0644736	1.03e-10		-0.00589252	0.65302		-0.0150034	0.2129		-0.0611645	1.01572e-07		-0.0737975	1.07809e-08	CYSTM1
cg25884651	-0.0364206	2.17033e-08	0.000163572		cg25884651	-0.0381306	2.91031e-07	0.00205384					DDX60L		cg14392283	-0.0394439	5.5e-10		-0.000875944	0.782497		-0.00463878	0.498923		-0.0444975	2.03468e-09		-0.0427656	6.8315e-10	LY6E
cg23387863	-0.0381263	1.10072e-08	9.18784e-05		cg23387863	-0.0396091	3.17747e-07	0.00218285		cg23387863	-0.0519168	0.00189728	SGK269		cg06120302	-0.0218156	6.58e-09		-0.00774881	0.151299		-0.00275415	0.51223		-0.0213838	9.55051e-07		-0.0244972	1.07483e-05	TRIM14
cg14880222	-0.0364306	3.61084e-09	3.46053e-05		cg14880222	-0.0363052	3.41972e-07	0.00228851							cg25884651	-0.0439393	5.18e-09		-0.0152441	0.0974412		-0.0161653	0.0686234		-0.0494972	1.80377e-08		-0.0452297	9.74055e-08	DDX60L
cg25984164	-0.0806622	7.98219e-10	9.32286e-06		cg25984164	-0.0769387	3.70084e-07	0.0024142					RABGAP1L		cg01309328	-0.0774023	2.74e-11		-0.0150159	0.311175		-0.0131759	0.320612		-0.0659633	5.10692e-07		-0.0977496	1.86783e-11	PSMB8
cg23928123	-0.040262	4.56302e-08	0.000312641		cg23928123	-0.043406	4.28679e-07	0.00272767					IFIT2		cg04708790	0.022518	9.4e-09		0.00509246	0.394049		0.00446772	0.327698		0.023698	2.22399e-07		0.0248164	1.10142e-05	OAS1
cg08387293	0.0324162	5.28028e-08	0.000353362		cg08387293	0.0346757	4.60935e-07	0.00288561		cg08387293	-0.00292576	0.843815	AGRN		cg15839328	-0.0593681	5.6e-10		-0.011057	0.445853		-0.0150719	0.184349		-0.0622124	2.37673e-08		-0.0641583	3.84895e-07	RSAD2
cg08818207	-0.0621017	7.07991e-09	6.39072e-05		cg08818207	-0.0624473	5.13849e-07	0.00314088		cg08818207	-0.0501306	0.0387877	TAP1		cg12906975	-0.0355428	3.21e-10		0.00136074	0.722424		-0.00330985	0.595319		-0.0360713	3.86578e-08		-0.044675	5.26589e-12
cg15839328	-0.0472408	2.46706e-08	0.000180673		cg15839328	-0.0476734	6.9286e-07	0.00404059					RSAD2		cg01948202	-0.0881273	5.06e-11		-0.0114765	0.583206		-0.00657788	0.685185		-0.0804584	1.60302e-07		-0.10638	5.79576e-08	PARP14
cg23540139	-0.0368508	4.41117e-08	0.000305742		cg23540139	-0.0386331	7.32414e-07	0.00421156					IRF7		cg01420348	-0.0332814	5.11e-07		-0.0259009	0.00913965		-0.0228435	0.00315331		-0.0332301	1.71371e-05		-0.0348185	0.000148151	PCK2
cg15346781	-0.0488922	3.53121e-10	4.35114e-06		cg15346781	-0.0443582	7.54483e-07	0.00427512		cg15346781	-0.061187	0.000150913	RSAD2		cg00855901	-0.0452643	1.21e-08		-0.00195367	0.843504		-0.00566223	0.516823		-0.0447168	1.26514e-06		-0.0514472	1.48488e-06	IFI44L
cg23831685	-0.0724764	9.00402e-09	7.72342e-05		cg23831685	-0.0717073	8.88527e-07	0.00499818					RABGAP1L		cg10710569	-0.0614955	1.53e-08		-0.0308431	0.0485434		-0.0263422	0.0454954		-0.0528902	2.13592e-05		-0.0743456	5.97977e-08	SP100
cg21995613	-0.0487587	5.68652e-08	0.000377295		cg21995613	-0.050978	1.01983e-06	0.00569552							cg23540139	-0.0494157	1.4e-09		0.00314085	0.742788		-0.00634148	0.49698		-0.0467493	6.94752e-07		-0.0618001	9.28219e-10	IRF7
cg16400320	-0.0267794	5.99113e-08	0.000394136		cg16400320	-0.0276511	1.40313e-06	0.00746043		cg16400320	-0.0402047	0.00224293			cg23928123	-0.0528073	5.02e-09		-0.0119971	0.290469		-0.0096492	0.350563		-0.0536493	3.30244e-07		-0.0584553	2.05442e-07	IFIT2
cg21019156	0.0395206	4.59125e-08	0.000312641		cg21019156	0.039978	1.71154e-06	0.00862752					LGR5		cg21019156	0.0409919	5.59e-07		0.018924	0.136129		0.0322091	0.00220251		0.0289333	0.0016994		0.0549207	2.09066e-07	LGR5
cg01948202	-0.0663678	3.16648e-08	0.0002276		cg01948202	-0.0640988	2.56553e-06	0.01237		cg01948202	-0.0691298	0.055843	PARP14		cg14951497	-0.0466474	2.1e-09		0.000476615	0.943864		-0.00427712	0.628243		-0.0490622	6.45062e-08		-0.0564894	2.90698e-10	STAT1
cg07957619	-0.032779	1.35243e-08	0.000110513		cg07957619	-0.0297407	5.6582e-06	0.024002					GTPBP2		cg08387293	0.0367041	6.21e-07		0.0137895	0.170912		0.00995208	0.253966		0.0388534	6.47774e-06		0.0392004	3.96362e-05	AGRN
cg04708790	0.0175978	2.4246e-08	0.000179255		cg04708790	0.0160622	1.04366e-05	0.0397803		cg04708790	0.0240678	0.00231542	OAS1		cg21995613	-0.0743062	8.04e-12		0.00493244	0.640956		-0.00206543	0.867347		-0.0755451	1.93635e-09		-0.0843056	2.69841e-10
cg25429619	-0.0691219	1.75046e-08	0.000138658		cg25429619	-0.0526588	0.000159333	0.223263					RABGAP1L		cg16400320	-0.0376255	2.31e-10		0.00507797	0.333018		-0.0018062	0.78541		-0.0343813	4.39797e-07		-0.0471211	3.25046e-12
