# Supplementary material for: Integrative epigenomics in Sjögren´s syndrome reveals novel pathways and a strong interaction between the HLA, autoantibodies and the interferon signature
Source: Sci Rep. 2021 Dec 2;11:23292. doi: 10.1038/s41598-021-01324-0 (PMC8640069; doi:10.1038/s41598-021-01324-0)
Supplement: Supplementary file 15 — Supplementary Table 11 [file 41598_2021_1324_MOESM15_ESM.xlsx]

## Sheet: Sheet1
Suppl. Table 11. meQTLs detected in the present study at FDR 5%
cpg	pos	gene	SNP	β.EPIC	p.value.EPIC	FDR.EPIC	β.450K	p.value.450K
cg03763873	13:43565901	EPSTI1;EPSTI1	13:43571070:T:G	-0.0424884	1.8262e-39	7.61435e-34	-0.0350893	6.05455e-13
cg03763873	13:43565901	EPSTI1;EPSTI1	13:43566373:A:C	-0.0420777	1.28539e-38	2.67971e-33	-0.0350747	5.97301e-13
cg03763873	13:43565901	EPSTI1;EPSTI1	13:43563136:G:C	-0.0410189	4.23472e-37	5.88557e-32	-0.033598	1.39947e-11
cg03763873	13:43565901	EPSTI1;EPSTI1	13:43574986:G:A	-0.0435838	1.14271e-36	9.52907e-32	-0.0402447	8.22104e-13
cg03763873	13:43565901	EPSTI1;EPSTI1	13:43575098:T:C	-0.0435838	1.14271e-36	9.52907e-32	-0.0402447	8.22104e-13
cg03763873	13:43565901	EPSTI1;EPSTI1	13:43569954:A:G	-0.0437516	7.31271e-34	4.35577e-29	-0.038807	6.69545e-12
cg03763873	13:43565901	EPSTI1;EPSTI1	13:43574028:C:A	-0.0437516	7.31271e-34	4.35577e-29	-0.038807	6.69545e-12
cg03763873	13:43565901	EPSTI1;EPSTI1	13:43562591:A:G	-0.0411486	6.7493e-31	3.51766e-26	-0.0394372	1.95122e-11
cg03763873	13:43565901	EPSTI1;EPSTI1	13:43565143:C:A	-0.0413744	3.21399e-29	1.34007e-24	-0.0385053	3.96749e-11
cg03763873	13:43565901	EPSTI1;EPSTI1	13:43565549:G:A	-0.0413744	3.21399e-29	1.34007e-24	-0.0385053	3.96749e-11
cg12439472	13:43565399	EPSTI1;EPSTI1	13:43574986:G:A	-0.136704	2.22688e-27	7.73749e-23	NA	NA
cg12439472	13:43565399	EPSTI1;EPSTI1	13:43575098:T:C	-0.136704	2.22688e-27	7.73749e-23	NA	NA
cg12439472	13:43565399	EPSTI1;EPSTI1	13:43571070:T:G	-0.126948	2.41122e-26	7.73354e-22	NA	NA
cg03763873	13:43565901	EPSTI1;EPSTI1	13:43571086:G:T	-0.0412536	4.21596e-26	1.25561e-21	-0.0374975	3.19607e-11
cg12439472	13:43565399	EPSTI1;EPSTI1	13:43569954:A:G	-0.136052	5.96361e-25	1.47493e-20	NA	NA
cg12439472	13:43565399	EPSTI1;EPSTI1	13:43574028:C:A	-0.136052	5.96361e-25	1.47493e-20	NA	NA
cg12439472	13:43565399	EPSTI1;EPSTI1	13:43566373:A:C	-0.123705	6.01363e-25	1.47493e-20	NA	NA
cg12439472	13:43565399	EPSTI1;EPSTI1	13:43563136:G:C	-0.119389	1.48563e-23	3.4413e-19	NA	NA
cg03763873	13:43565901	EPSTI1;EPSTI1	13:43578307:C:A	0.028594	7.40165e-22	1.57289e-17	0.0133037	0.00704117
cg12439472	13:43565399	EPSTI1;EPSTI1	13:43562591:A:G	-0.125115	7.54472e-22	1.57289e-17	NA	NA
cg03763873	13:43565901	EPSTI1;EPSTI1	13:43584156:C:G	0.0287476	1.01796e-21	2.02115e-17	0.0133037	0.00704117
cg03763873	13:43565901	EPSTI1;EPSTI1	13:43568914:A:G	0.0280441	6.38133e-21	1.20941e-16	0.0136851	0.00531856
cg12439472	13:43565399	EPSTI1;EPSTI1	13:43565143:C:A	-0.125403	1.31125e-20	1.67318e-16	NA	NA
cg12439472	13:43565399	EPSTI1;EPSTI1	13:43565549:G:A	-0.125403	1.31125e-20	1.67318e-16	NA	NA
cg03879629	3:46152446		3:46117096:A:G	0.0731779	1.96632e-20	1.67318e-16	NA	NA
cg03879629	3:46152446		3:46117960:A:G	0.0731779	1.96632e-20	1.67318e-16	NA	NA
cg03879629	3:46152446		3:46120517:A:G	0.0731779	1.96632e-20	1.67318e-16	NA	NA
cg03879629	3:46152446		3:46123043:A:G	0.0731779	1.96632e-20	1.67318e-16	NA	NA
cg03879629	3:46152446		3:46123055:C:T	0.0731779	1.96632e-20	1.67318e-16	NA	NA
cg03879629	3:46152446		3:46124418:A:G	0.0731779	1.96632e-20	1.67318e-16	NA	NA
cg03879629	3:46152446		3:46127557:G:A	0.0731779	1.96632e-20	1.67318e-16	NA	NA
cg03879629	3:46152446		3:46128542:G:A	0.0731779	1.96632e-20	1.67318e-16	NA	NA
cg03879629	3:46152446		3:46128709:T:C	0.0731779	1.96632e-20	1.67318e-16	NA	NA
cg03879629	3:46152446		3:46128713:A:G	0.0731779	1.96632e-20	1.67318e-16	NA	NA
cg03879629	3:46152446		3:46131225:C:G	0.0731779	1.96632e-20	1.67318e-16	NA	NA
cg03879629	3:46152446		3:46135690:G:A	0.0731779	1.96632e-20	1.67318e-16	NA	NA
cg03879629	3:46152446		3:46136438:A:G	0.0731779	1.96632e-20	1.67318e-16	NA	NA
cg03879629	3:46152446		3:46138107:G:A	0.0731779	1.96632e-20	1.67318e-16	NA	NA
cg03879629	3:46152446		3:46138455:G:A	0.0731779	1.96632e-20	1.67318e-16	NA	NA
cg03879629	3:46152446		3:46138842:A:T	0.0731779	1.96632e-20	1.67318e-16	NA	NA
cg03879629	3:46152446		3:46140073:G:T	0.0731779	1.96632e-20	1.67318e-16	NA	NA
cg03879629	3:46152446		3:46141844:G:A	0.0731779	1.96632e-20	1.67318e-16	NA	NA
cg03879629	3:46152446		3:46142464:C:T	0.0731779	1.96632e-20	1.67318e-16	NA	NA
cg03879629	3:46152446		3:46143187:C:T	0.0731779	1.96632e-20	1.67318e-16	NA	NA
cg03879629	3:46152446		3:46144981:G:T	0.0731779	1.96632e-20	1.67318e-16	NA	NA
cg03879629	3:46152446		3:46146314:G:T	0.0731779	1.96632e-20	1.67318e-16	NA	NA
cg03879629	3:46152446		3:46147504:A:G	0.0731779	1.96632e-20	1.67318e-16	NA	NA
cg03879629	3:46152446		3:46154272:T:C	0.0731779	1.96632e-20	1.67318e-16	NA	NA
cg03879629	3:46152446		3:46154457:G:A	0.0731779	1.96632e-20	1.67318e-16	NA	NA
cg03879629	3:46152446		3:46169040:C:T	0.072874	2.27893e-20	1.75963e-16	NA	NA
cg03879629	3:46152446		3:46170897:G:T	0.072874	2.27893e-20	1.75963e-16	NA	NA
cg03879629	3:46152446		3:46172824:T:C	0.072874	2.27893e-20	1.75963e-16	NA	NA
cg03879629	3:46152446		3:46173072:G:C	0.072874	2.27893e-20	1.75963e-16	NA	NA
cg03879629	3:46152446		3:46173210:T:G	0.072874	2.27893e-20	1.75963e-16	NA	NA
cg03763873	13:43565901	EPSTI1;EPSTI1	13:43558672:A:G	0.0277453	3.98293e-20	2.78535e-16	0.0117648	0.010229
cg03763873	13:43565901	EPSTI1;EPSTI1	13:43558800:A:G	0.0277453	3.98293e-20	2.78535e-16	0.0117648	0.010229
cg03763873	13:43565901	EPSTI1;EPSTI1	13:43587084:C:T	0.0280405	4.12277e-20	2.78535e-16	0.0138076	0.00540707
cg03763873	13:43565901	EPSTI1;EPSTI1	13:43588576:G:A	0.0280405	4.12277e-20	2.78535e-16	0.0138076	0.00540707
cg03763873	13:43565901	EPSTI1;EPSTI1	13:43592120:T:C	0.0280405	4.12277e-20	2.78535e-16	0.0138076	0.00540707
cg03763873	13:43565901	EPSTI1;EPSTI1	13:43592189:T:C	0.0280405	4.12277e-20	2.78535e-16	0.0138076	0.00540707
cg03879629	3:46152446		3:46087992:G:A	0.0727768	5.07701e-20	2.78535e-16	NA	NA
cg03879629	3:46152446		3:46094063:A:G	0.0727768	5.07701e-20	2.78535e-16	NA	NA
cg03879629	3:46152446		3:46095104:A:G	0.0727768	5.07701e-20	2.78535e-16	NA	NA
cg03879629	3:46152446		3:46095336:T:C	0.0727768	5.07701e-20	2.78535e-16	NA	NA
cg03879629	3:46152446		3:46096798:T:C	0.0727768	5.07701e-20	2.78535e-16	NA	NA
cg03879629	3:46152446		3:46098526:C:G	0.0727768	5.07701e-20	2.78535e-16	NA	NA
cg03879629	3:46152446		3:46099154:C:T	0.0727768	5.07701e-20	2.78535e-16	NA	NA
cg03879629	3:46152446		3:46100138:C:G	0.0727768	5.07701e-20	2.78535e-16	NA	NA
cg03879629	3:46152446		3:46100491:C:T	0.0727768	5.07701e-20	2.78535e-16	NA	NA
cg03879629	3:46152446		3:46101466:C:T	0.0727768	5.07701e-20	2.78535e-16	NA	NA
cg03879629	3:46152446		3:46102173:G:C	0.0727768	5.07701e-20	2.78535e-16	NA	NA
cg03879629	3:46152446		3:46103680:G:T	0.0727768	5.07701e-20	2.78535e-16	NA	NA
cg03879629	3:46152446		3:46107498:A:G	0.0727768	5.07701e-20	2.78535e-16	NA	NA
cg03879629	3:46152446		3:46107601:A:G	0.0727768	5.07701e-20	2.78535e-16	NA	NA
cg03879629	3:46152446		3:46111213:T:C	0.0727768	5.07701e-20	2.78535e-16	NA	NA
cg03879629	3:46152446		3:46116010:T:A	0.0727768	5.07701e-20	2.78535e-16	NA	NA
cg03879629	3:46152446		3:46108285:C:T	0.0717567	1.28944e-19	5.59385e-16	NA	NA
cg03879629	3:46152446		3:46108400:G:A	0.0717567	1.28944e-19	5.59385e-16	NA	NA
cg03879629	3:46152446		3:46111081:A:G	0.0717567	1.28944e-19	5.59385e-16	NA	NA
cg03879629	3:46152446		3:46111759:G:A	0.0717567	1.28944e-19	5.59385e-16	NA	NA
cg03879629	3:46152446		3:46114216:A:G	0.0717567	1.28944e-19	5.59385e-16	NA	NA
cg03763873	13:43565901	EPSTI1;EPSTI1	13:43555685:G:A	0.0273228	1.31587e-19	5.59385e-16	0.0117648	0.010229
cg03763873	13:43565901	EPSTI1;EPSTI1	13:43556903:C:T	0.0273228	1.31587e-19	5.59385e-16	0.0117648	0.010229
cg03763873	13:43565901	EPSTI1;EPSTI1	13:43557404:T:C	0.0273228	1.31587e-19	5.59385e-16	0.0117648	0.010229
cg03763873	13:43565901	EPSTI1;EPSTI1	13:43557529:G:A	0.0273228	1.31587e-19	5.59385e-16	0.0117648	0.010229
cg03763873	13:43565901	EPSTI1;EPSTI1	13:43557632:G:A	0.0273228	1.31587e-19	5.59385e-16	0.0117648	0.010229
cg03763873	13:43565901	EPSTI1;EPSTI1	13:43557687:G:A	0.0273228	1.31587e-19	5.59385e-16	0.0117648	0.010229
cg03763873	13:43565901	EPSTI1;EPSTI1	13:43558189:G:A	0.0273228	1.31587e-19	5.59385e-16	0.0117648	0.010229
cg12439472	13:43565399	EPSTI1;EPSTI1	13:43571086:G:T	-0.128452	1.34378e-19	5.59385e-16	NA	NA
cg09858955	2:58135951	VRK2;VRK2	2:58177683:T:G	0.0493874	1.4688e-19	5.59385e-16	NA	NA
cg03879629	3:46152446		3:46177096:G:A	0.0687414	1.5325e-19	5.59385e-16	NA	NA
cg03879629	3:46152446		3:46053581:A:T	0.0714652	1.81117e-19	5.59385e-16	NA	NA
cg03879629	3:46152446		3:46053968:A:G	0.0714652	1.81117e-19	5.59385e-16	NA	NA
cg03879629	3:46152446		3:46054156:G:T	0.0714652	1.81117e-19	5.59385e-16	NA	NA
cg03879629	3:46152446		3:46055250:G:A	0.0714652	1.81117e-19	5.59385e-16	NA	NA
cg03879629	3:46152446		3:46055716:G:A	0.0714652	1.81117e-19	5.59385e-16	NA	NA
cg03879629	3:46152446		3:46055909:C:T	0.0714652	1.81117e-19	5.59385e-16	NA	NA
cg03879629	3:46152446		3:46056162:G:A	0.0714652	1.81117e-19	5.59385e-16	NA	NA
cg03879629	3:46152446		3:46056173:C:T	0.0714652	1.81117e-19	5.59385e-16	NA	NA
cg03879629	3:46152446		3:46056911:T:A	0.0714652	1.81117e-19	5.59385e-16	NA	NA
cg03879629	3:46152446		3:46057233:C:A	0.0714652	1.81117e-19	5.59385e-16	NA	NA
cg03879629	3:46152446		3:46057867:A:G	0.0714652	1.81117e-19	5.59385e-16	NA	NA
cg03879629	3:46152446		3:46058908:G:A	0.0714652	1.81117e-19	5.59385e-16	NA	NA
cg03879629	3:46152446		3:46059249:C:T	0.0714652	1.81117e-19	5.59385e-16	NA	NA
cg03879629	3:46152446		3:46059484:T:C	0.0714652	1.81117e-19	5.59385e-16	NA	NA
cg03879629	3:46152446		3:46061218:T:C	0.0714652	1.81117e-19	5.59385e-16	NA	NA
cg03879629	3:46152446		3:46061304:A:G	0.0714652	1.81117e-19	5.59385e-16	NA	NA
cg03879629	3:46152446		3:46061840:A:G	0.0714652	1.81117e-19	5.59385e-16	NA	NA
cg03879629	3:46152446		3:46061997:T:C	0.0714652	1.81117e-19	5.59385e-16	NA	NA
cg03879629	3:46152446		3:46063329:T:C	0.0714652	1.81117e-19	5.59385e-16	NA	NA
cg03879629	3:46152446		3:46063753:T:C	0.0714652	1.81117e-19	5.59385e-16	NA	NA
cg03879629	3:46152446		3:46064618:G:C	0.0714652	1.81117e-19	5.59385e-16	NA	NA
cg03879629	3:46152446		3:46064626:C:G	0.0714652	1.81117e-19	5.59385e-16	NA	NA
cg03879629	3:46152446		3:46065763:G:A	0.0714652	1.81117e-19	5.59385e-16	NA	NA
cg03879629	3:46152446		3:46065963:G:A	0.0714652	1.81117e-19	5.59385e-16	NA	NA
cg03879629	3:46152446		3:46067507:T:G	0.0714652	1.81117e-19	5.59385e-16	NA	NA
cg03879629	3:46152446		3:46068473:A:G	0.0714652	1.81117e-19	5.59385e-16	NA	NA
cg03879629	3:46152446		3:46068835:G:T	0.0714652	1.81117e-19	5.59385e-16	NA	NA
cg03879629	3:46152446		3:46069573:A:C	0.0714652	1.81117e-19	5.59385e-16	NA	NA
cg03879629	3:46152446		3:46070337:C:G	0.0714652	1.81117e-19	5.59385e-16	NA	NA
cg03879629	3:46152446		3:46070353:A:C	0.0714652	1.81117e-19	5.59385e-16	NA	NA
cg03879629	3:46152446		3:46071081:G:A	0.0714652	1.81117e-19	5.59385e-16	NA	NA
cg03879629	3:46152446		3:46071763:T:C	0.0714652	1.81117e-19	5.59385e-16	NA	NA
cg03879629	3:46152446		3:46071868:A:G	0.0714652	1.81117e-19	5.59385e-16	NA	NA
cg03879629	3:46152446		3:46072519:G:A	0.0714652	1.81117e-19	5.59385e-16	NA	NA
cg03879629	3:46152446		3:46072630:C:T	0.0714652	1.81117e-19	5.59385e-16	NA	NA
cg03879629	3:46152446		3:46072768:G:A	0.0714652	1.81117e-19	5.59385e-16	NA	NA
cg03879629	3:46152446		3:46072839:C:T	0.0714652	1.81117e-19	5.59385e-16	NA	NA
cg03879629	3:46152446		3:46073314:T:C	0.0714652	1.81117e-19	5.59385e-16	NA	NA
cg03879629	3:46152446		3:46073923:A:G	0.0714652	1.81117e-19	5.59385e-16	NA	NA
cg03879629	3:46152446		3:46074711:G:A	0.0714652	1.81117e-19	5.59385e-16	NA	NA
cg03879629	3:46152446		3:46074858:G:A	0.0714652	1.81117e-19	5.59385e-16	NA	NA
cg03879629	3:46152446		3:46075090:A:C	0.0714652	1.81117e-19	5.59385e-16	NA	NA
cg03879629	3:46152446		3:46077332:A:G	0.0714652	1.81117e-19	5.59385e-16	NA	NA
cg03879629	3:46152446		3:46081306:T:C	0.0714652	1.81117e-19	5.59385e-16	NA	NA
cg03879629	3:46152446		3:46082481:G:A	0.0710039	2.71914e-19	8.3364e-16	NA	NA
cg03879629	3:46152446		3:46039868:A:G	0.0715194	3.90818e-19	1.14755e-15	NA	NA
cg03879629	3:46152446		3:46041837:C:T	0.0715194	3.90818e-19	1.14755e-15	NA	NA
cg03879629	3:46152446		3:46046459:G:A	0.0715194	3.90818e-19	1.14755e-15	NA	NA
cg03879629	3:46152446		3:46047658:G:C	0.0715194	3.90818e-19	1.14755e-15	NA	NA
cg03879629	3:46152446		3:46049764:G:A	0.0715194	3.90818e-19	1.14755e-15	NA	NA
cg03879629	3:46152446		3:46049827:G:T	0.0715194	3.90818e-19	1.14755e-15	NA	NA
cg03879629	3:46152446		3:46049765:T:C	0.0706194	5.00057e-19	1.45804e-15	NA	NA
cg03879629	3:46152446		3:46006239:A:G	0.0707028	5.35499e-19	1.47301e-15	NA	NA
cg03879629	3:46152446		3:46006269:C:T	0.0707028	5.35499e-19	1.47301e-15	NA	NA
cg03879629	3:46152446		3:46006341:C:G	0.0707028	5.35499e-19	1.47301e-15	NA	NA
cg03879629	3:46152446		3:46007488:G:A	0.0707028	5.35499e-19	1.47301e-15	NA	NA
cg03879629	3:46152446		3:46007825:T:C	0.0707028	5.35499e-19	1.47301e-15	NA	NA
cg03879629	3:46152446		3:46173642:C:T	0.0676804	5.43353e-19	1.47301e-15	NA	NA
cg03879629	3:46152446		3:46174331:T:C	0.0676804	5.43353e-19	1.47301e-15	NA	NA
cg03879629	3:46152446		3:46174605:A:G	0.0676804	5.43353e-19	1.47301e-15	NA	NA
cg03879629	3:46152446		3:45985347:C:G	0.0706528	5.65249e-19	1.47301e-15	NA	NA
cg03879629	3:46152446		3:45989873:C:T	0.0706528	5.65249e-19	1.47301e-15	NA	NA
cg03879629	3:46152446		3:45989921:G:T	0.0706528	5.65249e-19	1.47301e-15	NA	NA
cg03879629	3:46152446		3:45995748:T:C	0.0706528	5.65249e-19	1.47301e-15	NA	NA
cg03879629	3:46152446		3:45996501:A:G	0.0706528	5.65249e-19	1.47301e-15	NA	NA
cg03879629	3:46152446		3:45997263:T:C	0.0706528	5.65249e-19	1.47301e-15	NA	NA
cg03879629	3:46152446		3:46001227:G:A	0.0706528	5.65249e-19	1.47301e-15	NA	NA
cg03879629	3:46152446		3:46001720:T:G	0.0706528	5.65249e-19	1.47301e-15	NA	NA
cg03879629	3:46152446		3:46003537:G:A	0.0706528	5.65249e-19	1.47301e-15	NA	NA
cg03879629	3:46152446		3:46010007:T:C	0.0704899	6.5161e-19	1.66681e-15	NA	NA
cg03879629	3:46152446		3:46011436:A:G	0.0704899	6.5161e-19	1.66681e-15	NA	NA
cg03879629	3:46152446		3:46015933:T:C	0.0704899	6.5161e-19	1.66681e-15	NA	NA
cg03879629	3:46152446		3:46008087:G:A	0.0705388	8.73084e-19	2.21971e-15	NA	NA
cg03879629	3:46152446		3:45981171:C:T	0.0704854	9.23152e-19	2.22491e-15	NA	NA
cg03879629	3:46152446		3:45983476:T:A	0.0704854	9.23152e-19	2.22491e-15	NA	NA
cg03879629	3:46152446		3:45993645:C:T	0.0704854	9.23152e-19	2.22491e-15	NA	NA
cg03879629	3:46152446		3:45999209:A:G	0.0704854	9.23152e-19	2.22491e-15	NA	NA
cg03879629	3:46152446		3:46000728:T:G	0.0704854	9.23152e-19	2.22491e-15	NA	NA
cg03879629	3:46152446		3:46000870:G:A	0.0704854	9.23152e-19	2.22491e-15	NA	NA
cg03879629	3:46152446		3:46001367:C:A	0.0704854	9.23152e-19	2.22491e-15	NA	NA
cg03879629	3:46152446		3:46002963:G:C	0.0704854	9.23152e-19	2.22491e-15	NA	NA
cg03879629	3:46152446		3:46003496:T:C	0.0704854	9.23152e-19	2.22491e-15	NA	NA
cg03879629	3:46152446		3:46009487:G:A	0.0703363	1.05364e-18	2.38758e-15	NA	NA
cg03879629	3:46152446		3:46012279:T:C	0.0703363	1.05364e-18	2.38758e-15	NA	NA
cg03879629	3:46152446		3:46012391:A:G	0.0703363	1.05364e-18	2.38758e-15	NA	NA
cg03879629	3:46152446		3:46013832:C:T	0.0703363	1.05364e-18	2.38758e-15	NA	NA
cg03879629	3:46152446		3:46014545:T:G	0.0703363	1.05364e-18	2.38758e-15	NA	NA
cg03879629	3:46152446		3:46018344:G:A	0.0703363	1.05364e-18	2.38758e-15	NA	NA
cg03879629	3:46152446		3:46022833:G:A	0.0703363	1.05364e-18	2.38758e-15	NA	NA
cg03879629	3:46152446		3:46024529:T:A	0.0703363	1.05364e-18	2.38758e-15	NA	NA
cg03879629	3:46152446		3:46025048:G:A	0.0703363	1.05364e-18	2.38758e-15	NA	NA
cg03879629	3:46152446		3:46035097:A:G	0.0703363	1.05364e-18	2.38758e-15	NA	NA
cg03879629	3:46152446		3:46039060:G:C	0.0703363	1.05364e-18	2.38758e-15	NA	NA
cg03879629	3:46152446		3:46051702:G:A	0.0703082	1.48395e-18	3.27372e-15	NA	NA
cg03879629	3:46152446		3:46051774:G:A	0.0703082	1.48395e-18	3.27372e-15	NA	NA
cg03879629	3:46152446		3:46051908:A:G	0.0703082	1.48395e-18	3.27372e-15	NA	NA
cg03879629	3:46152446		3:46052263:G:C	0.0703082	1.48395e-18	3.27372e-15	NA	NA
cg03879629	3:46152446		3:46052800:G:A	0.0703082	1.48395e-18	3.27372e-15	NA	NA
cg03879629	3:46152446		3:46007823:G:T	0.0703507	1.50814e-18	3.30957e-15	NA	NA
cg03879629	3:46152446		3:46015569:T:C	0.0696904	2.1302e-18	4.65021e-15	NA	NA
cg03879629	3:46152446		3:45954339:C:T	0.0693311	2.45243e-18	5.32575e-15	NA	NA
cg03763873	13:43565901	EPSTI1;EPSTI1	13:43549782:G:A	-0.0296862	2.66097e-18	5.74867e-15	-0.0271889	5.30375e-07
cg03879629	3:46152446		3:45960420:G:C	0.0683986	4.69867e-18	1.00985e-14	NA	NA
cg03879629	3:46152446		3:45970391:G:A	0.0687188	5.42303e-18	1.09523e-14	NA	NA
cg03879629	3:46152446		3:45974092:G:A	0.0687188	5.42303e-18	1.09523e-14	NA	NA
cg03879629	3:46152446		3:45975443:C:T	0.0687188	5.42303e-18	1.09523e-14	NA	NA
cg03879629	3:46152446		3:45976662:C:T	0.0687188	5.42303e-18	1.09523e-14	NA	NA
cg03879629	3:46152446		3:45916786:G:A	0.0679789	5.43737e-18	1.09523e-14	NA	NA
cg03879629	3:46152446		3:45918215:G:A	0.0679789	5.43737e-18	1.09523e-14	NA	NA
cg03879629	3:46152446		3:45920298:T:C	0.0679789	5.43737e-18	1.09523e-14	NA	NA
cg03879629	3:46152446		3:45928769:G:A	0.0679789	5.43737e-18	1.09523e-14	NA	NA
cg03879629	3:46152446		3:45932407:G:A	0.0679789	5.43737e-18	1.09523e-14	NA	NA
cg03879629	3:46152446		3:45939016:G:A	0.0679789	5.43737e-18	1.09523e-14	NA	NA
cg03879629	3:46152446		3:45939802:G:A	0.0679789	5.43737e-18	1.09523e-14	NA	NA
cg03879629	3:46152446		3:45945132:A:C	0.0679789	5.43737e-18	1.09523e-14	NA	NA
cg03879629	3:46152446		3:45947018:A:G	0.0679789	5.43737e-18	1.09523e-14	NA	NA
cg03879629	3:46152446		3:45951647:G:A	0.0673441	6.82157e-18	1.36743e-14	NA	NA
cg09858955	2:58135951	VRK2;VRK2	2:58196110:A:G	0.0473172	7.22795e-18	1.44196e-14	NA	NA
cg03879629	3:46152446		3:45960646:T:C	0.0681991	7.67858e-18	1.50309e-14	NA	NA
cg03879629	3:46152446		3:45960700:C:T	0.0681991	7.67858e-18	1.50309e-14	NA	NA
cg03879629	3:46152446		3:45962603:A:G	0.0681991	7.67858e-18	1.50309e-14	NA	NA
cg03879629	3:46152446		3:45968043:T:G	0.0681991	7.67858e-18	1.50309e-14	NA	NA
cg03763873	13:43565901	EPSTI1;EPSTI1	13:43562028:C:G	0.0263691	8.31634e-18	1.62033e-14	NA	NA
cg03763873	13:43565901	EPSTI1;EPSTI1	13:43553825:C:T	-0.0290216	1.52477e-17	2.957e-14	-0.0275136	3.72682e-07
cg03879629	3:46152446		3:46072704:G:A	0.0664364	2.06761e-17	3.99117e-14	NA	NA
cg03763873	13:43565901	EPSTI1;EPSTI1	13:43551920:G:A	-0.0284464	2.53435e-17	4.86959e-14	-0.0267363	6.0294e-07
cg03763873	13:43565901	EPSTI1;EPSTI1	13:43559214:G:A	0.0263497	4.93406e-17	9.43698e-14	NA	NA
cg09858955	2:58135951	VRK2;VRK2	2:58229428:A:C	0.0463125	5.0952e-17	9.70068e-14	NA	NA
cg03763873	13:43565901	EPSTI1;EPSTI1	13:43559454:A:G	0.0259631	5.53719e-17	1.04943e-13	NA	NA
cg09858955	2:58135951	VRK2;VRK2	2:58133522:A:G	0.0464447	6.53816e-17	1.20624e-13	NA	NA
cg09858955	2:58135951	VRK2;VRK2	2:58135023:T:C	0.0464447	6.53816e-17	1.20624e-13	NA	NA
cg09858955	2:58135951	VRK2;VRK2	2:58136220:C:G	0.0464447	6.53816e-17	1.20624e-13	NA	NA
cg09858955	2:58135951	VRK2;VRK2	2:58138581:G:A	0.0464447	6.53816e-17	1.20624e-13	NA	NA
cg09858955	2:58135951	VRK2;VRK2	2:58144542:C:A	0.0464447	6.53816e-17	1.20624e-13	NA	NA
cg09858955	2:58135951	VRK2;VRK2	2:58145060:A:G	0.0464447	6.53816e-17	1.20624e-13	NA	NA
cg03763873	13:43565901	EPSTI1;EPSTI1	13:43586533:A:G	0.0254688	6.70611e-17	1.23177e-13	0.00952122	0.044671
cg09858955	2:58135951	VRK2;VRK2	2:58148349:C:T	0.0462756	7.42474e-17	1.35779e-13	NA	NA
cg09858955	2:58135951	VRK2;VRK2	2:58149158:T:C	0.0463504	8.84523e-17	1.60349e-13	NA	NA
cg09858955	2:58135951	VRK2;VRK2	2:58152537:G:A	0.0463504	8.84523e-17	1.60349e-13	NA	NA
cg09858955	2:58135951	VRK2;VRK2	2:58139906:A:T	0.0463252	1.02639e-16	1.85261e-13	NA	NA
cg09858955	2:58135951	VRK2;VRK2	2:58152280:C:A	0.0462247	1.39289e-16	2.44413e-13	NA	NA
cg09858955	2:58135951	VRK2;VRK2	2:58154915:T:A	0.0462147	1.40686e-16	2.44413e-13	NA	NA
cg09858955	2:58135951	VRK2;VRK2	2:58155829:G:A	0.0462147	1.40686e-16	2.44413e-13	NA	NA
cg09858955	2:58135951	VRK2;VRK2	2:58159852:T:C	0.0462147	1.40686e-16	2.44413e-13	NA	NA
cg09858955	2:58135951	VRK2;VRK2	2:58160605:G:A	0.0462147	1.40686e-16	2.44413e-13	NA	NA
cg09858955	2:58135951	VRK2;VRK2	2:58163146:G:T	0.0462147	1.40686e-16	2.44413e-13	NA	NA
cg09858955	2:58135951	VRK2;VRK2	2:58163178:A:G	0.0462147	1.40686e-16	2.44413e-13	NA	NA
cg09858955	2:58135951	VRK2;VRK2	2:58165595:G:T	0.0462147	1.40686e-16	2.44413e-13	NA	NA
cg09858955	2:58135951	VRK2;VRK2	2:58165694:T:C	0.0462147	1.40686e-16	2.44413e-13	NA	NA
cg04268125	1:154579384	ADAR;ADAR;ADAR;ADAR;ADAR	1:154565519:G:A	0.0567662	1.45308e-16	2.50357e-13	NA	NA
cg04268125	1:154579384	ADAR;ADAR;ADAR;ADAR;ADAR	1:154567699:G:A	0.0567662	1.45308e-16	2.50357e-13	NA	NA
cg09858955	2:58135951	VRK2;VRK2	2:58160138:T:G	0.0460903	2.20666e-16	3.7863e-13	NA	NA
cg09858955	2:58135951	VRK2;VRK2	2:58168831:A:G	0.045622	2.53384e-16	4.32986e-13	NA	NA
cg03763873	13:43565901	EPSTI1;EPSTI1	13:43560431:C:T	0.0254744	2.61529e-16	4.45081e-13	NA	NA
cg03763873	13:43565901	EPSTI1;EPSTI1	13:43592663:A:G	0.0250791	2.7514e-16	4.66342e-13	NA	NA
cg09858955	2:58135951	VRK2;VRK2	2:58115072:G:C	0.0455894	2.85406e-16	4.79218e-13	NA	NA
cg03763873	13:43565901	EPSTI1;EPSTI1	13:43515182:T:C	-0.0254896	2.86185e-16	4.79218e-13	NA	NA
cg03763873	13:43565901	EPSTI1;EPSTI1	13:43517127:A:G	-0.0254896	2.86185e-16	4.79218e-13	NA	NA
cg09858955	2:58135951	VRK2;VRK2	2:58111064:A:G	0.0453792	3.49331e-16	5.80295e-13	NA	NA
cg09858955	2:58135951	VRK2;VRK2	2:58127907:C:T	0.0453792	3.49331e-16	5.80295e-13	NA	NA
cg09858955	2:58135951	VRK2;VRK2	2:58119582:G:T	0.0451872	3.71931e-16	6.15385e-13	NA	NA
cg04268125	1:154579384	ADAR;ADAR;ADAR;ADAR;ADAR	1:154592201:T:C	0.0554848	3.79996e-16	6.2528e-13	NA	NA
cg03763873	13:43565901	EPSTI1;EPSTI1	13:43542677:C:A	-0.0274607	3.80911e-16	6.2528e-13	-0.0267363	6.0294e-07
cg09858955	2:58135951	VRK2;VRK2	2:58201202:G:A	0.0452515	4.58666e-16	7.49965e-13	NA	NA
cg09858955	2:58135951	VRK2;VRK2	2:58119122:A:G	0.0452062	4.69132e-16	7.6111e-13	NA	NA
cg09858955	2:58135951	VRK2;VRK2	2:58120553:T:A	0.0452062	4.69132e-16	7.6111e-13	NA	NA
cg09858955	2:58135951	VRK2;VRK2	2:58169166:G:T	0.0455611	4.73211e-16	7.64752e-13	NA	NA
cg04268125	1:154579384	ADAR;ADAR;ADAR;ADAR;ADAR	1:154556425:G:A	0.0554556	4.82649e-16	7.71039e-13	NA	NA
cg04268125	1:154579384	ADAR;ADAR;ADAR;ADAR;ADAR	1:154556663:G:A	0.0554556	4.82649e-16	7.71039e-13	NA	NA
cg04268125	1:154579384	ADAR;ADAR;ADAR;ADAR;ADAR	1:154557685:C:T	0.0554556	4.82649e-16	7.71039e-13	NA	NA
cg03763873	13:43565901	EPSTI1;EPSTI1	13:43559804:G:A	0.0253418	4.94848e-16	7.84494e-13	NA	NA
cg09858955	2:58135951	VRK2;VRK2	2:58117926:C:G	0.0450967	4.96716e-16	7.84494e-13	NA	NA
cg09858955	2:58135951	VRK2;VRK2	2:58121391:C:T	0.0450967	4.96716e-16	7.84494e-13	NA	NA
cg03763873	13:43565901	EPSTI1;EPSTI1	13:43528769:G:A	-0.0251177	5.07168e-16	7.97978e-13	-0.0103472	0.0433732
cg04268125	1:154579384	ADAR;ADAR;ADAR;ADAR;ADAR	1:154572228:C:T	0.0557348	5.16284e-16	8.03228e-13	NA	NA
cg04268125	1:154579384	ADAR;ADAR;ADAR;ADAR;ADAR	1:154577055:T:G	0.0557348	5.16284e-16	8.03228e-13	NA	NA
cg04268125	1:154579384	ADAR;ADAR;ADAR;ADAR;ADAR	1:154582129:C:T	0.0557348	5.16284e-16	8.03228e-13	NA	NA
cg09858955	2:58135951	VRK2;VRK2	2:58127647:A:G	0.0448337	5.46098e-16	8.43318e-13	NA	NA
cg09858955	2:58135951	VRK2;VRK2	2:58127648:A:C	0.0448337	5.46098e-16	8.43318e-13	NA	NA
cg09858955	2:58135951	VRK2;VRK2	2:58119657:C:G	0.0448981	6.01356e-16	9.25225e-13	NA	NA
cg03763873	13:43565901	EPSTI1;EPSTI1	13:43559199:A:C	0.0256346	6.0582e-16	9.28666e-13	NA	NA
cg03763873	13:43565901	EPSTI1;EPSTI1	13:43559378:A:G	0.0256664	6.26066e-16	9.56186e-13	NA	NA
cg17114584	11:613792	IRF7;IRF7;IRF7	11:596672:G:T	-0.0806127	6.62495e-16	1.00446e-12	-0.0547963	4.30116e-06
cg17114584	11:613792	IRF7;IRF7;IRF7	11:602322:A:G	-0.0806127	6.62495e-16	1.00446e-12	-0.0547963	4.30116e-06
cg03763873	13:43565901	EPSTI1;EPSTI1	13:43555534:A:G	0.0257023	6.91625e-16	1.02991e-12	NA	NA
cg03763873	13:43565901	EPSTI1;EPSTI1	13:43555837:C:T	0.0257023	6.91625e-16	1.02991e-12	NA	NA
cg03763873	13:43565901	EPSTI1;EPSTI1	13:43556058:C:T	0.0257023	6.91625e-16	1.02991e-12	NA	NA
cg03763873	13:43565901	EPSTI1;EPSTI1	13:43556885:A:G	0.0257023	6.91625e-16	1.02991e-12	NA	NA
cg03763873	13:43565901	EPSTI1;EPSTI1	13:43558846:T:C	0.0257023	6.91625e-16	1.02991e-12	NA	NA
cg09858955	2:58135951	VRK2;VRK2	2:58210522:C:A	0.0448299	7.0276e-16	1.04276e-12	NA	NA
cg09858955	2:58135951	VRK2;VRK2	2:58203057:C:T	0.045088	7.28388e-16	1.07696e-12	NA	NA
cg03763873	13:43565901	EPSTI1;EPSTI1	13:43517736:G:T	-0.0252982	7.37665e-16	1.08299e-12	-0.0103488	0.0448873
cg03763873	13:43565901	EPSTI1;EPSTI1	13:43518768:G:A	-0.0252982	7.37665e-16	1.08299e-12	-0.0103488	0.0448873
cg04268125	1:154579384	ADAR;ADAR;ADAR;ADAR;ADAR	1:154583762:G:A	0.0554101	7.74188e-16	1.12867e-12	NA	NA
cg04268125	1:154579384	ADAR;ADAR;ADAR;ADAR;ADAR	1:154591489:G:A	0.0554101	7.74188e-16	1.12867e-12	NA	NA
cg09858955	2:58135951	VRK2;VRK2	2:58116640:T:C	0.0448	8.05982e-16	1.16686e-12	NA	NA
cg09858955	2:58135951	VRK2;VRK2	2:58117095:T:C	0.0448	8.05982e-16	1.16686e-12	NA	NA
cg03763873	13:43565901	EPSTI1;EPSTI1	13:43555687:A:G	-0.0288947	9.17408e-16	1.32358e-12	-0.029074	1.09139e-07
cg04268125	1:154579384	ADAR;ADAR;ADAR;ADAR;ADAR	1:154594690:A:G	0.05519	9.42357e-16	1.35488e-12	NA	NA
cg04268125	1:154579384	ADAR;ADAR;ADAR;ADAR;ADAR	1:154582970:A:G	0.055223	1.05664e-15	1.48841e-12	NA	NA
cg04268125	1:154579384	ADAR;ADAR;ADAR;ADAR;ADAR	1:154583102:T:C	0.055223	1.05664e-15	1.48841e-12	NA	NA
cg04268125	1:154579384	ADAR;ADAR;ADAR;ADAR;ADAR	1:154583210:A:C	0.055223	1.05664e-15	1.48841e-12	NA	NA
cg04268125	1:154579384	ADAR;ADAR;ADAR;ADAR;ADAR	1:154586957:A:G	0.055223	1.05664e-15	1.48841e-12	NA	NA
cg04268125	1:154579384	ADAR;ADAR;ADAR;ADAR;ADAR	1:154589232:C:T	0.055223	1.05664e-15	1.48841e-12	NA	NA
cg04268125	1:154579384	ADAR;ADAR;ADAR;ADAR;ADAR	1:154589965:T:C	0.055223	1.05664e-15	1.48841e-12	NA	NA
cg13755924	21:42791937	MX1	21:42798173:A:C	0.0269465	1.06537e-15	1.49565e-12	NA	NA
cg17114584	11:613792	IRF7;IRF7;IRF7	11:604029:T:G	-0.0754057	1.12984e-15	1.58083e-12	-0.0551629	2.51368e-06
cg03763873	13:43565901	EPSTI1;EPSTI1	13:43572017:G:A	0.0258929	1.73219e-15	2.41551e-12	0.0122665	0.0160103
cg17114584	11:613792	IRF7;IRF7;IRF7	11:590201:C:T	-0.0794648	2.22293e-15	3.08951e-12	-0.0547963	4.30116e-06
cg03879629	3:46152446		3:46018781:A:G	0.0687172	2.34924e-15	3.25421e-12	NA	NA
cg03763873	13:43565901	EPSTI1;EPSTI1	13:43510190:A:G	-0.0250749	2.42625e-15	3.34975e-12	-0.0102414	0.0423427
cg03763873	13:43565901	EPSTI1;EPSTI1	13:43524816:G:A	-0.0246153	2.59102e-15	3.55371e-12	-0.0108352	0.0325853
cg03763873	13:43565901	EPSTI1;EPSTI1	13:43525093:G:A	-0.0246153	2.59102e-15	3.55371e-12	-0.0108352	0.0325853
cg17114584	11:613792	IRF7;IRF7;IRF7	11:633614:C:T	-0.0757828	3.17774e-15	4.34414e-12	-0.0517323	8.06289e-06
cg17114584	11:613792	IRF7;IRF7;IRF7	11:570412:G:A	-0.0756805	3.21319e-15	4.34981e-12	-0.0547963	4.30116e-06
cg17114584	11:613792	IRF7;IRF7;IRF7	11:570541:C:G	-0.0756805	3.21319e-15	4.34981e-12	-0.0547963	4.30116e-06
cg17114584	11:613792	IRF7;IRF7;IRF7	11:573873:C:T	-0.0756805	3.21319e-15	4.34981e-12	-0.0547963	4.30116e-06
cg17114584	11:613792	IRF7;IRF7;IRF7	11:569753:C:G	-0.0714887	3.95121e-15	5.33159e-12	-0.0551629	2.51368e-06
cg13755924	21:42791937	MX1	21:42795027:G:A	0.0263295	4.18448e-15	5.62814e-12	NA	NA
cg09858955	2:58135951	VRK2;VRK2	2:58134048:T:A	-0.0456385	5.17118e-15	6.7379e-12	NA	NA
cg09858955	2:58135951	VRK2;VRK2	2:58135872:A:G	-0.0456385	5.17118e-15	6.7379e-12	NA	NA
cg09858955	2:58135951	VRK2;VRK2	2:58137755:G:T	-0.0456385	5.17118e-15	6.7379e-12	NA	NA
cg09858955	2:58135951	VRK2;VRK2	2:58137930:A:G	-0.0456385	5.17118e-15	6.7379e-12	NA	NA
cg09858955	2:58135951	VRK2;VRK2	2:58138651:A:G	-0.0456385	5.17118e-15	6.7379e-12	NA	NA
cg09858955	2:58135951	VRK2;VRK2	2:58139593:A:G	-0.0456385	5.17118e-15	6.7379e-12	NA	NA
cg09858955	2:58135951	VRK2;VRK2	2:58139865:G:C	-0.0456385	5.17118e-15	6.7379e-12	NA	NA
cg09858955	2:58135951	VRK2;VRK2	2:58140977:G:A	-0.0456385	5.17118e-15	6.7379e-12	NA	NA
cg09858955	2:58135951	VRK2;VRK2	2:58142647:T:G	-0.0456385	5.17118e-15	6.7379e-12	NA	NA
cg09858955	2:58135951	VRK2;VRK2	2:58143854:C:A	-0.0456385	5.17118e-15	6.7379e-12	NA	NA
cg09858955	2:58135951	VRK2;VRK2	2:58150941:A:C	-0.0456448	6.38799e-15	8.22156e-12	NA	NA
cg09858955	2:58135951	VRK2;VRK2	2:58154249:T:C	-0.0456448	6.38799e-15	8.22156e-12	NA	NA
cg09858955	2:58135951	VRK2;VRK2	2:58158283:C:T	-0.0456448	6.38799e-15	8.22156e-12	NA	NA
cg17114584	11:613792	IRF7;IRF7;IRF7	11:575461:T:A	-0.0771042	6.38872e-15	8.22156e-12	-0.0547963	4.30116e-06
cg12110437	8:144098888	LY6E;LY6E;LOC100133669	8:144097333:C:T	-0.047733	6.96197e-15	8.93169e-12	-0.0552254	3.04783e-05
cg09858955	2:58135951	VRK2;VRK2	2:58154601:G:A	-0.0455012	7.31833e-15	9.27472e-12	NA	NA
cg09858955	2:58135951	VRK2;VRK2	2:58155253:T:C	-0.0455012	7.31833e-15	9.27472e-12	NA	NA
cg09858955	2:58135951	VRK2;VRK2	2:58155358:A:T	-0.0455012	7.31833e-15	9.27472e-12	NA	NA
cg09858955	2:58135951	VRK2;VRK2	2:58156583:A:C	-0.0455012	7.31833e-15	9.27472e-12	NA	NA
cg12110437	8:144098888	LY6E;LY6E;LOC100133669	8:144095249:G:A	-0.047287	8.27304e-15	1.04529e-11	-0.0582232	1.11782e-05
cg09858955	2:58135951	VRK2;VRK2	2:58243332:T:C	0.0429533	9.00252e-15	1.13061e-11	NA	NA
cg09858955	2:58135951	VRK2;VRK2	2:58246649:T:C	0.0429533	9.00252e-15	1.13061e-11	NA	NA
cg13755924	21:42791937	MX1	21:42793724:A:G	0.0262933	9.52907e-15	1.18602e-11	NA	NA
cg13755924	21:42791937	MX1	21:42794081:T:C	0.0262933	9.52907e-15	1.18602e-11	NA	NA
cg13755924	21:42791937	MX1	21:42796480:C:T	0.0262933	9.52907e-15	1.18602e-11	NA	NA
cg09858955	2:58135951	VRK2;VRK2	2:58143438:A:G	-0.0449614	1.08539e-14	1.34289e-11	NA	NA
cg09858955	2:58135951	VRK2;VRK2	2:58148180:G:A	-0.0449614	1.08539e-14	1.34289e-11	NA	NA
cg09858955	2:58135951	VRK2;VRK2	2:58233464:C:T	0.0429271	1.21757e-14	1.50198e-11	NA	NA
cg12110437	8:144098888	LY6E;LY6E;LOC100133669	8:144095668:G:A	-0.046132	1.32168e-14	1.61833e-11	-0.0569917	1.26049e-05
cg09858955	2:58135951	VRK2;VRK2	2:58159362:T:A	-0.0452802	1.34146e-14	1.61833e-11	NA	NA
cg09858955	2:58135951	VRK2;VRK2	2:58164223:A:G	-0.0452802	1.34146e-14	1.61833e-11	NA	NA
cg09858955	2:58135951	VRK2;VRK2	2:58166181:G:A	-0.0452802	1.34146e-14	1.61833e-11	NA	NA
cg09858955	2:58135951	VRK2;VRK2	2:58166468:T:C	-0.0452802	1.34146e-14	1.61833e-11	NA	NA
cg09858955	2:58135951	VRK2;VRK2	2:58166643:T:G	-0.0452802	1.34146e-14	1.61833e-11	NA	NA
cg09858955	2:58135951	VRK2;VRK2	2:58149116:G:A	-0.0449561	1.34683e-14	1.61833e-11	NA	NA
cg09858955	2:58135951	VRK2;VRK2	2:58151817:A:G	-0.0449561	1.34683e-14	1.61833e-11	NA	NA
cg09858955	2:58135951	VRK2;VRK2	2:58152075:T:C	-0.0449561	1.34683e-14	1.61833e-11	NA	NA
cg09858955	2:58135951	VRK2;VRK2	2:58137618:C:T	-0.0447631	1.45014e-14	1.73546e-11	NA	NA
cg09858955	2:58135951	VRK2;VRK2	2:58166760:T:C	-0.0450427	1.45263e-14	1.73546e-11	NA	NA
cg09858955	2:58135951	VRK2;VRK2	2:58158152:A:G	-0.0451361	1.53398e-14	1.80168e-11	NA	NA
cg09858955	2:58135951	VRK2;VRK2	2:58160639:G:C	-0.0451361	1.53398e-14	1.80168e-11	NA	NA
cg09858955	2:58135951	VRK2;VRK2	2:58161221:A:G	-0.0451361	1.53398e-14	1.80168e-11	NA	NA
cg09858955	2:58135951	VRK2;VRK2	2:58162191:A:G	-0.0451361	1.53398e-14	1.80168e-11	NA	NA
cg09858955	2:58135951	VRK2;VRK2	2:58170004:T:C	-0.0451361	1.53398e-14	1.80168e-11	NA	NA
cg09858955	2:58135951	VRK2;VRK2	2:58171287:A:G	-0.0451361	1.53398e-14	1.80168e-11	NA	NA
cg09858955	2:58135951	VRK2;VRK2	2:58166769:T:C	-0.0449066	1.65178e-14	1.93459e-11	NA	NA
cg09858955	2:58135951	VRK2;VRK2	2:57956088:G:A	0.0434146	1.70726e-14	1.99395e-11	NA	NA
cg09858955	2:58135951	VRK2;VRK2	2:58095252:G:C	0.0428708	1.80221e-14	2.09898e-11	NA	NA
cg09858955	2:58135951	VRK2;VRK2	2:58167258:T:G	-0.0450714	1.95209e-14	2.2609e-11	NA	NA
cg09858955	2:58135951	VRK2;VRK2	2:58167260:G:C	-0.0450714	1.95209e-14	2.2609e-11	NA	NA
cg09858955	2:58135951	VRK2;VRK2	2:57998040:A:C	0.0430087	1.99972e-14	2.30965e-11	NA	NA
cg09858955	2:58135951	VRK2;VRK2	2:58171220:A:C	-0.0448118	2.21843e-14	2.55518e-11	NA	NA
cg09858955	2:58135951	VRK2;VRK2	2:58164435:C:T	-0.0447396	2.44124e-14	2.79637e-11	NA	NA
cg09858955	2:58135951	VRK2;VRK2	2:58168098:T:C	-0.0447396	2.44124e-14	2.79637e-11	NA	NA
cg09858955	2:58135951	VRK2;VRK2	2:58167440:C:T	-0.0448782	2.47592e-14	2.82832e-11	NA	NA
cg09858955	2:58135951	VRK2;VRK2	2:58159473:T:G	-0.044602	2.77484e-14	3.12696e-11	NA	NA
cg09858955	2:58135951	VRK2;VRK2	2:58159670:A:G	-0.044602	2.77484e-14	3.12696e-11	NA	NA
cg09858955	2:58135951	VRK2;VRK2	2:58161355:C:T	-0.044602	2.77484e-14	3.12696e-11	NA	NA
cg09858955	2:58135951	VRK2;VRK2	2:58161397:C:G	-0.044602	2.77484e-14	3.12696e-11	NA	NA
cg09858955	2:58135951	VRK2;VRK2	2:58161752:C:A	-0.044602	2.77484e-14	3.12696e-11	NA	NA
cg09858955	2:58135951	VRK2;VRK2	2:58169388:A:G	-0.0447308	2.8332e-14	3.17555e-11	NA	NA
cg09858955	2:58135951	VRK2;VRK2	2:58169494:T:C	-0.0447308	2.8332e-14	3.17555e-11	NA	NA
cg03763873	13:43565901	EPSTI1;EPSTI1	13:43592968:C:A	-0.0297549	2.87616e-14	3.21506e-11	-0.0335377	2.39814e-08
cg09858955	2:58135951	VRK2;VRK2	2:58156772:G:C	-0.045437	2.902e-14	3.23527e-11	NA	NA
cg09858955	2:58135951	VRK2;VRK2	2:58169418:G:A	-0.0445891	3.17145e-14	3.52623e-11	NA	NA
cg03763873	13:43565901	EPSTI1;EPSTI1	13:43513099:T:C	-0.0237413	3.35867e-14	3.72447e-11	NA	NA
cg03879629	3:46152446		3:46085321:A:G	0.0559112	3.47725e-14	3.77563e-11	NA	NA
cg03879629	3:46152446		3:46086083:A:G	0.0559112	3.47725e-14	3.77563e-11	NA	NA
cg03879629	3:46152446		3:46088282:T:C	0.0559112	3.47725e-14	3.77563e-11	NA	NA
cg03879629	3:46152446		3:46088336:G:T	0.0559112	3.47725e-14	3.77563e-11	NA	NA
cg03879629	3:46152446		3:46089341:G:C	0.0559112	3.47725e-14	3.77563e-11	NA	NA
cg03879629	3:46152446		3:46090477:G:A	0.0559112	3.47725e-14	3.77563e-11	NA	NA
cg03879629	3:46152446		3:46090557:A:G	0.0559112	3.47725e-14	3.77563e-11	NA	NA
cg03879629	3:46152446		3:46090622:A:G	0.0559112	3.47725e-14	3.77563e-11	NA	NA
cg09858955	2:58135951	VRK2;VRK2	2:58237405:T:C	0.0428798	3.56687e-14	3.85507e-11	NA	NA
cg16363586	19:17516329	BST2	19:17518018:C:T	0.0222048	3.5689e-14	3.85507e-11	0.0176666	6.91725e-05
cg09858955	2:58135951	VRK2;VRK2	2:58168856:G:T	-0.0446711	3.58247e-14	3.85972e-11	NA	NA
cg17114584	11:613792	IRF7;IRF7;IRF7	11:565840:C:T	-0.0743425	3.82527e-14	4.11069e-11	-0.0568509	2.69331e-06
cg03763873	13:43565901	EPSTI1;EPSTI1	13:43559768:A:G	-0.0233261	3.85781e-14	4.1317e-11	NA	NA
cg16363586	19:17516329	BST2	19:17516620:C:T	0.022442	3.87454e-14	4.1317e-11	0.0183173	0.000130229
cg16363586	19:17516329	BST2	19:17517174:T:C	0.022442	3.87454e-14	4.1317e-11	0.0196279	1.65255e-05
cg09858955	2:58135951	VRK2;VRK2	2:58172107:C:T	-0.0434034	4.11112e-14	4.37279e-11	NA	NA
cg09858955	2:58135951	VRK2;VRK2	2:58170161:C:A	-0.0444484	4.24339e-14	4.502e-11	NA	NA
cg03763873	13:43565901	EPSTI1;EPSTI1	13:43513377:A:G	-0.0235797	4.46737e-14	4.71879e-11	NA	NA
cg03763873	13:43565901	EPSTI1;EPSTI1	13:43551645:C:T	0.0243127	4.47037e-14	4.71879e-11	NA	NA
cg03879629	3:46152446		3:46177864:T:C	0.060003	5.06363e-14	5.33153e-11	NA	NA
cg16363586	19:17516329	BST2	19:17512412:G:A	0.0226281	5.25995e-14	5.49659e-11	0.0188191	0.000121604
cg16363586	19:17516329	BST2	19:17512913:G:T	0.0226281	5.25995e-14	5.49659e-11	0.0188191	0.000121604
cg16363586	19:17516329	BST2	19:17513926:G:C	0.0226281	5.25995e-14	5.49659e-11	0.0188191	0.000121604
cg09858955	2:58135951	VRK2;VRK2	2:58113995:T:C	-0.0437173	5.54486e-14	5.72261e-11	NA	NA
cg09858955	2:58135951	VRK2;VRK2	2:58123724:T:C	-0.0437173	5.54486e-14	5.72261e-11	NA	NA
cg09858955	2:58135951	VRK2;VRK2	2:58123798:T:C	-0.0437173	5.54486e-14	5.72261e-11	NA	NA
cg09858955	2:58135951	VRK2;VRK2	2:58128804:C:T	-0.0437173	5.54486e-14	5.72261e-11	NA	NA
cg09858955	2:58135951	VRK2;VRK2	2:58130327:C:T	-0.0437173	5.54486e-14	5.72261e-11	NA	NA
cg03879629	3:46152446		3:46177992:T:C	0.0614324	6.1117e-14	6.29205e-11	NA	NA
cg09858955	2:58135951	VRK2;VRK2	2:58065936:T:A	0.0418969	6.18809e-14	6.355e-11	NA	NA
cg09858955	2:58135951	VRK2;VRK2	2:58124359:G:A	0.0446082	7.04998e-14	7.18704e-11	NA	NA
cg09858955	2:58135951	VRK2;VRK2	2:58124512:G:A	0.0446082	7.04998e-14	7.18704e-11	NA	NA
cg09858955	2:58135951	VRK2;VRK2	2:58124543:A:T	0.0446082	7.04998e-14	7.18704e-11	NA	NA
cg17114584	11:613792	IRF7;IRF7;IRF7	11:605856:T:C	-0.0584316	7.29231e-14	7.37994e-11	-0.0358686	0.000870266
cg17114584	11:613792	IRF7;IRF7;IRF7	11:606656:G:C	-0.0584316	7.29231e-14	7.37994e-11	-0.0358686	0.000870266
cg17114584	11:613792	IRF7;IRF7;IRF7	11:614864:C:T	-0.0584316	7.29231e-14	7.37994e-11	-0.0358686	0.000870266
cg09858955	2:58135951	VRK2;VRK2	2:58119574:C:T	-0.0434053	7.99506e-14	8.07154e-11	NA	NA
cg09858955	2:58135951	VRK2;VRK2	2:58110969:C:A	-0.0433478	8.10899e-14	8.11839e-11	NA	NA
cg04268125	1:154579384	ADAR;ADAR;ADAR;ADAR;ADAR	1:154601157:A:G	0.0519638	8.13881e-14	8.11839e-11	NA	NA
cg04268125	1:154579384	ADAR;ADAR;ADAR;ADAR;ADAR	1:154603322:T:C	0.0519638	8.13881e-14	8.11839e-11	NA	NA
cg04268125	1:154579384	ADAR;ADAR;ADAR;ADAR;ADAR	1:154607914:G:A	0.0519638	8.13881e-14	8.11839e-11	NA	NA
cg04268125	1:154579384	ADAR;ADAR;ADAR;ADAR;ADAR	1:154608418:G:T	0.0519638	8.13881e-14	8.11839e-11	NA	NA
cg09858955	2:58135951	VRK2;VRK2	2:58041936:C:T	0.0427901	9.0359e-14	8.99171e-11	NA	NA
cg03879629	3:46152446		3:46083941:G:T	0.0541969	9.14669e-14	9.08029e-11	NA	NA
cg03879629	3:46152446		3:46077390:T:C	0.0547878	9.75496e-14	9.32876e-11	NA	NA
cg03879629	3:46152446		3:46078292:C:T	0.0547878	9.75496e-14	9.32876e-11	NA	NA
cg03879629	3:46152446		3:46079871:A:G	0.0547878	9.75496e-14	9.32876e-11	NA	NA
cg03879629	3:46152446		3:46080024:A:T	0.0547878	9.75496e-14	9.32876e-11	NA	NA
cg03879629	3:46152446		3:46080176:T:A	0.0547878	9.75496e-14	9.32876e-11	NA	NA
cg03879629	3:46152446		3:46080912:C:T	0.0547878	9.75496e-14	9.32876e-11	NA	NA
cg03879629	3:46152446		3:46081108:A:T	0.0547878	9.75496e-14	9.32876e-11	NA	NA
cg03879629	3:46152446		3:46081333:T:C	0.0547878	9.75496e-14	9.32876e-11	NA	NA
cg03879629	3:46152446		3:46081707:C:T	0.0547878	9.75496e-14	9.32876e-11	NA	NA
cg03879629	3:46152446		3:46083201:T:G	0.0547878	9.75496e-14	9.32876e-11	NA	NA
cg03879629	3:46152446		3:46083357:G:C	0.0547878	9.75496e-14	9.32876e-11	NA	NA
cg03879629	3:46152446		3:46083634:G:A	0.0547878	9.75496e-14	9.32876e-11	NA	NA
cg03879629	3:46152446		3:46084372:A:C	0.0547878	9.75496e-14	9.32876e-11	NA	NA
cg03879629	3:46152446		3:46084461:A:G	0.0547878	9.75496e-14	9.32876e-11	NA	NA
cg03879629	3:46152446		3:46084742:G:A	0.0547878	9.75496e-14	9.32876e-11	NA	NA
cg03879629	3:46152446		3:46084949:C:A	0.0547878	9.75496e-14	9.32876e-11	NA	NA
cg09858955	2:58135951	VRK2;VRK2	2:58029645:C:A	0.0424556	1.22145e-13	1.16541e-10	NA	NA
cg17114584	11:613792	IRF7;IRF7;IRF7	11:564738:C:T	-0.0742132	1.5071e-13	1.43467e-10	-0.052625	9.64699e-06
cg03763873	13:43565901	EPSTI1;EPSTI1	13:43594261:C:T	-0.0288314	1.8153e-13	1.72413e-10	-0.0290962	7.55848e-07
cg03763873	13:43565901	EPSTI1;EPSTI1	13:43509028:G:A	-0.0234825	1.95316e-13	1.84665e-10	-0.011385	0.0231152
cg03763873	13:43565901	EPSTI1;EPSTI1	13:43509514:T:C	-0.0234825	1.95316e-13	1.84665e-10	-0.011385	0.0231152
cg12110437	8:144098888	LY6E;LY6E;LOC100133669	8:144093928:C:T	-0.0454007	2.69027e-13	2.53781e-10	-0.0503571	0.000152815
cg03763873	13:43565901	EPSTI1;EPSTI1	13:43548097:A:G	0.0234838	3.00546e-13	2.82237e-10	NA	NA
cg03763873	13:43565901	EPSTI1;EPSTI1	13:43552329:G:A	0.0234838	3.00546e-13	2.82237e-10	NA	NA
cg16363586	19:17516329	BST2	19:17519487:C:T	0.0215352	3.03988e-13	2.84188e-10	0.0184333	0.000135861
cg16363586	19:17516329	BST2	19:17521101:T:G	0.0215352	3.03988e-13	2.84188e-10	0.0184333	0.000135861
cg16363586	19:17516329	BST2	19:17522309:T:C	0.0214935	3.24994e-13	3.03147e-10	0.0184333	0.000135861
cg09858955	2:58135951	VRK2;VRK2	2:57992112:G:A	-0.0407423	3.32612e-13	3.07901e-10	NA	NA
cg04268125	1:154579384	ADAR;ADAR;ADAR;ADAR;ADAR	1:154625632:G:A	0.0522499	3.33783e-13	3.07901e-10	NA	NA
cg04268125	1:154579384	ADAR;ADAR;ADAR;ADAR;ADAR	1:154626477:A:G	0.0522499	3.33783e-13	3.07901e-10	NA	NA
cg04268125	1:154579384	ADAR;ADAR;ADAR;ADAR;ADAR	1:154626705:T:C	0.0522499	3.33783e-13	3.07901e-10	NA	NA
cg04268125	1:154579384	ADAR;ADAR;ADAR;ADAR;ADAR	1:154627852:G:A	0.0522499	3.33783e-13	3.07901e-10	NA	NA
cg12439472	13:43565399	EPSTI1;EPSTI1	13:43578307:C:A	0.0789647	3.96062e-13	3.64544e-10	NA	NA
cg12439472	13:43565399	EPSTI1;EPSTI1	13:43549782:G:A	-0.0893436	4.06907e-13	3.72494e-10	NA	NA
cg12110437	8:144098888	LY6E;LY6E;LOC100133669	8:144094016:A:G	-0.0449832	4.0738e-13	3.72494e-10	-0.0532849	6.47756e-05
cg12110437	8:144098888	LY6E;LY6E;LOC100133669	8:144094150:C:T	-0.0449832	4.0738e-13	3.72494e-10	-0.0532849	6.47756e-05
cg12110437	8:144098888	LY6E;LY6E;LOC100133669	8:144106309:G:A	-0.0432317	4.33318e-13	3.95345e-10	-0.038897	0.0053649
cg09858955	2:58135951	VRK2;VRK2	2:58033361:A:G	-0.0401927	4.50853e-13	4.10444e-10	NA	NA
cg03763873	13:43565901	EPSTI1;EPSTI1	13:43548678:C:G	0.0232308	4.92736e-13	4.47596e-10	NA	NA
cg17114584	11:613792	IRF7;IRF7;IRF7	11:591083:G:A	-0.0579242	5.10374e-13	4.62611e-10	-0.0365976	0.000761029
cg12439472	13:43565399	EPSTI1;EPSTI1	13:43553825:C:T	-0.0887052	5.58911e-13	5.0549e-10	NA	NA
cg12110437	8:144098888	LY6E;LY6E;LOC100133669	8:144101037:C:T	-0.0477617	5.60105e-13	5.0549e-10	-0.0602043	1.5522e-05
cg12110437	8:144098888	LY6E;LY6E;LOC100133669	8:144104573:A:C	-0.0428822	7.01924e-13	6.32113e-10	-0.0418764	0.00231594
cg12439472	13:43565399	EPSTI1;EPSTI1	13:43592968:C:A	-0.100385	8.0361e-13	7.22125e-10	NA	NA
cg09858955	2:58135951	VRK2;VRK2	2:58094873:A:C	-0.0418757	8.38882e-13	7.52199e-10	NA	NA
cg03879629	3:46152446		3:46123333:A:C	0.0539163	8.65784e-13	7.74656e-10	NA	NA
cg09858955	2:58135951	VRK2;VRK2	2:57943567:T:C	-0.039975	8.91271e-13	7.95752e-10	NA	NA
cg12439472	13:43565399	EPSTI1;EPSTI1	13:43584156:C:G	0.0784821	8.99502e-13	8.01386e-10	NA	NA
cg16363586	19:17516329	BST2	19:17522869:T:C	0.0210354	9.50456e-13	8.44975e-10	0.0184333	0.000135861
cg09858955	2:58135951	VRK2;VRK2	2:58276280:C:A	0.0403958	1.02676e-12	9.10867e-10	NA	NA
cg12439472	13:43565399	EPSTI1;EPSTI1	13:43587084:C:T	0.0792149	1.05815e-12	9.30796e-10	NA	NA
cg12439472	13:43565399	EPSTI1;EPSTI1	13:43588576:G:A	0.0792149	1.05815e-12	9.30796e-10	NA	NA
cg12439472	13:43565399	EPSTI1;EPSTI1	13:43592120:T:C	0.0792149	1.05815e-12	9.30796e-10	NA	NA
cg12439472	13:43565399	EPSTI1;EPSTI1	13:43592189:T:C	0.0792149	1.05815e-12	9.30796e-10	NA	NA
cg12110437	8:144098888	LY6E;LY6E;LOC100133669	8:144104313:T:C	-0.0455724	1.08846e-12	9.55444e-10	-0.0297111	0.0364888
cg03879629	3:46152446		3:45861932:G:A	0.0644557	1.28515e-12	1.12337e-09	NA	NA
cg03879629	3:46152446		3:45862952:T:C	0.0644557	1.28515e-12	1.12337e-09	NA	NA
cg09858955	2:58135951	VRK2;VRK2	2:58035555:G:A	-0.0414665	1.45073e-12	1.26327e-09	NA	NA
cg12110437	8:144098888	LY6E;LY6E;LOC100133669	8:144103942:G:A	-0.0462812	1.45127e-12	1.26327e-09	-0.0364224	0.0112811
cg12110437	8:144098888	LY6E;LY6E;LOC100133669	8:144101114:T:C	-0.0437964	1.46819e-12	1.27534e-09	-0.0509845	0.000269205
cg03763873	13:43565901	EPSTI1;EPSTI1	13:43554460:G:A	0.0259164	1.51853e-12	1.31633e-09	NA	NA
cg12439472	13:43565399	EPSTI1;EPSTI1	13:43551920:G:A	-0.0859107	1.54375e-12	1.33541e-09	NA	NA
cg12439472	13:43565399	EPSTI1;EPSTI1	13:43568914:A:G	0.077115	1.62571e-12	1.4034e-09	NA	NA
cg17114584	11:613792	IRF7;IRF7;IRF7	11:559089:C:T	-0.0708938	1.67109e-12	1.43662e-09	-0.0519718	1.06684e-05
cg17114584	11:613792	IRF7;IRF7;IRF7	11:559964:C:T	-0.0708938	1.67109e-12	1.43662e-09	-0.0519718	1.06684e-05
cg03763873	13:43565901	EPSTI1;EPSTI1	13:43549295:A:G	-0.0264892	1.73815e-12	1.48814e-09	-0.027165	4.69236e-06
cg03763873	13:43565901	EPSTI1;EPSTI1	13:43552544:C:T	-0.0264892	1.73815e-12	1.48814e-09	-0.027165	4.69236e-06
cg03879629	3:46152446		3:45859651:G:A	0.0637867	1.76501e-12	1.50188e-09	NA	NA
cg03879629	3:46152446		3:45864732:T:C	0.0637867	1.76501e-12	1.50188e-09	NA	NA
cg03879629	3:46152446		3:45867440:A:G	0.0637867	1.76501e-12	1.50188e-09	NA	NA
cg09858955	2:58135951	VRK2;VRK2	2:58032530:G:C	-0.0412634	1.7868e-12	1.51733e-09	NA	NA
cg03879629	3:46152446		3:45871908:G:A	0.0639309	1.95661e-12	1.63817e-09	NA	NA
cg03879629	3:46152446		3:45880481:T:C	0.0639309	1.95661e-12	1.63817e-09	NA	NA
cg03879629	3:46152446		3:45888690:A:G	0.0639309	1.95661e-12	1.63817e-09	NA	NA
cg03879629	3:46152446		3:45889921:A:T	0.0639309	1.95661e-12	1.63817e-09	NA	NA
cg03879629	3:46152446		3:45889949:C:T	0.0639309	1.95661e-12	1.63817e-09	NA	NA
cg03879629	3:46152446		3:45899651:A:G	0.0639309	1.95661e-12	1.63817e-09	NA	NA
cg03879629	3:46152446		3:45901089:C:T	0.0639309	1.95661e-12	1.63817e-09	NA	NA
cg12110437	8:144098888	LY6E;LY6E;LOC100133669	8:144093864:C:T	-0.0437349	1.96997e-12	1.64277e-09	-0.0482278	0.0002779
cg12110437	8:144098888	LY6E;LY6E;LOC100133669	8:144094315:G:A	-0.0437349	1.96997e-12	1.64277e-09	-0.0482278	0.0002779
cg09858955	2:58135951	VRK2;VRK2	2:58150768:T:C	-0.0413489	2.0322e-12	1.6879e-09	NA	NA
cg09858955	2:58135951	VRK2;VRK2	2:58156539:T:C	-0.0413489	2.0322e-12	1.6879e-09	NA	NA
cg03763873	13:43565901	EPSTI1;EPSTI1	13:43597706:C:T	0.0257916	2.12613e-12	1.75891e-09	NA	NA
cg03763873	13:43565901	EPSTI1;EPSTI1	13:43597995:G:T	0.0257916	2.12613e-12	1.75891e-09	NA	NA
cg03763873	13:43565901	EPSTI1;EPSTI1	13:43553826:T:G	0.0226256	2.21264e-12	1.82686e-09	NA	NA
cg03763873	13:43565901	EPSTI1;EPSTI1	13:43555803:T:C	-0.0216137	2.22237e-12	1.83126e-09	NA	NA
cg12110437	8:144098888	LY6E;LY6E;LOC100133669	8:144085739:T:C	-0.0465376	2.3414e-12	1.91047e-09	-0.0464083	0.000878876
cg12110437	8:144098888	LY6E;LY6E;LOC100133669	8:144087461:G:C	-0.0465376	2.3414e-12	1.91047e-09	-0.0464083	0.000878876
cg12110437	8:144098888	LY6E;LY6E;LOC100133669	8:144090958:A:G	-0.0465376	2.3414e-12	1.91047e-09	-0.0464083	0.000878876
cg12110437	8:144098888	LY6E;LY6E;LOC100133669	8:144091361:G:C	-0.0465376	2.3414e-12	1.91047e-09	-0.0464083	0.000878876
cg12110437	8:144098888	LY6E;LY6E;LOC100133669	8:144091403:A:G	-0.0465376	2.3414e-12	1.91047e-09	-0.0464083	0.000878876
cg09858955	2:58135951	VRK2;VRK2	2:57950346:G:A	-0.039247	2.34794e-12	1.91206e-09	NA	NA
cg17114584	11:613792	IRF7;IRF7;IRF7	11:557584:G:A	-0.0743293	2.39816e-12	1.94916e-09	-0.0486975	6.81072e-05
cg03763873	13:43565901	EPSTI1;EPSTI1	13:43542382:G:A	0.0226295	2.47619e-12	1.997e-09	NA	NA
cg03763873	13:43565901	EPSTI1;EPSTI1	13:43542668:C:T	0.0226295	2.47619e-12	1.997e-09	NA	NA
cg03763873	13:43565901	EPSTI1;EPSTI1	13:43544964:G:T	0.0226295	2.47619e-12	1.997e-09	NA	NA
cg03763873	13:43565901	EPSTI1;EPSTI1	13:43545423:G:A	0.0226295	2.47619e-12	1.997e-09	NA	NA
cg09858955	2:58135951	VRK2;VRK2	2:58032759:C:T	-0.0410537	2.5616e-12	2.05793e-09	NA	NA
cg09858955	2:58135951	VRK2;VRK2	2:58035491:C:T	-0.0410537	2.5616e-12	2.05793e-09	NA	NA
cg12110437	8:144098888	LY6E;LY6E;LOC100133669	8:144107501:G:A	-0.0458144	2.60313e-12	2.08726e-09	-0.0431397	0.00319657
cg17114584	11:613792	IRF7;IRF7;IRF7	11:644748:C:G	-0.0642743	2.72224e-12	2.17858e-09	-0.0543962	2.58759e-06
cg17114584	11:613792	IRF7;IRF7;IRF7	11:578996:T:C	-0.0554283	2.78414e-12	2.22385e-09	-0.0323927	0.00282798
cg12439472	13:43565399	EPSTI1;EPSTI1	13:43558672:A:G	0.0769491	2.81251e-12	2.23794e-09	NA	NA
cg12439472	13:43565399	EPSTI1;EPSTI1	13:43558800:A:G	0.0769491	2.81251e-12	2.23794e-09	NA	NA
cg17114584	11:613792	IRF7;IRF7;IRF7	11:551644:C:T	-0.0735154	3.01371e-12	2.39347e-09	-0.0513755	2.95882e-05
cg09858955	2:58135951	VRK2;VRK2	2:58002818:G:T	-0.0409059	3.03569e-12	2.40634e-09	NA	NA
cg03879629	3:46152446		3:45908116:A:T	0.0631419	3.12722e-12	2.47419e-09	NA	NA
cg09858955	2:58135951	VRK2;VRK2	2:58032553:A:T	-0.0408531	3.14144e-12	2.48073e-09	NA	NA
cg03763873	13:43565901	EPSTI1;EPSTI1	13:43525288:A:G	-0.0274792	3.38114e-12	2.6552e-09	-0.0236	5.23238e-05
cg03763873	13:43565901	EPSTI1;EPSTI1	13:43527143:T:C	-0.0274792	3.38114e-12	2.6552e-09	-0.0236	5.23238e-05
cg03763873	13:43565901	EPSTI1;EPSTI1	13:43604158:G:A	-0.0263782	3.38147e-12	2.6552e-09	-0.030485	7.61704e-09
cg16363586	19:17516329	BST2	19:17488141:A:C	0.0212559	3.49979e-12	2.74293e-09	0.0170688	0.000571921
cg03763873	13:43565901	EPSTI1;EPSTI1	13:43604332:T:A	0.0255215	3.55782e-12	2.77797e-09	NA	NA
cg03763873	13:43565901	EPSTI1;EPSTI1	13:43607650:A:G	0.0255215	3.55782e-12	2.77797e-09	NA	NA
cg09858955	2:58135951	VRK2;VRK2	2:58014831:C:T	-0.040692	3.59979e-12	2.80549e-09	NA	NA
cg12110437	8:144098888	LY6E;LY6E;LOC100133669	8:144108692:C:T	-0.0456858	3.66718e-12	2.85267e-09	-0.0431397	0.00319657
cg03879629	3:46152446		3:45909528:C:T	0.0614675	3.79881e-12	2.94957e-09	NA	NA
cg09858955	2:58135951	VRK2;VRK2	2:57987201:C:G	-0.0406717	3.82968e-12	2.96801e-09	NA	NA
cg17114584	11:613792	IRF7;IRF7;IRF7	11:554018:G:A	-0.0736187	3.85226e-12	2.96935e-09	-0.0513755	2.95882e-05
cg09858955	2:58135951	VRK2;VRK2	2:58160123:A:C	-0.0410077	3.8599e-12	2.96935e-09	NA	NA
cg09858955	2:58135951	VRK2;VRK2	2:58164454:G:A	-0.0410077	3.8599e-12	2.96935e-09	NA	NA
cg09858955	2:58135951	VRK2;VRK2	2:58177082:C:A	-0.0410077	3.8599e-12	2.96935e-09	NA	NA
cg17114584	11:613792	IRF7;IRF7;IRF7	11:556599:C:T	-0.0730779	3.87505e-12	2.97005e-09	-0.0513755	2.95882e-05
cg17114584	11:613792	IRF7;IRF7;IRF7	11:560546:G:A	-0.0730779	3.87505e-12	2.97005e-09	-0.051761	1.70147e-05
cg09858955	2:58135951	VRK2;VRK2	2:57942987:T:C	-0.0406184	4.08858e-12	3.12796e-09	NA	NA
cg03879629	3:46152446		3:46189490:T:C	0.0623375	4.09664e-12	3.12839e-09	NA	NA
cg09858955	2:58135951	VRK2;VRK2	2:58036044:A:G	-0.0406355	4.46753e-12	3.36235e-09	NA	NA
cg09858955	2:58135951	VRK2;VRK2	2:58037369:A:G	-0.0406355	4.46753e-12	3.36235e-09	NA	NA
cg09858955	2:58135951	VRK2;VRK2	2:58039357:T:C	-0.0406355	4.46753e-12	3.36235e-09	NA	NA
cg09858955	2:58135951	VRK2;VRK2	2:58040729:C:T	-0.0406355	4.46753e-12	3.36235e-09	NA	NA
cg09858955	2:58135951	VRK2;VRK2	2:58042241:G:A	-0.0406355	4.46753e-12	3.36235e-09	NA	NA
cg09858955	2:58135951	VRK2;VRK2	2:58044220:G:A	-0.0406355	4.46753e-12	3.36235e-09	NA	NA
cg09858955	2:58135951	VRK2;VRK2	2:58046683:G:A	-0.0406355	4.46753e-12	3.36235e-09	NA	NA
cg09858955	2:58135951	VRK2;VRK2	2:58047263:C:A	-0.0406355	4.46753e-12	3.36235e-09	NA	NA
cg09858955	2:58135951	VRK2;VRK2	2:58032029:C:G	-0.0404769	4.67338e-12	3.49916e-09	NA	NA
cg09858955	2:58135951	VRK2;VRK2	2:58014723:C:T	-0.0404816	4.74163e-12	3.49916e-09	NA	NA
cg09858955	2:58135951	VRK2;VRK2	2:58016412:G:A	-0.0404816	4.74163e-12	3.49916e-09	NA	NA
cg09858955	2:58135951	VRK2;VRK2	2:58017224:C:T	-0.0404816	4.74163e-12	3.49916e-09	NA	NA
cg09858955	2:58135951	VRK2;VRK2	2:58019903:T:C	-0.0404816	4.74163e-12	3.49916e-09	NA	NA
cg09858955	2:58135951	VRK2;VRK2	2:58021528:G:A	-0.0404816	4.74163e-12	3.49916e-09	NA	NA
cg09858955	2:58135951	VRK2;VRK2	2:58021882:C:A	-0.0404816	4.74163e-12	3.49916e-09	NA	NA
cg09858955	2:58135951	VRK2;VRK2	2:58023009:A:T	-0.0404816	4.74163e-12	3.49916e-09	NA	NA
cg09858955	2:58135951	VRK2;VRK2	2:58023218:G:A	-0.0404816	4.74163e-12	3.49916e-09	NA	NA
cg09858955	2:58135951	VRK2;VRK2	2:58026312:G:A	-0.0404816	4.74163e-12	3.49916e-09	NA	NA
cg09858955	2:58135951	VRK2;VRK2	2:58027493:C:A	-0.0404816	4.74163e-12	3.49916e-09	NA	NA
cg12110437	8:144098888	LY6E;LY6E;LOC100133669	8:144102493:C:T	-0.0457398	4.77131e-12	3.51485e-09	-0.0431397	0.00319657
cg03763873	13:43565901	EPSTI1;EPSTI1	13:43546327:T:C	-0.0259892	4.82165e-12	3.53942e-09	-0.0274688	3.10532e-06
cg03763873	13:43565901	EPSTI1;EPSTI1	13:43546328:G:A	-0.0259892	4.82165e-12	3.53942e-09	-0.027165	4.69236e-06
cg12110437	8:144098888	LY6E;LY6E;LOC100133669	8:144097453:A:G	-0.0456542	5.0841e-12	3.72552e-09	-0.0498436	0.000258899
cg12110437	8:144098888	LY6E;LY6E;LOC100133669	8:144087005:C:T	-0.0456891	5.25658e-12	3.84515e-09	-0.0428334	0.00233884
cg09858955	2:58135951	VRK2;VRK2	2:58005792:G:A	-0.0404969	5.29656e-12	3.86761e-09	NA	NA
cg10710569	2:231283552	SP100;SP100;SP100;SP100;SP100;SP100	2:231281286:T:C	-0.037715	5.31856e-12	3.87689e-09	NA	NA
cg03879629	3:46152446		3:45843242:G:A	0.0630943	5.33933e-12	3.88524e-09	NA	NA
cg17114584	11:613792	IRF7;IRF7;IRF7	11:643298:C:G	-0.0638019	5.35401e-12	3.88913e-09	-0.0529615	3.37704e-06
cg12110437	8:144098888	LY6E;LY6E;LOC100133669	8:144091446:G:A	-0.0458474	5.60297e-12	4.05584e-09	-0.0464083	0.000878876
cg12110437	8:144098888	LY6E;LY6E;LOC100133669	8:144091526:C:T	-0.0458474	5.60297e-12	4.05584e-09	-0.0464083	0.000878876
cg09858955	2:58135951	VRK2;VRK2	2:57947440:T:C	-0.0404405	5.77175e-12	4.16356e-09	NA	NA
cg09858955	2:58135951	VRK2;VRK2	2:57948635:A:G	-0.0404405	5.77175e-12	4.16356e-09	NA	NA
cg12439472	13:43565399	EPSTI1;EPSTI1	13:43555685:G:A	0.0756462	5.98302e-12	4.26432e-09	NA	NA
cg12439472	13:43565399	EPSTI1;EPSTI1	13:43556903:C:T	0.0756462	5.98302e-12	4.26432e-09	NA	NA
cg12439472	13:43565399	EPSTI1;EPSTI1	13:43557404:T:C	0.0756462	5.98302e-12	4.26432e-09	NA	NA
cg12439472	13:43565399	EPSTI1;EPSTI1	13:43557529:G:A	0.0756462	5.98302e-12	4.26432e-09	NA	NA
cg12439472	13:43565399	EPSTI1;EPSTI1	13:43557632:G:A	0.0756462	5.98302e-12	4.26432e-09	NA	NA
cg12439472	13:43565399	EPSTI1;EPSTI1	13:43557687:G:A	0.0756462	5.98302e-12	4.26432e-09	NA	NA
cg12439472	13:43565399	EPSTI1;EPSTI1	13:43558189:G:A	0.0756462	5.98302e-12	4.26432e-09	NA	NA
cg12110437	8:144098888	LY6E;LY6E;LOC100133669	8:144099971:G:C	-0.0455271	6.02728e-12	4.28853e-09	-0.0688256	2.80935e-07
cg09858955	2:58135951	VRK2;VRK2	2:58068285:T:G	0.0365505	6.12064e-12	4.34754e-09	NA	NA
cg09858955	2:58135951	VRK2;VRK2	2:58027337:C:T	-0.0401328	6.29814e-12	4.46601e-09	NA	NA
cg03879629	3:46152446		3:45909024:A:G	0.0621892	6.42208e-12	4.5392e-09	NA	NA
cg09858955	2:58135951	VRK2;VRK2	2:57971343:A:G	-0.0406608	6.42313e-12	4.5392e-09	NA	NA
cg03763873	13:43565901	EPSTI1;EPSTI1	13:43534130:A:G	-0.0267564	6.59789e-12	4.60664e-09	-0.0276552	2.7848e-06
cg09858955	2:58135951	VRK2;VRK2	2:57995586:C:T	-0.040262	6.66415e-12	4.60664e-09	NA	NA
cg09858955	2:58135951	VRK2;VRK2	2:57997136:G:C	-0.040262	6.66415e-12	4.60664e-09	NA	NA
cg03879629	3:46152446		3:45909644:C:A	0.0610764	6.71591e-12	4.60664e-09	NA	NA
cg03879629	3:46152446		3:46179481:A:G	0.062072	6.71743e-12	4.60664e-09	NA	NA
cg03879629	3:46152446		3:46180416:C:T	0.062072	6.71743e-12	4.60664e-09	NA	NA
cg03879629	3:46152446		3:46184620:C:G	0.062072	6.71743e-12	4.60664e-09	NA	NA
cg03879629	3:46152446		3:46184639:G:C	0.062072	6.71743e-12	4.60664e-09	NA	NA
cg03879629	3:46152446		3:46184680:C:T	0.062072	6.71743e-12	4.60664e-09	NA	NA
cg03879629	3:46152446		3:46184725:C:G	0.062072	6.71743e-12	4.60664e-09	NA	NA
cg03879629	3:46152446		3:46186323:T:C	0.062072	6.71743e-12	4.60664e-09	NA	NA
cg03879629	3:46152446		3:46186638:T:C	0.062072	6.71743e-12	4.60664e-09	NA	NA
cg03879629	3:46152446		3:46186838:A:G	0.062072	6.71743e-12	4.60664e-09	NA	NA
cg03879629	3:46152446		3:46187118:G:A	0.062072	6.71743e-12	4.60664e-09	NA	NA
cg03879629	3:46152446		3:46187706:C:T	0.062072	6.71743e-12	4.60664e-09	NA	NA
cg03879629	3:46152446		3:46188753:G:A	0.062072	6.71743e-12	4.60664e-09	NA	NA
cg03879629	3:46152446		3:46189448:A:G	0.062072	6.71743e-12	4.60664e-09	NA	NA
cg03879629	3:46152446		3:46189772:A:C	0.062072	6.71743e-12	4.60664e-09	NA	NA
cg03763873	13:43565901	EPSTI1;EPSTI1	13:43598322:C:G	0.0252067	6.73284e-12	4.60963e-09	NA	NA
cg09858955	2:58135951	VRK2;VRK2	2:58012833:C:T	0.0391448	7.1448e-12	4.87742e-09	NA	NA
cg12110437	8:144098888	LY6E;LY6E;LOC100133669	8:144084281:T:C	-0.0460315	7.15908e-12	4.87742e-09	-0.0443873	0.00139135
cg12110437	8:144098888	LY6E;LY6E;LOC100133669	8:144084458:T:C	-0.0460315	7.15908e-12	4.87742e-09	-0.0443873	0.00139135
cg03879629	3:46152446		3:45844198:A:C	0.0624164	7.27518e-12	4.94038e-09	NA	NA
cg03879629	3:46152446		3:45846769:A:G	0.0624164	7.27518e-12	4.94038e-09	NA	NA
cg09858955	2:58135951	VRK2;VRK2	2:58061127:C:T	-0.0402856	7.53856e-12	5.11091e-09	NA	NA
cg09858955	2:58135951	VRK2;VRK2	2:58179019:C:T	-0.0405268	7.66108e-12	5.18555e-09	NA	NA
cg12110437	8:144098888	LY6E;LY6E;LOC100133669	8:144105342:A:G	-0.0444232	7.77026e-12	5.25092e-09	-0.0383865	0.00873585
cg09858955	2:58135951	VRK2;VRK2	2:58041482:C:T	-0.0402099	7.83746e-12	5.26222e-09	NA	NA
cg09858955	2:58135951	VRK2;VRK2	2:58045395:T:C	-0.0402099	7.83746e-12	5.26222e-09	NA	NA
cg09858955	2:58135951	VRK2;VRK2	2:58046995:A:G	-0.0402099	7.83746e-12	5.26222e-09	NA	NA
cg09858955	2:58135951	VRK2;VRK2	2:58047101:G:C	-0.0402099	7.83746e-12	5.26222e-09	NA	NA
cg16363586	19:17516329	BST2	19:17487383:T:G	0.0208885	7.8669e-12	5.27349e-09	0.0157757	0.00143746
cg09858955	2:58135951	VRK2;VRK2	2:57945522:A:G	-0.0401357	7.88596e-12	5.27778e-09	NA	NA
cg09858955	2:58135951	VRK2;VRK2	2:58030962:G:A	-0.0400642	8.12702e-12	5.42807e-09	NA	NA
cg09858955	2:58135951	VRK2;VRK2	2:58006624:G:A	-0.0400695	8.2407e-12	5.42807e-09	NA	NA
cg09858955	2:58135951	VRK2;VRK2	2:58007475:A:T	-0.0400695	8.2407e-12	5.42807e-09	NA	NA
cg09858955	2:58135951	VRK2;VRK2	2:58007759:G:A	-0.0400695	8.2407e-12	5.42807e-09	NA	NA
cg09858955	2:58135951	VRK2;VRK2	2:58008872:A:C	-0.0400695	8.2407e-12	5.42807e-09	NA	NA
cg09858955	2:58135951	VRK2;VRK2	2:58010040:T:A	-0.0400695	8.2407e-12	5.42807e-09	NA	NA
cg09858955	2:58135951	VRK2;VRK2	2:58011697:A:G	-0.0400695	8.2407e-12	5.42807e-09	NA	NA
cg09858955	2:58135951	VRK2;VRK2	2:58016879:C:T	-0.0400695	8.2407e-12	5.42807e-09	NA	NA
cg09858955	2:58135951	VRK2;VRK2	2:58023134:C:T	-0.0400695	8.2407e-12	5.42807e-09	NA	NA
cg09858955	2:58135951	VRK2;VRK2	2:58025937:C:T	-0.0400695	8.2407e-12	5.42807e-09	NA	NA
cg09858955	2:58135951	VRK2;VRK2	2:58062489:T:G	0.0364601	8.61701e-12	5.66699e-09	NA	NA
cg16363586	19:17516329	BST2	19:17528495:G:A	0.0194149	8.744e-12	5.74145e-09	0.0161618	0.000472029
cg09858955	2:58135951	VRK2;VRK2	2:58112266:A:T	-0.0400767	8.88952e-12	5.82782e-09	NA	NA
cg12439472	13:43565399	EPSTI1;EPSTI1	13:43542677:C:A	-0.0830268	9.30026e-12	6.08752e-09	NA	NA
cg09858955	2:58135951	VRK2;VRK2	2:57951208:T:G	-0.040018	9.61169e-12	6.28151e-09	NA	NA
cg09858955	2:58135951	VRK2;VRK2	2:58058069:C:G	-0.039998	1.07893e-11	7.04005e-09	NA	NA
cg03879629	3:46152446		3:45908514:C:G	0.0618122	1.12702e-11	7.34235e-09	NA	NA
cg09858955	2:58135951	VRK2;VRK2	2:58070482:T:C	0.0361724	1.16251e-11	7.56178e-09	NA	NA
cg10710569	2:231283552	SP100;SP100;SP100;SP100;SP100;SP100	2:231286557:T:G	-0.0372428	1.17965e-11	7.6327e-09	NA	NA
cg10710569	2:231283552	SP100;SP100;SP100;SP100;SP100;SP100	2:231287285:T:C	-0.0372428	1.17965e-11	7.6327e-09	NA	NA
cg10710569	2:231283552	SP100;SP100;SP100;SP100;SP100;SP100	2:231287611:C:T	-0.0372428	1.17965e-11	7.6327e-09	NA	NA
cg09858955	2:58135951	VRK2;VRK2	2:58008155:T:C	-0.0399634	1.18074e-11	7.6327e-09	NA	NA
cg12110437	8:144098888	LY6E;LY6E;LOC100133669	8:144084532:T:C	-0.0450118	1.22845e-11	7.90437e-09	-0.0428334	0.00233884
cg12110437	8:144098888	LY6E;LY6E;LOC100133669	8:144089589:C:A	-0.0450118	1.22845e-11	7.90437e-09	-0.0410576	0.00357086
cg12110437	8:144098888	LY6E;LY6E;LOC100133669	8:144089840:T:G	-0.0450118	1.22845e-11	7.90437e-09	-0.0428334	0.00233884
cg03763873	13:43565901	EPSTI1;EPSTI1	13:43518301:T:C	-0.0269787	1.25672e-11	8.07381e-09	-0.0242148	3.22875e-05
cg03879629	3:46152446		3:46178538:A:G	0.060805	1.3949e-11	8.90669e-09	NA	NA
cg03879629	3:46152446		3:46183560:T:G	0.060805	1.3949e-11	8.90669e-09	NA	NA
cg03879629	3:46152446		3:46183561:T:C	0.060805	1.3949e-11	8.90669e-09	NA	NA
cg03879629	3:46152446		3:46186310:C:A	0.060805	1.3949e-11	8.90669e-09	NA	NA
cg12439472	13:43565399	EPSTI1;EPSTI1	13:43555687:A:G	-0.0876386	1.45695e-11	9.28863e-09	NA	NA
cg12110437	8:144098888	LY6E;LY6E;LOC100133669	8:144110454:A:G	-0.0442107	1.47541e-11	9.36339e-09	-0.0454124	0.00185909
cg12110437	8:144098888	LY6E;LY6E;LOC100133669	8:144110838:G:C	-0.0442107	1.47541e-11	9.36339e-09	-0.0454124	0.00185909
cg12110437	8:144098888	LY6E;LY6E;LOC100133669	8:144110923:T:C	-0.0442107	1.47541e-11	9.36339e-09	-0.0457721	0.00178611
cg09858955	2:58135951	VRK2;VRK2	2:57967563:A:G	-0.0400025	1.48704e-11	9.42282e-09	NA	NA
cg09858955	2:58135951	VRK2;VRK2	2:57972834:C:A	-0.0397902	1.54399e-11	9.69531e-09	NA	NA
cg09858955	2:58135951	VRK2;VRK2	2:57973344:A:C	-0.0397902	1.54399e-11	9.69531e-09	NA	NA
cg09858955	2:58135951	VRK2;VRK2	2:57973452:C:T	-0.0397902	1.54399e-11	9.69531e-09	NA	NA
cg09858955	2:58135951	VRK2;VRK2	2:57974429:A:T	-0.0397902	1.54399e-11	9.69531e-09	NA	NA
cg09858955	2:58135951	VRK2;VRK2	2:57975170:T:C	-0.0397902	1.54399e-11	9.69531e-09	NA	NA
cg09858955	2:58135951	VRK2;VRK2	2:57975524:T:G	-0.0397902	1.54399e-11	9.69531e-09	NA	NA
cg12110437	8:144098888	LY6E;LY6E;LOC100133669	8:144110693:G:T	-0.0429428	1.61147e-11	1.01038e-08	-0.0426679	0.00240762
cg12110437	8:144098888	LY6E;LY6E;LOC100133669	8:144112369:T:C	-0.0432291	1.78141e-11	1.11525e-08	-0.0454124	0.00185909
cg03763873	13:43565901	EPSTI1;EPSTI1	13:43607143:C:T	-0.0253437	1.79004e-11	1.11898e-08	-0.0271818	1.144e-07
cg09858955	2:58135951	VRK2;VRK2	2:57952870:A:C	-0.03944	1.8038e-11	1.12589e-08	NA	NA
cg03879629	3:46152446		3:45900634:G:C	0.0646876	1.8259e-11	1.13798e-08	NA	NA
cg03763873	13:43565901	EPSTI1;EPSTI1	13:43531588:G:A	0.0215178	1.84712e-11	1.14949e-08	NA	NA
cg03763873	13:43565901	EPSTI1;EPSTI1	13:43602105:T:C	0.0234632	1.86215e-11	1.15368e-08	0.0116849	0.0319994
cg03763873	13:43565901	EPSTI1;EPSTI1	13:43602126:A:G	0.0234632	1.86215e-11	1.15368e-08	0.0116849	0.0319994
cg03763873	13:43565901	EPSTI1;EPSTI1	13:43602129:G:A	0.0234632	1.86215e-11	1.15368e-08	0.0116849	0.0319994
cg12110437	8:144098888	LY6E;LY6E;LOC100133669	8:144111613:G:A	-0.0439491	1.87596e-11	1.15938e-08	-0.0454124	0.00185909
cg12110437	8:144098888	LY6E;LY6E;LOC100133669	8:144114022:C:T	-0.0439206	1.87691e-11	1.15938e-08	-0.0457721	0.00178611
cg09858955	2:58135951	VRK2;VRK2	2:57993643:G:A	-0.039542	1.88542e-11	1.16291e-08	NA	NA
cg12110437	8:144098888	LY6E;LY6E;LOC100133669	8:144109260:C:T	-0.0430438	1.90336e-11	1.17224e-08	-0.0474602	0.000761998
cg09858955	2:58135951	VRK2;VRK2	2:57980955:A:T	-0.0395593	1.92623e-11	1.1811e-08	NA	NA
cg09858955	2:58135951	VRK2;VRK2	2:57993568:G:A	-0.0395593	1.92623e-11	1.1811e-08	NA	NA
cg09858955	2:58135951	VRK2;VRK2	2:57995852:A:G	-0.0395593	1.92623e-11	1.1811e-08	NA	NA
cg12110437	8:144098888	LY6E;LY6E;LOC100133669	8:144090238:C:A	-0.0445248	1.97876e-11	1.20974e-08	-0.0426108	0.0021252
cg12110437	8:144098888	LY6E;LY6E;LOC100133669	8:144090688:C:T	-0.0445248	1.97876e-11	1.20974e-08	-0.0426108	0.0021252
cg12439472	13:43565399	EPSTI1;EPSTI1	13:43502516:C:T	-0.0815141	2.05354e-11	1.25179e-08	NA	NA
cg12439472	13:43565399	EPSTI1;EPSTI1	13:43504230:C:A	-0.0815141	2.05354e-11	1.25179e-08	NA	NA
cg03763873	13:43565901	EPSTI1;EPSTI1	13:43601534:C:T	0.0232665	2.09164e-11	1.26945e-08	0.0120244	0.02714
cg03763873	13:43565901	EPSTI1;EPSTI1	13:43601870:G:T	0.0232665	2.09164e-11	1.26945e-08	0.0120244	0.02714
cg03763873	13:43565901	EPSTI1;EPSTI1	13:43602046:A:G	0.0232665	2.09164e-11	1.26945e-08	0.0120244	0.02714
cg04268125	1:154579384	ADAR;ADAR;ADAR;ADAR;ADAR	1:154555733:A:T	0.0520788	2.11351e-11	1.27901e-08	NA	NA
cg16363586	19:17516329	BST2	19:17525586:G:A	0.0197591	2.11353e-11	1.27901e-08	0.0177612	0.000235789
cg12439472	13:43565399	EPSTI1;EPSTI1	13:43586533:A:G	0.0739443	2.20612e-11	1.33311e-08	NA	NA
cg16363586	19:17516329	BST2	19:17486926:T:G	0.0203834	2.24832e-11	1.35664e-08	0.0157757	0.00143746
cg03763873	13:43565901	EPSTI1;EPSTI1	13:43502516:C:T	-0.0227865	2.3279e-11	1.40061e-08	-0.0203428	5.85475e-05
cg03763873	13:43565901	EPSTI1;EPSTI1	13:43504230:C:A	-0.0227865	2.3279e-11	1.40061e-08	-0.0203428	5.85475e-05
cg12439472	13:43565399	EPSTI1;EPSTI1	13:43594261:C:T	-0.0939243	2.36326e-11	1.41983e-08	NA	NA
cg09858955	2:58135951	VRK2;VRK2	2:57957572:G:A	-0.039218	2.36819e-11	1.42075e-08	NA	NA
cg03763873	13:43565901	EPSTI1;EPSTI1	13:43538898:A:G	-0.0253882	2.38552e-11	1.42909e-08	-0.0281911	2.06763e-06
cg03763873	13:43565901	EPSTI1;EPSTI1	13:43537956:T:C	0.0215484	2.45905e-11	1.46682e-08	NA	NA
cg03763873	13:43565901	EPSTI1;EPSTI1	13:43538538:A:C	0.0215484	2.45905e-11	1.46682e-08	NA	NA
cg03763873	13:43565901	EPSTI1;EPSTI1	13:43538905:C:T	0.0215484	2.45905e-11	1.46682e-08	NA	NA
cg16363586	19:17516329	BST2	19:17531650:C:G	0.0188497	2.52417e-11	1.50136e-08	0.0169375	0.000294815
cg16363586	19:17516329	BST2	19:17535188:C:T	0.0188497	2.52417e-11	1.50136e-08	0.0169375	0.000294815
cg16363586	19:17516329	BST2	19:17534898:C:T	0.0185962	2.61371e-11	1.55241e-08	0.0172943	0.000117787
cg03763873	13:43565901	EPSTI1;EPSTI1	13:43529853:G:A	-0.0217377	2.79904e-11	1.66012e-08	NA	NA
cg03763873	13:43565901	EPSTI1;EPSTI1	13:43532946:T:C	-0.0216251	2.87732e-11	1.70412e-08	-0.0104137	0.0414435
cg03879629	3:46152446		3:45910870:G:A	0.0437433	2.97054e-11	1.75684e-08	NA	NA
cg03763873	13:43565901	EPSTI1;EPSTI1	13:43603093:G:A	0.0230674	3.17562e-11	1.87547e-08	0.0126687	0.0204837
cg09858955	2:58135951	VRK2;VRK2	2:58268373:C:T	0.0372811	3.25211e-11	1.91792e-08	NA	NA
cg09858955	2:58135951	VRK2;VRK2	2:58076951:T:C	-0.0399499	3.48222e-11	2.04208e-08	NA	NA
cg09858955	2:58135951	VRK2;VRK2	2:58087409:G:C	-0.0399499	3.48222e-11	2.04208e-08	NA	NA
cg09858955	2:58135951	VRK2;VRK2	2:58087596:A:G	-0.0399499	3.48222e-11	2.04208e-08	NA	NA
cg09858955	2:58135951	VRK2;VRK2	2:58093903:A:T	-0.0399499	3.48222e-11	2.04208e-08	NA	NA
cg16363586	19:17516329	BST2	19:17536982:T:C	0.0188976	3.81576e-11	2.23453e-08	0.0172943	0.000117787
cg16363586	19:17516329	BST2	19:17505933:A:C	0.0189009	3.88308e-11	2.26758e-08	0.0174277	0.000210312
cg16363586	19:17516329	BST2	19:17506176:T:C	0.0189009	3.88308e-11	2.26758e-08	0.0174277	0.000210312
cg03763873	13:43565901	EPSTI1;EPSTI1	13:43522214:G:T	-0.0263472	3.95645e-11	2.3072e-08	-0.0242148	3.22875e-05
cg09858955	2:58135951	VRK2;VRK2	2:58069464:A:T	-0.0397862	4.28234e-11	2.49027e-08	NA	NA
cg09858955	2:58135951	VRK2;VRK2	2:58071224:C:T	-0.0397862	4.28234e-11	2.49027e-08	NA	NA
cg16363586	19:17516329	BST2	19:17533754:C:T	0.0185754	4.33714e-11	2.51863e-08	0.0169375	0.000294815
cg03879629	3:46152446		3:45850783:T:A	0.0587575	4.50174e-11	2.61058e-08	NA	NA
cg17114584	11:613792	IRF7;IRF7;IRF7	11:648137:G:A	-0.0594147	5.16149e-11	2.98901e-08	-0.0467958	4.85848e-05
cg03879629	3:46152446		3:46255262:T:C	0.0574498	5.29363e-11	3.02503e-08	NA	NA
cg03879629	3:46152446		3:46255796:G:C	0.0574498	5.29363e-11	3.02503e-08	NA	NA
cg03879629	3:46152446		3:46258226:G:A	0.0574498	5.29363e-11	3.02503e-08	NA	NA
cg03879629	3:46152446		3:46259915:C:A	0.0574498	5.29363e-11	3.02503e-08	NA	NA
cg03879629	3:46152446		3:46260008:C:T	0.0574498	5.29363e-11	3.02503e-08	NA	NA
cg03879629	3:46152446		3:46260195:A:G	0.0574498	5.29363e-11	3.02503e-08	NA	NA
cg03879629	3:46152446		3:46260498:C:G	0.0574498	5.29363e-11	3.02503e-08	NA	NA
cg03879629	3:46152446		3:46260860:C:T	0.0574498	5.29363e-11	3.02503e-08	NA	NA
cg03879629	3:46152446		3:46261256:A:G	0.0574498	5.29363e-11	3.02503e-08	NA	NA
cg03763873	13:43565901	EPSTI1;EPSTI1	13:43597932:C:G	0.0241702	5.31949e-11	3.02503e-08	NA	NA
cg03763873	13:43565901	EPSTI1;EPSTI1	13:43597977:C:G	0.0241702	5.31949e-11	3.02503e-08	NA	NA
cg03763873	13:43565901	EPSTI1;EPSTI1	13:43598412:G:A	0.0241702	5.31949e-11	3.02503e-08	NA	NA
cg03879629	3:46152446		3:45843315:C:T	0.0609414	5.32525e-11	3.02503e-08	NA	NA
cg03879629	3:46152446		3:45843439:G:T	0.0609414	5.32525e-11	3.02503e-08	NA	NA
cg03879629	3:46152446		3:46227171:T:G	0.0571576	5.38037e-11	3.04389e-08	NA	NA
cg03879629	3:46152446		3:46242477:T:C	0.0571576	5.38037e-11	3.04389e-08	NA	NA
cg03879629	3:46152446		3:46242616:C:T	0.0571576	5.38037e-11	3.04389e-08	NA	NA
cg09858955	2:58135951	VRK2;VRK2	2:58068741:G:A	-0.0368004	5.41012e-11	3.05658e-08	NA	NA
cg09858955	2:58135951	VRK2;VRK2	2:58048221:T:C	-0.0397709	5.50315e-11	3.09655e-08	NA	NA
cg09858955	2:58135951	VRK2;VRK2	2:58049605:C:T	-0.0397709	5.50315e-11	3.09655e-08	NA	NA
cg09858955	2:58135951	VRK2;VRK2	2:58052499:G:A	-0.0397709	5.50315e-11	3.09655e-08	NA	NA
cg03879629	3:46152446		3:45937833:G:T	0.0423405	5.79119e-11	3.25424e-08	NA	NA
cg09858955	2:58135951	VRK2;VRK2	2:58063748:C:A	-0.0394788	6.10814e-11	3.40026e-08	NA	NA
cg09858955	2:58135951	VRK2;VRK2	2:58073603:A:C	-0.0394788	6.10814e-11	3.40026e-08	NA	NA
cg09858955	2:58135951	VRK2;VRK2	2:58076229:T:C	-0.0394788	6.10814e-11	3.40026e-08	NA	NA
cg09858955	2:58135951	VRK2;VRK2	2:58076796:G:T	-0.0394788	6.10814e-11	3.40026e-08	NA	NA
cg09858955	2:58135951	VRK2;VRK2	2:58087739:T:C	-0.0394788	6.10814e-11	3.40026e-08	NA	NA
cg09858955	2:58135951	VRK2;VRK2	2:58089124:C:T	-0.0394788	6.10814e-11	3.40026e-08	NA	NA
cg09858955	2:58135951	VRK2;VRK2	2:58092395:T:C	-0.0394788	6.10814e-11	3.40026e-08	NA	NA
cg16363586	19:17516329	BST2	19:17525420:G:A	0.0188699	6.16532e-11	3.4184e-08	0.0152794	0.00104072
cg16363586	19:17516329	BST2	19:17525503:C:T	0.0188699	6.16532e-11	3.4184e-08	0.0152794	0.00104072
cg16363586	19:17516329	BST2	19:17525921:G:A	0.0188699	6.16532e-11	3.4184e-08	0.0152794	0.00104072
cg03763873	13:43565901	EPSTI1;EPSTI1	13:43537246:C:T	0.0211957	6.21813e-11	3.4431e-08	NA	NA
cg09858955	2:58135951	VRK2;VRK2	2:58075743:T:C	-0.0393642	6.73337e-11	3.66845e-08	NA	NA
cg03879629	3:46152446		3:46189924:C:T	0.0581894	6.80106e-11	3.66845e-08	NA	NA
cg03879629	3:46152446		3:46194769:G:A	0.0581894	6.80106e-11	3.66845e-08	NA	NA
cg03879629	3:46152446		3:46195402:C:T	0.0581894	6.80106e-11	3.66845e-08	NA	NA
cg03879629	3:46152446		3:46195881:A:G	0.0581894	6.80106e-11	3.66845e-08	NA	NA
cg03879629	3:46152446		3:46197286:C:T	0.0581894	6.80106e-11	3.66845e-08	NA	NA
cg03879629	3:46152446		3:46198071:G:A	0.0581894	6.80106e-11	3.66845e-08	NA	NA
cg03879629	3:46152446		3:46198173:T:A	0.0581894	6.80106e-11	3.66845e-08	NA	NA
cg03879629	3:46152446		3:46198376:A:C	0.0581894	6.80106e-11	3.66845e-08	NA	NA
cg03879629	3:46152446		3:46201875:C:G	0.0581894	6.80106e-11	3.66845e-08	NA	NA
cg03879629	3:46152446		3:46202212:G:A	0.0581894	6.80106e-11	3.66845e-08	NA	NA
cg03879629	3:46152446		3:46202237:C:T	0.0581894	6.80106e-11	3.66845e-08	NA	NA
cg03879629	3:46152446		3:46202238:A:G	0.0581894	6.80106e-11	3.66845e-08	NA	NA
cg03879629	3:46152446		3:46202778:T:C	0.0581894	6.80106e-11	3.66845e-08	NA	NA
cg03879629	3:46152446		3:46204379:C:T	0.0581894	6.80106e-11	3.66845e-08	NA	NA
cg03879629	3:46152446		3:46206999:G:T	0.0581894	6.80106e-11	3.66845e-08	NA	NA
cg03879629	3:46152446		3:46208783:T:C	0.0581894	6.80106e-11	3.66845e-08	NA	NA
cg03879629	3:46152446		3:46210512:G:T	0.0581894	6.80106e-11	3.66845e-08	NA	NA
cg03879629	3:46152446		3:46211060:G:A	0.0581894	6.80106e-11	3.66845e-08	NA	NA
cg03879629	3:46152446		3:46213594:A:G	0.0581894	6.80106e-11	3.66845e-08	NA	NA
cg03879629	3:46152446		3:45848760:G:C	0.0602978	7.02139e-11	3.7824e-08	NA	NA
cg03763873	13:43565901	EPSTI1;EPSTI1	13:43534228:G:T	-0.0212622	7.33641e-11	3.947e-08	-0.0110104	0.0321333
cg12439472	13:43565399	EPSTI1;EPSTI1	13:43604158:G:A	-0.0883878	7.39281e-11	3.97222e-08	NA	NA
cg16363586	19:17516329	BST2	19:17525029:A:G	0.0188246	7.44154e-11	3.99325e-08	0.0152794	0.00104072
cg09858955	2:58135951	VRK2;VRK2	2:58074053:G:A	-0.0393189	7.47342e-11	4.00006e-08	NA	NA
cg09858955	2:58135951	VRK2;VRK2	2:58083420:C:T	-0.0393189	7.47342e-11	4.00006e-08	NA	NA
cg17114584	11:613792	IRF7;IRF7;IRF7	11:620927:A:C	-0.0456576	7.49786e-11	4.008e-08	-0.0306421	0.00124622
cg10710569	2:231283552	SP100;SP100;SP100;SP100;SP100;SP100	2:231312555:C:T	-0.0356086	8.25835e-11	4.40887e-08	NA	NA
cg03879629	3:46152446		3:46263717:A:G	0.0589545	8.45692e-11	4.4691e-08	NA	NA
cg03879629	3:46152446		3:46265580:C:A	0.0589545	8.45692e-11	4.4691e-08	NA	NA
cg03879629	3:46152446		3:46266379:A:T	0.0589545	8.45692e-11	4.4691e-08	NA	NA
cg03879629	3:46152446		3:46267737:T:G	0.0589545	8.45692e-11	4.4691e-08	NA	NA
cg03879629	3:46152446		3:46268079:C:T	0.0589545	8.45692e-11	4.4691e-08	NA	NA
cg03879629	3:46152446		3:46268342:A:G	0.0589545	8.45692e-11	4.4691e-08	NA	NA
cg03879629	3:46152446		3:46271399:T:C	0.0589545	8.45692e-11	4.4691e-08	NA	NA
cg03879629	3:46152446		3:46271454:G:C	0.0589545	8.45692e-11	4.4691e-08	NA	NA
cg10710569	2:231283552	SP100;SP100;SP100;SP100;SP100;SP100	2:231310891:T:C	-0.0353332	8.51602e-11	4.47307e-08	NA	NA
cg10710569	2:231283552	SP100;SP100;SP100;SP100;SP100;SP100	2:231310910:G:A	-0.0353332	8.51602e-11	4.47307e-08	NA	NA
cg10710569	2:231283552	SP100;SP100;SP100;SP100;SP100;SP100	2:231310929:T:G	-0.0353332	8.51602e-11	4.47307e-08	NA	NA
cg10710569	2:231283552	SP100;SP100;SP100;SP100;SP100;SP100	2:231310936:C:A	-0.0353332	8.51602e-11	4.47307e-08	NA	NA
cg03763873	13:43565901	EPSTI1;EPSTI1	13:43534954:C:T	-0.0249961	8.52881e-11	4.47307e-08	-0.0210747	0.000178259
cg03763873	13:43565901	EPSTI1;EPSTI1	13:43535023:C:T	-0.0249961	8.52881e-11	4.47307e-08	-0.0210747	0.000178259
cg03763873	13:43565901	EPSTI1;EPSTI1	13:43607186:A:G	0.0239031	8.54068e-11	4.47368e-08	NA	NA
cg03763873	13:43565901	EPSTI1;EPSTI1	13:43536351:C:G	-0.0246532	8.90747e-11	4.65995e-08	-0.0286333	1.2566e-06
cg01420348	14:24564966	PCK2;PCK2;PCK2;PCK2	14:24555200:C:T	-0.016386	8.98884e-11	4.69663e-08	NA	NA
cg09858955	2:58135951	VRK2;VRK2	2:58211509:A:G	-0.0384447	9.49659e-11	4.95571e-08	NA	NA
cg12439472	13:43565399	EPSTI1;EPSTI1	13:43592663:A:G	0.0718917	9.5841e-11	4.99512e-08	NA	NA
cg09858955	2:58135951	VRK2;VRK2	2:58049901:T:C	-0.0392832	9.68309e-11	5.00915e-08	NA	NA
cg09858955	2:58135951	VRK2;VRK2	2:58050936:G:T	-0.0392832	9.68309e-11	5.00915e-08	NA	NA
cg09858955	2:58135951	VRK2;VRK2	2:58051437:T:A	-0.0392832	9.68309e-11	5.00915e-08	NA	NA
cg09858955	2:58135951	VRK2;VRK2	2:58051769:C:A	-0.0392832	9.68309e-11	5.00915e-08	NA	NA
cg09858955	2:58135951	VRK2;VRK2	2:58053121:G:A	-0.0392832	9.68309e-11	5.00915e-08	NA	NA
cg09858955	2:58135951	VRK2;VRK2	2:58053706:C:T	-0.0392832	9.68309e-11	5.00915e-08	NA	NA
cg01420348	14:24564966	PCK2;PCK2;PCK2;PCK2	14:24557694:A:G	-0.0164155	9.70892e-11	5.01008e-08	NA	NA
cg01420348	14:24564966	PCK2;PCK2;PCK2;PCK2	14:24558234:C:T	-0.0164155	9.70892e-11	5.01008e-08	NA	NA
cg16363586	19:17516329	BST2	19:17518877:C:G	0.0179629	1.01279e-10	5.1997e-08	0.0158132	0.00020279
cg03879629	3:46152446		3:46250374:T:C	0.0563206	1.01387e-10	5.1997e-08	NA	NA
cg03879629	3:46152446		3:46253789:T:C	0.0563206	1.01387e-10	5.1997e-08	NA	NA
cg03879629	3:46152446		3:46253979:A:C	0.0563206	1.01387e-10	5.1997e-08	NA	NA
cg03879629	3:46152446		3:46260444:G:A	0.0563206	1.01387e-10	5.1997e-08	NA	NA
cg03879629	3:46152446		3:46226165:T:C	0.056029	1.0312e-10	5.25625e-08	NA	NA
cg03879629	3:46152446		3:46226646:T:C	0.056029	1.0312e-10	5.25625e-08	NA	NA
cg03879629	3:46152446		3:46226769:A:G	0.056029	1.0312e-10	5.25625e-08	NA	NA
cg03879629	3:46152446		3:46240826:A:T	0.056029	1.0312e-10	5.25625e-08	NA	NA
cg03879629	3:46152446		3:46242785:T:C	0.056029	1.0312e-10	5.25625e-08	NA	NA
cg12439472	13:43565399	EPSTI1;EPSTI1	13:43559214:G:A	0.0737017	1.04738e-10	5.32361e-08	NA	NA
cg01420348	14:24564966	PCK2;PCK2;PCK2;PCK2	14:24549025:C:G	-0.0164129	1.05517e-10	5.32361e-08	NA	NA
cg01420348	14:24564966	PCK2;PCK2;PCK2;PCK2	14:24550224:C:T	-0.0164129	1.05517e-10	5.32361e-08	NA	NA
cg10710569	2:231283552	SP100;SP100;SP100;SP100;SP100;SP100	2:231309404:T:G	-0.0351532	1.05846e-10	5.32361e-08	NA	NA
cg10710569	2:231283552	SP100;SP100;SP100;SP100;SP100;SP100	2:231309526:T:C	-0.0351532	1.05846e-10	5.32361e-08	NA	NA
cg10710569	2:231283552	SP100;SP100;SP100;SP100;SP100;SP100	2:231309746:G:A	-0.0351532	1.05846e-10	5.32361e-08	NA	NA
cg10710569	2:231283552	SP100;SP100;SP100;SP100;SP100;SP100	2:231309966:C:G	-0.0351532	1.05846e-10	5.32361e-08	NA	NA
cg10710569	2:231283552	SP100;SP100;SP100;SP100;SP100;SP100	2:231309970:G:A	-0.0351532	1.05846e-10	5.32361e-08	NA	NA
cg10710569	2:231283552	SP100;SP100;SP100;SP100;SP100;SP100	2:231310639:A:G	-0.0351532	1.05846e-10	5.32361e-08	NA	NA
cg10710569	2:231283552	SP100;SP100;SP100;SP100;SP100;SP100	2:231310989:A:T	-0.0351532	1.05846e-10	5.32361e-08	NA	NA
cg10710569	2:231283552	SP100;SP100;SP100;SP100;SP100;SP100	2:231320587:A:G	-0.0351532	1.05846e-10	5.32361e-08	NA	NA
cg16363586	19:17516329	BST2	19:17541370:G:T	0.0185434	1.08208e-10	5.42274e-08	0.0171916	0.000262612
cg16363586	19:17516329	BST2	19:17541371:C:T	0.0185434	1.08208e-10	5.42274e-08	0.0171916	0.000262612
cg16363586	19:17516329	BST2	19:17542947:G:A	0.0185434	1.08208e-10	5.42274e-08	0.0169375	0.000294815
cg03879629	3:46152446		3:46272162:G:T	0.0602136	1.13393e-10	5.6029e-08	NA	NA
cg09858955	2:58135951	VRK2;VRK2	2:58077827:A:G	-0.0389558	1.13408e-10	5.6029e-08	NA	NA
cg09858955	2:58135951	VRK2;VRK2	2:58040174:T:C	-0.0379975	1.14688e-10	5.6029e-08	NA	NA
cg09858955	2:58135951	VRK2;VRK2	2:58044533:G:C	-0.0379975	1.14688e-10	5.6029e-08	NA	NA
cg16363586	19:17516329	BST2	19:17540113:C:T	0.0184978	1.15397e-10	5.6029e-08	0.0172943	0.000117787
cg01420348	14:24564966	PCK2;PCK2;PCK2;PCK2	14:24563212:T:C	-0.0165877	1.15657e-10	5.6029e-08	NA	NA
cg03879629	3:46152446		3:46247096:A:T	0.0581084	1.15834e-10	5.6029e-08	NA	NA
cg03879629	3:46152446		3:46247456:A:G	0.0581084	1.15834e-10	5.6029e-08	NA	NA
cg03879629	3:46152446		3:46247584:G:A	0.0581084	1.15834e-10	5.6029e-08	NA	NA
cg03879629	3:46152446		3:46248224:G:T	0.0581084	1.15834e-10	5.6029e-08	NA	NA
cg03879629	3:46152446		3:46248385:T:C	0.0581084	1.15834e-10	5.6029e-08	NA	NA
cg03879629	3:46152446		3:46249722:A:G	0.0581084	1.15834e-10	5.6029e-08	NA	NA
cg03879629	3:46152446		3:46249929:A:T	0.0581084	1.15834e-10	5.6029e-08	NA	NA
cg03879629	3:46152446		3:46250008:G:A	0.0581084	1.15834e-10	5.6029e-08	NA	NA
cg03879629	3:46152446		3:46250584:A:C	0.0581084	1.15834e-10	5.6029e-08	NA	NA
cg03879629	3:46152446		3:46250733:C:T	0.0581084	1.15834e-10	5.6029e-08	NA	NA
cg03879629	3:46152446		3:46250799:A:G	0.0581084	1.15834e-10	5.6029e-08	NA	NA
cg03879629	3:46152446		3:46252505:G:C	0.0581084	1.15834e-10	5.6029e-08	NA	NA
cg03879629	3:46152446		3:46253214:T:C	0.0581084	1.15834e-10	5.6029e-08	NA	NA
cg03879629	3:46152446		3:46253599:C:G	0.0581084	1.15834e-10	5.6029e-08	NA	NA
cg03879629	3:46152446		3:46253607:A:C	0.0581084	1.15834e-10	5.6029e-08	NA	NA
cg03879629	3:46152446		3:46253812:G:A	0.0581084	1.15834e-10	5.6029e-08	NA	NA
cg03879629	3:46152446		3:46255476:T:C	0.0581084	1.15834e-10	5.6029e-08	NA	NA
cg03879629	3:46152446		3:46257296:A:C	0.0581084	1.15834e-10	5.6029e-08	NA	NA
cg03879629	3:46152446		3:46257696:T:C	0.0581084	1.15834e-10	5.6029e-08	NA	NA
cg03879629	3:46152446		3:46258740:C:T	0.0581084	1.15834e-10	5.6029e-08	NA	NA
cg03879629	3:46152446		3:46259296:A:G	0.0581084	1.15834e-10	5.6029e-08	NA	NA
cg03879629	3:46152446		3:46259958:A:T	0.0581084	1.15834e-10	5.6029e-08	NA	NA
cg03879629	3:46152446		3:46260039:T:A	0.0581084	1.15834e-10	5.6029e-08	NA	NA
cg03879629	3:46152446		3:46262111:C:T	0.0581084	1.15834e-10	5.6029e-08	NA	NA
cg03879629	3:46152446		3:45841938:C:T	0.0592976	1.16459e-10	5.6266e-08	NA	NA
cg03879629	3:46152446		3:46219833:C:A	0.0577517	1.19929e-10	5.67589e-08	NA	NA
cg03879629	3:46152446		3:46220500:C:T	0.0577517	1.19929e-10	5.67589e-08	NA	NA
cg03879629	3:46152446		3:46220506:T:G	0.0577517	1.19929e-10	5.67589e-08	NA	NA
cg03879629	3:46152446		3:46221531:T:C	0.0577517	1.19929e-10	5.67589e-08	NA	NA
cg03879629	3:46152446		3:46224850:C:T	0.0577517	1.19929e-10	5.67589e-08	NA	NA
cg03879629	3:46152446		3:46225216:G:T	0.0577517	1.19929e-10	5.67589e-08	NA	NA
cg03879629	3:46152446		3:46225995:A:C	0.0577517	1.19929e-10	5.67589e-08	NA	NA
cg03879629	3:46152446		3:46226725:G:A	0.0577517	1.19929e-10	5.67589e-08	NA	NA
cg03879629	3:46152446		3:46232132:C:T	0.0577517	1.19929e-10	5.67589e-08	NA	NA
cg03879629	3:46152446		3:46232765:A:G	0.0577517	1.19929e-10	5.67589e-08	NA	NA
cg03879629	3:46152446		3:46233690:A:G	0.0577517	1.19929e-10	5.67589e-08	NA	NA
cg03879629	3:46152446		3:46234467:C:T	0.0577517	1.19929e-10	5.67589e-08	NA	NA
cg03879629	3:46152446		3:46235201:C:T	0.0577517	1.19929e-10	5.67589e-08	NA	NA
cg03879629	3:46152446		3:46239649:C:T	0.0577517	1.19929e-10	5.67589e-08	NA	NA
cg03879629	3:46152446		3:46240172:T:G	0.0577517	1.19929e-10	5.67589e-08	NA	NA
cg03879629	3:46152446		3:46244273:C:T	0.0577517	1.19929e-10	5.67589e-08	NA	NA
cg03879629	3:46152446		3:46246816:A:G	0.0577517	1.19929e-10	5.67589e-08	NA	NA
cg03879629	3:46152446		3:46246953:C:T	0.0577517	1.19929e-10	5.67589e-08	NA	NA
cg03879629	3:46152446		3:46194528:T:C	0.0569867	1.32885e-10	6.23947e-08	NA	NA
cg03879629	3:46152446		3:46194589:C:A	0.0569867	1.32885e-10	6.23947e-08	NA	NA
cg03879629	3:46152446		3:46199680:G:C	0.0569867	1.32885e-10	6.23947e-08	NA	NA
cg03879629	3:46152446		3:46200860:T:C	0.0569867	1.32885e-10	6.23947e-08	NA	NA
cg03879629	3:46152446		3:46208858:T:C	0.0569867	1.32885e-10	6.23947e-08	NA	NA
cg03879629	3:46152446		3:46215107:G:A	0.0569867	1.32885e-10	6.23947e-08	NA	NA
cg03879629	3:46152446		3:46215710:C:T	0.0569867	1.32885e-10	6.23947e-08	NA	NA
cg17114584	11:613792	IRF7;IRF7;IRF7	11:557540:A:G	-0.0592388	1.34944e-10	6.32903e-08	-0.0375275	0.000259548
cg04268125	1:154579384	ADAR;ADAR;ADAR;ADAR;ADAR	1:154631123:T:C	0.0467982	1.37909e-10	6.46083e-08	NA	NA
cg04268125	1:154579384	ADAR;ADAR;ADAR;ADAR;ADAR	1:154630066:C:T	-0.0490346	1.41365e-10	6.60788e-08	NA	NA
cg04268125	1:154579384	ADAR;ADAR;ADAR;ADAR;ADAR	1:154631081:C:T	-0.0490346	1.41365e-10	6.60788e-08	NA	NA
cg03879629	3:46152446		3:46274259:T:C	0.062147	1.51669e-10	7.08157e-08	NA	NA
cg03763873	13:43565901	EPSTI1;EPSTI1	13:43597980:G:A	0.0235995	1.5242e-10	7.09283e-08	NA	NA
cg03763873	13:43565901	EPSTI1;EPSTI1	13:43598844:C:A	0.0235995	1.5242e-10	7.09283e-08	NA	NA
cg03763873	13:43565901	EPSTI1;EPSTI1	13:43600228:G:A	0.0235995	1.5242e-10	7.09283e-08	NA	NA
cg09858955	2:58135951	VRK2;VRK2	2:58222928:T:C	-0.0380409	1.56921e-10	7.27372e-08	NA	NA
cg17114584	11:613792	IRF7;IRF7;IRF7	11:610277:T:C	-0.0506062	1.57577e-10	7.27372e-08	-0.0288061	0.00895644
cg03879629	3:46152446		3:46273598:G:A	0.0617021	1.57877e-10	7.27372e-08	NA	NA
cg03879629	3:46152446		3:46273727:G:A	0.0617021	1.57877e-10	7.27372e-08	NA	NA
cg03879629	3:46152446		3:46273766:G:A	0.0617021	1.57877e-10	7.27372e-08	NA	NA
cg03879629	3:46152446		3:46274766:G:A	0.0617021	1.57877e-10	7.27372e-08	NA	NA
cg03879629	3:46152446		3:46274886:T:C	0.0617021	1.57877e-10	7.27372e-08	NA	NA
cg03879629	3:46152446		3:46274906:C:T	0.0617021	1.57877e-10	7.27372e-08	NA	NA
cg03879629	3:46152446		3:46276078:T:C	0.0617021	1.57877e-10	7.27372e-08	NA	NA
cg03879629	3:46152446		3:46265312:C:G	0.0577141	1.66209e-10	7.6155e-08	NA	NA
cg03879629	3:46152446		3:46265535:C:A	0.0577141	1.66209e-10	7.6155e-08	NA	NA
cg03879629	3:46152446		3:46266726:T:C	0.0577141	1.66209e-10	7.6155e-08	NA	NA
cg03879629	3:46152446		3:46268772:A:T	0.0577141	1.66209e-10	7.6155e-08	NA	NA
cg03879629	3:46152446		3:46269136:T:C	0.0577141	1.66209e-10	7.6155e-08	NA	NA
cg03879629	3:46152446		3:46123839:T:G	0.0360899	1.6826e-10	7.701e-08	NA	NA
cg12439472	13:43565399	EPSTI1;EPSTI1	13:43562028:C:G	0.0713558	1.69997e-10	7.77196e-08	NA	NA
cg03879629	3:46152446		3:46268013:T:C	0.0602249	1.72286e-10	7.85317e-08	NA	NA
cg10710569	2:231283552	SP100;SP100;SP100;SP100;SP100;SP100	2:231304526:T:C	-0.034848	1.72903e-10	7.85317e-08	NA	NA
cg10710569	2:231283552	SP100;SP100;SP100;SP100;SP100;SP100	2:231307584:C:T	-0.034848	1.72903e-10	7.85317e-08	NA	NA
cg10710569	2:231283552	SP100;SP100;SP100;SP100;SP100;SP100	2:231307860:A:G	-0.034848	1.72903e-10	7.85317e-08	NA	NA
cg10710569	2:231283552	SP100;SP100;SP100;SP100;SP100;SP100	2:231308047:T:C	-0.034848	1.72903e-10	7.85317e-08	NA	NA
cg10710569	2:231283552	SP100;SP100;SP100;SP100;SP100;SP100	2:231308326:A:T	-0.034848	1.72903e-10	7.85317e-08	NA	NA
cg03879629	3:46152446		3:46263208:G:T	0.0598391	1.76864e-10	7.90392e-08	NA	NA
cg03879629	3:46152446		3:46263244:C:T	0.0598391	1.76864e-10	7.90392e-08	NA	NA
cg03879629	3:46152446		3:46263745:C:T	0.0598391	1.76864e-10	7.90392e-08	NA	NA
cg03879629	3:46152446		3:46265190:C:T	0.0598391	1.76864e-10	7.90392e-08	NA	NA
cg03879629	3:46152446		3:46265243:T:C	0.0598391	1.76864e-10	7.90392e-08	NA	NA
cg03879629	3:46152446		3:46265854:G:A	0.0598391	1.76864e-10	7.90392e-08	NA	NA
cg03879629	3:46152446		3:46266211:G:A	0.0598391	1.76864e-10	7.90392e-08	NA	NA
cg03879629	3:46152446		3:46267333:T:C	0.0598391	1.76864e-10	7.90392e-08	NA	NA
cg03879629	3:46152446		3:46267582:C:T	0.0598391	1.76864e-10	7.90392e-08	NA	NA
cg03879629	3:46152446		3:46268577:A:T	0.0598391	1.76864e-10	7.90392e-08	NA	NA
cg03879629	3:46152446		3:46268664:C:T	0.0598391	1.76864e-10	7.90392e-08	NA	NA
cg03879629	3:46152446		3:46270748:G:T	0.0598391	1.76864e-10	7.90392e-08	NA	NA
cg03879629	3:46152446		3:46272440:G:T	0.0598391	1.76864e-10	7.90392e-08	NA	NA
cg03879629	3:46152446		3:46272511:G:C	0.0598391	1.76864e-10	7.90392e-08	NA	NA
cg03879629	3:46152446		3:46272709:A:C	0.0598391	1.76864e-10	7.90392e-08	NA	NA
cg03763873	13:43565901	EPSTI1;EPSTI1	13:43534688:T:C	-0.0208176	1.98538e-10	8.863e-08	NA	NA
cg04268125	1:154579384	ADAR;ADAR;ADAR;ADAR;ADAR	1:154638368:T:G	-0.0487857	2.03615e-10	9.07993e-08	NA	NA
cg03763873	13:43565901	EPSTI1;EPSTI1	13:43598189:A:T	0.023386	2.06363e-10	9.18286e-08	NA	NA
cg03763873	13:43565901	EPSTI1;EPSTI1	13:43598191:A:G	0.023386	2.06363e-10	9.18286e-08	NA	NA
cg04268125	1:154579384	ADAR;ADAR;ADAR;ADAR;ADAR	1:154637950:T:C	0.0464887	2.07766e-10	9.23544e-08	NA	NA
cg03879629	3:46152446		3:46200925:T:A	0.0566032	2.08308e-10	9.23979e-08	NA	NA
cg03879629	3:46152446		3:46200926:G:C	0.0566032	2.08308e-10	9.23979e-08	NA	NA
cg03879629	3:46152446		3:46254791:T:C	0.05689	2.24965e-10	9.96806e-08	NA	NA
cg03879629	3:46152446		3:46220682:G:A	0.0565365	2.32834e-10	1.02839e-07	NA	NA
cg03879629	3:46152446		3:46222236:C:T	0.0565365	2.32834e-10	1.02839e-07	NA	NA
cg03879629	3:46152446		3:46241529:G:C	0.0565365	2.32834e-10	1.02839e-07	NA	NA
cg03879629	3:46152446		3:45916222:C:T	0.0377324	2.42376e-10	1.0694e-07	NA	NA
cg12439472	13:43565399	EPSTI1;EPSTI1	13:43559454:A:G	0.0713422	2.44662e-10	1.07835e-07	NA	NA
cg04268125	1:154579384	ADAR;ADAR;ADAR;ADAR;ADAR	1:154633006:C:G	-0.0484503	2.62314e-10	1.14886e-07	NA	NA
cg04268125	1:154579384	ADAR;ADAR;ADAR;ADAR;ADAR	1:154635448:C:T	-0.0484503	2.62314e-10	1.14886e-07	NA	NA
cg04268125	1:154579384	ADAR;ADAR;ADAR;ADAR;ADAR	1:154636972:C:T	-0.0484503	2.62314e-10	1.14886e-07	NA	NA
cg04268125	1:154579384	ADAR;ADAR;ADAR;ADAR;ADAR	1:154638019:G:A	-0.0484503	2.62314e-10	1.14886e-07	NA	NA
cg04268125	1:154579384	ADAR;ADAR;ADAR;ADAR;ADAR	1:154643267:C:A	-0.0484503	2.62314e-10	1.14886e-07	NA	NA
cg04268125	1:154579384	ADAR;ADAR;ADAR;ADAR;ADAR	1:154651751:A:T	-0.0484503	2.62314e-10	1.14886e-07	NA	NA
cg03763873	13:43565901	EPSTI1;EPSTI1	13:43598958:C:T	0.0233008	2.63055e-10	1.1509e-07	NA	NA
cg03879629	3:46152446		3:46119791:T:C	0.0355311	2.67013e-10	1.16577e-07	NA	NA
cg03879629	3:46152446		3:46154253:C:T	0.0355311	2.67013e-10	1.16577e-07	NA	NA
cg04268125	1:154579384	ADAR;ADAR;ADAR;ADAR;ADAR	1:154652119:G:A	0.0463257	2.72619e-10	1.189e-07	NA	NA
cg03879629	3:46152446		3:45926043:C:T	0.0477196	2.787e-10	1.20369e-07	NA	NA
cg03879629	3:46152446		3:45927759:T:C	0.0477196	2.787e-10	1.20369e-07	NA	NA
cg03879629	3:46152446		3:45936945:G:C	0.0477196	2.787e-10	1.20369e-07	NA	NA
cg03763873	13:43565901	EPSTI1;EPSTI1	13:43619651:G:A	0.0219052	2.7945e-10	1.20369e-07	0.0141568	0.00953114
cg03763873	13:43565901	EPSTI1;EPSTI1	13:43619745:C:T	0.0219052	2.7945e-10	1.20369e-07	0.0141568	0.00953114
cg03763873	13:43565901	EPSTI1;EPSTI1	13:43621021:C:T	0.0219052	2.7945e-10	1.20369e-07	0.0141568	0.00953114
cg03763873	13:43565901	EPSTI1;EPSTI1	13:43622356:C:A	0.0219052	2.7945e-10	1.20369e-07	0.0141568	0.00953114
cg03763873	13:43565901	EPSTI1;EPSTI1	13:43623587:C:T	0.0219052	2.7945e-10	1.20369e-07	0.0141568	0.00953114
cg03763873	13:43565901	EPSTI1;EPSTI1	13:43624575:A:G	0.0219052	2.7945e-10	1.20369e-07	0.0141568	0.00953114
cg03763873	13:43565901	EPSTI1;EPSTI1	13:43625148:C:T	0.0219052	2.7945e-10	1.20369e-07	0.0141568	0.00953114
cg03763873	13:43565901	EPSTI1;EPSTI1	13:43626226:G:A	0.0219052	2.7945e-10	1.20369e-07	0.0141568	0.00953114
cg03763873	13:43565901	EPSTI1;EPSTI1	13:43626924:G:A	0.0219052	2.7945e-10	1.20369e-07	0.0141568	0.00953114
cg03763873	13:43565901	EPSTI1;EPSTI1	13:43598125:G:A	0.0232446	2.81368e-10	1.20619e-07	NA	NA
cg03763873	13:43565901	EPSTI1;EPSTI1	13:43612074:A:G	0.0233453	2.8202e-10	1.20619e-07	NA	NA
cg03763873	13:43565901	EPSTI1;EPSTI1	13:43613458:A:T	0.0233453	2.8202e-10	1.20619e-07	NA	NA
cg03763873	13:43565901	EPSTI1;EPSTI1	13:43616214:T:G	0.0233453	2.8202e-10	1.20619e-07	NA	NA
cg03763873	13:43565901	EPSTI1;EPSTI1	13:43616973:T:A	0.0233453	2.8202e-10	1.20619e-07	NA	NA
cg04268125	1:154579384	ADAR;ADAR;ADAR;ADAR;ADAR	1:154637388:C:A	-0.0485627	2.82056e-10	1.20619e-07	NA	NA
cg04268125	1:154579384	ADAR;ADAR;ADAR;ADAR;ADAR	1:154643449:T:C	-0.0485627	2.82056e-10	1.20619e-07	NA	NA
cg03879629	3:46152446		3:46161037:G:A	0.0354037	2.85333e-10	1.20781e-07	NA	NA
cg03879629	3:46152446		3:46161631:G:A	0.0354037	2.85333e-10	1.20781e-07	NA	NA
cg03879629	3:46152446		3:46162751:A:G	0.0354037	2.85333e-10	1.20781e-07	NA	NA
cg03879629	3:46152446		3:46164157:T:A	0.0354037	2.85333e-10	1.20781e-07	NA	NA
cg03879629	3:46152446		3:46165252:T:C	0.0354037	2.85333e-10	1.20781e-07	NA	NA
cg03879629	3:46152446		3:46165809:C:T	0.0354037	2.85333e-10	1.20781e-07	NA	NA
cg03879629	3:46152446		3:46165994:G:A	0.0354037	2.85333e-10	1.20781e-07	NA	NA
cg03879629	3:46152446		3:46168665:T:C	0.0354037	2.85333e-10	1.20781e-07	NA	NA
cg03879629	3:46152446		3:46169160:G:C	0.0354037	2.85333e-10	1.20781e-07	NA	NA
cg03879629	3:46152446		3:46169631:G:A	0.0354037	2.85333e-10	1.20781e-07	NA	NA
cg04268125	1:154579384	ADAR;ADAR;ADAR;ADAR;ADAR	1:154645691:G:A	-0.0482485	2.85868e-10	1.20886e-07	NA	NA
cg26882438	3:122399120	PARP14	3:122392433:G:C	-0.0311689	2.895e-10	1.21927e-07	NA	NA
cg26882438	3:122399120	PARP14	3:122396097:C:G	-0.0311689	2.895e-10	1.21927e-07	NA	NA
cg26882438	3:122399120	PARP14	3:122396187:A:T	-0.0311689	2.895e-10	1.21927e-07	NA	NA
cg26882438	3:122399120	PARP14	3:122397064:G:T	-0.0311689	2.895e-10	1.21927e-07	NA	NA
cg09858955	2:58135951	VRK2;VRK2	2:58007905:T:A	-0.037149	2.9022e-10	1.22106e-07	NA	NA
cg14880222	1:79143979		1:79133774:C:T	0.0295164	2.92093e-10	1.22647e-07	NA	NA
cg14880222	1:79143979		1:79158657:C:A	0.0295164	2.92093e-10	1.22647e-07	NA	NA
cg26882438	3:122399120	PARP14	3:122398461:T:C	-0.0310311	3.04703e-10	1.27813e-07	NA	NA
cg12439472	13:43565399	EPSTI1;EPSTI1	13:43607143:C:T	-0.0849625	3.09363e-10	1.29637e-07	NA	NA
cg12439472	13:43565399	EPSTI1;EPSTI1	13:43549295:A:G	-0.0848431	3.13033e-10	1.30912e-07	NA	NA
cg12439472	13:43565399	EPSTI1;EPSTI1	13:43552544:C:T	-0.0848431	3.13033e-10	1.30912e-07	NA	NA
cg16363586	19:17516329	BST2	19:17516628:G:A	0.0169743	3.24722e-10	1.35335e-07	0.0140239	0.00075468
cg16363586	19:17516329	BST2	19:17516689:T:C	0.0169743	3.24722e-10	1.35335e-07	0.0140239	0.00075468
cg16363586	19:17516329	BST2	19:17516764:C:T	0.0169743	3.24722e-10	1.35335e-07	0.0140239	0.00075468
cg09858955	2:58135951	VRK2;VRK2	2:58253423:G:A	0.0356699	3.24906e-10	1.35335e-07	NA	NA
cg16363586	19:17516329	BST2	19:17518544:C:T	0.0175883	3.25613e-10	1.35494e-07	0.01751	5.97268e-05
cg12439472	13:43565399	EPSTI1;EPSTI1	13:43515182:T:C	-0.0710944	3.26327e-10	1.3552e-07	NA	NA
cg12439472	13:43565399	EPSTI1;EPSTI1	13:43517127:A:G	-0.0710944	3.26327e-10	1.3552e-07	NA	NA
cg09858955	2:58135951	VRK2;VRK2	2:58078939:T:G	-0.0371469	3.38213e-10	1.40317e-07	NA	NA
cg04268125	1:154579384	ADAR;ADAR;ADAR;ADAR;ADAR	1:154649588:G:A	-0.0482187	3.48222e-10	1.44326e-07	NA	NA
cg03879629	3:46152446		3:46157067:G:T	0.0350529	3.65108e-10	1.51174e-07	NA	NA
cg03763873	13:43565901	EPSTI1;EPSTI1	13:43597865:A:G	0.0231216	3.7052e-10	1.51487e-07	NA	NA
cg09858955	2:58135951	VRK2;VRK2	2:57973818:C:T	-0.0368165	3.78927e-10	1.51487e-07	NA	NA
cg03879629	3:46152446		3:46327512:T:G	0.0622031	3.87301e-10	1.51487e-07	NA	NA
cg03879629	3:46152446		3:46328627:T:C	0.0622031	3.87301e-10	1.51487e-07	NA	NA
cg03879629	3:46152446		3:46328715:T:C	0.0622031	3.87301e-10	1.51487e-07	NA	NA
cg03879629	3:46152446		3:46329368:C:T	0.0622031	3.87301e-10	1.51487e-07	NA	NA
cg03879629	3:46152446		3:46329475:T:C	0.0622031	3.87301e-10	1.51487e-07	NA	NA
cg03879629	3:46152446		3:46330205:T:C	0.0622031	3.87301e-10	1.51487e-07	NA	NA
cg03879629	3:46152446		3:46331852:A:C	0.0622031	3.87301e-10	1.51487e-07	NA	NA
cg03879629	3:46152446		3:46332184:G:A	0.0622031	3.87301e-10	1.51487e-07	NA	NA
cg03879629	3:46152446		3:46332190:G:C	0.0622031	3.87301e-10	1.51487e-07	NA	NA
cg03879629	3:46152446		3:46332276:C:A	0.0622031	3.87301e-10	1.51487e-07	NA	NA
cg03879629	3:46152446		3:46332999:G:A	0.0622031	3.87301e-10	1.51487e-07	NA	NA
cg03879629	3:46152446		3:46334846:G:A	0.0622031	3.87301e-10	1.51487e-07	NA	NA
cg03879629	3:46152446		3:46337356:G:A	0.0622031	3.87301e-10	1.51487e-07	NA	NA
cg03879629	3:46152446		3:46337692:A:C	0.0622031	3.87301e-10	1.51487e-07	NA	NA
cg03879629	3:46152446		3:46338831:A:G	0.0622031	3.87301e-10	1.51487e-07	NA	NA
cg03879629	3:46152446		3:46344999:C:T	0.0622031	3.87301e-10	1.51487e-07	NA	NA
cg03879629	3:46152446		3:46350056:A:C	0.0622031	3.87301e-10	1.51487e-07	NA	NA
cg03879629	3:46152446		3:46353199:G:A	0.0622031	3.87301e-10	1.51487e-07	NA	NA
cg03879629	3:46152446		3:46355492:G:A	0.0622031	3.87301e-10	1.51487e-07	NA	NA
cg03879629	3:46152446		3:46355641:T:A	0.0622031	3.87301e-10	1.51487e-07	NA	NA
cg03879629	3:46152446		3:46356048:T:C	0.0622031	3.87301e-10	1.51487e-07	NA	NA
cg03879629	3:46152446		3:46359938:C:G	0.0622031	3.87301e-10	1.51487e-07	NA	NA
cg03879629	3:46152446		3:46366518:T:A	0.0622031	3.87301e-10	1.51487e-07	NA	NA
cg03879629	3:46152446		3:46368690:A:G	0.0622031	3.87301e-10	1.51487e-07	NA	NA
cg03879629	3:46152446		3:46371581:G:A	0.0622031	3.87301e-10	1.51487e-07	NA	NA
cg03879629	3:46152446		3:46371793:T:C	0.0622031	3.87301e-10	1.51487e-07	NA	NA
cg03879629	3:46152446		3:46372378:A:T	0.0622031	3.87301e-10	1.51487e-07	NA	NA
cg03879629	3:46152446		3:46374653:G:A	0.0622031	3.87301e-10	1.51487e-07	NA	NA
cg03879629	3:46152446		3:46375555:A:G	0.0622031	3.87301e-10	1.51487e-07	NA	NA
cg03879629	3:46152446		3:46375657:G:A	0.0622031	3.87301e-10	1.51487e-07	NA	NA
cg03879629	3:46152446		3:46375737:C:T	0.0622031	3.87301e-10	1.51487e-07	NA	NA
cg03879629	3:46152446		3:46376169:C:T	0.0622031	3.87301e-10	1.51487e-07	NA	NA
cg03879629	3:46152446		3:46377005:C:T	0.0622031	3.87301e-10	1.51487e-07	NA	NA
cg03879629	3:46152446		3:46378309:A:G	0.0622031	3.87301e-10	1.51487e-07	NA	NA
cg03879629	3:46152446		3:46381507:C:T	0.0622031	3.87301e-10	1.51487e-07	NA	NA
cg03879629	3:46152446		3:46381772:C:T	0.0622031	3.87301e-10	1.51487e-07	NA	NA
cg03879629	3:46152446		3:46382017:A:C	0.0622031	3.87301e-10	1.51487e-07	NA	NA
cg03879629	3:46152446		3:46382462:G:A	0.0622031	3.87301e-10	1.51487e-07	NA	NA
cg03879629	3:46152446		3:46382622:C:G	0.0622031	3.87301e-10	1.51487e-07	NA	NA
cg03879629	3:46152446		3:46383612:C:G	0.0622031	3.87301e-10	1.51487e-07	NA	NA
cg03879629	3:46152446		3:46384547:T:A	0.0622031	3.87301e-10	1.51487e-07	NA	NA
cg03879629	3:46152446		3:46385161:G:T	0.0622031	3.87301e-10	1.51487e-07	NA	NA
cg03879629	3:46152446		3:46386132:A:G	0.0622031	3.87301e-10	1.51487e-07	NA	NA
cg03879629	3:46152446		3:46386857:A:T	0.0622031	3.87301e-10	1.51487e-07	NA	NA
cg03879629	3:46152446		3:46389166:A:T	0.0622031	3.87301e-10	1.51487e-07	NA	NA
cg03879629	3:46152446		3:46389547:G:A	0.0622031	3.87301e-10	1.51487e-07	NA	NA
cg03879629	3:46152446		3:46389649:G:A	0.0622031	3.87301e-10	1.51487e-07	NA	NA
cg03879629	3:46152446		3:46389745:C:T	0.0622031	3.87301e-10	1.51487e-07	NA	NA
cg03879629	3:46152446		3:46389976:C:G	0.0622031	3.87301e-10	1.51487e-07	NA	NA
cg03879629	3:46152446		3:46391648:T:G	0.0622031	3.87301e-10	1.51487e-07	NA	NA
cg03879629	3:46152446		3:46392089:G:T	0.0622031	3.87301e-10	1.51487e-07	NA	NA
cg03879629	3:46152446		3:46392131:C:T	0.0622031	3.87301e-10	1.51487e-07	NA	NA
cg03879629	3:46152446		3:46392976:C:T	0.0622031	3.87301e-10	1.51487e-07	NA	NA
cg03879629	3:46152446		3:46393463:A:G	0.0622031	3.87301e-10	1.51487e-07	NA	NA
cg03879629	3:46152446		3:46395313:A:G	0.0622031	3.87301e-10	1.51487e-07	NA	NA
cg03879629	3:46152446		3:46395930:A:T	0.0622031	3.87301e-10	1.51487e-07	NA	NA
cg03879629	3:46152446		3:46398364:A:G	0.0622031	3.87301e-10	1.51487e-07	NA	NA
cg12110437	8:144098888	LY6E;LY6E;LOC100133669	8:144092216:G:A	-0.041761	3.92546e-10	1.53395e-07	-0.045038	0.0013273
cg12439472	13:43565399	EPSTI1;EPSTI1	13:43528769:G:A	-0.0702643	4.00786e-10	1.56468e-07	NA	NA
cg14880222	1:79143979		1:79136874:T:G	0.0291282	4.04814e-10	1.57746e-07	NA	NA
cg14880222	1:79143979		1:79140322:A:G	0.0291282	4.04814e-10	1.57746e-07	NA	NA
cg04268125	1:154579384	ADAR;ADAR;ADAR;ADAR;ADAR	1:154631886:A:G	0.0456618	4.51536e-10	1.75788e-07	NA	NA
cg09858955	2:58135951	VRK2;VRK2	2:57978858:T:C	-0.0366187	4.55983e-10	1.77353e-07	NA	NA
cg03879629	3:46152446		3:46091058:A:G	0.0349919	4.71345e-10	1.82477e-07	NA	NA
cg03879629	3:46152446		3:46091734:C:G	0.0349919	4.71345e-10	1.82477e-07	NA	NA
cg03879629	3:46152446		3:46093858:G:A	0.0349919	4.71345e-10	1.82477e-07	NA	NA
cg03879629	3:46152446		3:46094462:A:G	0.0349919	4.71345e-10	1.82477e-07	NA	NA
cg03879629	3:46152446		3:46094623:C:T	0.0349919	4.71345e-10	1.82477e-07	NA	NA
cg04268125	1:154579384	ADAR;ADAR;ADAR;ADAR;ADAR	1:154644546:G:A	0.0457296	5.3346e-10	2.06333e-07	NA	NA
cg04268125	1:154579384	ADAR;ADAR;ADAR;ADAR;ADAR	1:154638826:A:G	-0.0476629	5.44275e-10	2.10321e-07	NA	NA
cg14880222	1:79143979		1:79126024:T:G	0.0287496	5.591e-10	2.15849e-07	NA	NA
cg16363586	19:17516329	BST2	19:17510453:G:A	0.0168407	5.75525e-10	2.2178e-07	0.0137419	0.00160974
cg16363586	19:17516329	BST2	19:17511492:G:C	0.0168407	5.75525e-10	2.2178e-07	0.0137419	0.00160974
cg03879629	3:46152446		3:46114376:T:C	0.0347005	5.78608e-10	2.22556e-07	NA	NA
cg03879629	3:46152446		3:46115099:A:G	0.0347005	5.78608e-10	2.22556e-07	NA	NA
cg03763873	13:43565901	EPSTI1;EPSTI1	13:43499451:C:T	-0.0213123	5.81808e-10	2.23375e-07	-0.017235	0.000951583
cg03763873	13:43565901	EPSTI1;EPSTI1	13:43499557:A:T	-0.0213123	5.81808e-10	2.23375e-07	-0.017235	0.000951583
cg12439472	13:43565399	EPSTI1;EPSTI1	13:43517736:G:T	-0.0703362	6.42023e-10	2.4604e-07	NA	NA
cg12439472	13:43565399	EPSTI1;EPSTI1	13:43518768:G:A	-0.0703362	6.42023e-10	2.4604e-07	NA	NA
cg09858955	2:58135951	VRK2;VRK2	2:58208074:A:G	-0.0367328	6.52514e-10	2.49831e-07	NA	NA
cg10710569	2:231283552	SP100;SP100;SP100;SP100;SP100;SP100	2:231275044:A:C	-0.0330887	6.86591e-10	2.62637e-07	NA	NA
cg26882438	3:122399120	PARP14	3:122379614:G:A	-0.0308219	6.9314e-10	2.64899e-07	NA	NA
cg03763873	13:43565901	EPSTI1;EPSTI1	13:43608939:G:T	0.0228705	7.06133e-10	2.67243e-07	NA	NA
cg12439472	13:43565399	EPSTI1;EPSTI1	13:43525288:A:G	-0.0873997	7.06373e-10	2.67243e-07	NA	NA
cg12439472	13:43565399	EPSTI1;EPSTI1	13:43527143:T:C	-0.0873997	7.06373e-10	2.67243e-07	NA	NA
cg23352030	20:62198469	PRIC285;PRIC285	20:62237125:T:C	0.0519816	7.31832e-10	2.67243e-07	0.044862	0.00458553
cg23352030	20:62198469	PRIC285;PRIC285	20:62241714:A:G	0.0519816	7.31832e-10	2.67243e-07	0.0423731	0.0067084
cg14880222	1:79143979		1:79122848:A:G	0.0289837	7.31961e-10	2.67243e-07	NA	NA
cg14880222	1:79143979		1:79124961:G:T	0.0289837	7.31961e-10	2.67243e-07	NA	NA
cg14880222	1:79143979		1:79126044:C:T	0.0289837	7.31961e-10	2.67243e-07	NA	NA
cg14880222	1:79143979		1:79128249:T:C	0.0289837	7.31961e-10	2.67243e-07	NA	NA
cg14880222	1:79143979		1:79132040:G:T	0.0289837	7.31961e-10	2.67243e-07	NA	NA
cg14880222	1:79143979		1:79133239:G:A	0.0289837	7.31961e-10	2.67243e-07	NA	NA
cg14880222	1:79143979		1:79136404:T:C	0.0289837	7.31961e-10	2.67243e-07	NA	NA
cg14880222	1:79143979		1:79137400:G:T	0.0289837	7.31961e-10	2.67243e-07	NA	NA
cg14880222	1:79143979		1:79138272:G:C	0.0289837	7.31961e-10	2.67243e-07	NA	NA
cg14880222	1:79143979		1:79138744:T:C	0.0289837	7.31961e-10	2.67243e-07	NA	NA
cg14880222	1:79143979		1:79138874:A:C	0.0289837	7.31961e-10	2.67243e-07	NA	NA
cg14880222	1:79143979		1:79139278:C:G	0.0289837	7.31961e-10	2.67243e-07	NA	NA
cg14880222	1:79143979		1:79139303:A:G	0.0289837	7.31961e-10	2.67243e-07	NA	NA
cg14880222	1:79143979		1:79142400:C:T	0.0289837	7.31961e-10	2.67243e-07	NA	NA
cg14880222	1:79143979		1:79142925:T:C	0.0289837	7.31961e-10	2.67243e-07	NA	NA
cg14880222	1:79143979		1:79143192:T:C	0.0289837	7.31961e-10	2.67243e-07	NA	NA
cg14880222	1:79143979		1:79143750:G:A	0.0289837	7.31961e-10	2.67243e-07	NA	NA
cg14880222	1:79143979		1:79143946:T:C	0.0289837	7.31961e-10	2.67243e-07	NA	NA
cg14880222	1:79143979		1:79144688:T:G	0.0289837	7.31961e-10	2.67243e-07	NA	NA
cg14880222	1:79143979		1:79144810:C:T	0.0289837	7.31961e-10	2.67243e-07	NA	NA
cg14880222	1:79143979		1:79144862:G:A	0.0289837	7.31961e-10	2.67243e-07	NA	NA
cg14880222	1:79143979		1:79145071:A:G	0.0289837	7.31961e-10	2.67243e-07	NA	NA
cg14880222	1:79143979		1:79145723:G:A	0.0289837	7.31961e-10	2.67243e-07	NA	NA
cg14880222	1:79143979		1:79147922:T:C	0.0289837	7.31961e-10	2.67243e-07	NA	NA
cg14880222	1:79143979		1:79147976:G:A	0.0289837	7.31961e-10	2.67243e-07	NA	NA
cg14880222	1:79143979		1:79148633:A:G	0.0289837	7.31961e-10	2.67243e-07	NA	NA
cg14880222	1:79143979		1:79149530:C:A	0.0289837	7.31961e-10	2.67243e-07	NA	NA
cg14880222	1:79143979		1:79150338:A:G	0.0289837	7.31961e-10	2.67243e-07	NA	NA
cg14880222	1:79143979		1:79150370:G:A	0.0289837	7.31961e-10	2.67243e-07	NA	NA
cg14880222	1:79143979		1:79150678:T:C	0.0289837	7.31961e-10	2.67243e-07	NA	NA
cg14880222	1:79143979		1:79150731:T:A	0.0289837	7.31961e-10	2.67243e-07	NA	NA
cg14880222	1:79143979		1:79150788:T:C	0.0289837	7.31961e-10	2.67243e-07	NA	NA
cg14880222	1:79143979		1:79151935:T:C	0.0289837	7.31961e-10	2.67243e-07	NA	NA
cg14880222	1:79143979		1:79152836:C:T	0.0289837	7.31961e-10	2.67243e-07	NA	NA
cg14880222	1:79143979		1:79153773:A:G	0.0289837	7.31961e-10	2.67243e-07	NA	NA
cg14880222	1:79143979		1:79155134:A:G	0.0289837	7.31961e-10	2.67243e-07	NA	NA
cg14880222	1:79143979		1:79155444:T:C	0.0289837	7.31961e-10	2.67243e-07	NA	NA
cg14880222	1:79143979		1:79155460:T:C	0.0289837	7.31961e-10	2.67243e-07	NA	NA
cg14880222	1:79143979		1:79156403:A:T	0.0289837	7.31961e-10	2.67243e-07	NA	NA
cg14880222	1:79143979		1:79156971:C:T	0.0289837	7.31961e-10	2.67243e-07	NA	NA
cg14880222	1:79143979		1:79159463:A:T	0.0289837	7.31961e-10	2.67243e-07	NA	NA
cg14880222	1:79143979		1:79163191:C:G	0.0289837	7.31961e-10	2.67243e-07	NA	NA
cg14880222	1:79143979		1:79163520:T:A	0.0289837	7.31961e-10	2.67243e-07	NA	NA
cg14880222	1:79143979		1:79163803:T:C	0.0289837	7.31961e-10	2.67243e-07	NA	NA
cg14880222	1:79143979		1:79167510:G:T	0.0289837	7.31961e-10	2.67243e-07	NA	NA
cg14880222	1:79143979		1:79176421:G:A	0.0289837	7.31961e-10	2.67243e-07	NA	NA
cg12439472	13:43565399	EPSTI1;EPSTI1	13:43510190:A:G	-0.0706375	7.49478e-10	2.734e-07	NA	NA
cg04268125	1:154579384	ADAR;ADAR;ADAR;ADAR;ADAR	1:154639255:C:T	0.0452778	7.57936e-10	2.76243e-07	NA	NA
cg09858955	2:58135951	VRK2;VRK2	2:57987593:T:C	0.0351392	7.75625e-10	2.82316e-07	NA	NA
cg03879629	3:46152446		3:46402431:A:T	0.0618691	7.80693e-10	2.82316e-07	NA	NA
cg03879629	3:46152446		3:46402645:A:C	0.0618691	7.80693e-10	2.82316e-07	NA	NA
cg03879629	3:46152446		3:46402734:G:A	0.0618691	7.80693e-10	2.82316e-07	NA	NA
cg03879629	3:46152446		3:46403240:G:A	0.0618691	7.80693e-10	2.82316e-07	NA	NA
cg03879629	3:46152446		3:46403468:G:A	0.0618691	7.80693e-10	2.82316e-07	NA	NA
cg03879629	3:46152446		3:46403681:G:A	0.0618691	7.80693e-10	2.82316e-07	NA	NA
cg03879629	3:46152446		3:46403961:G:A	0.0618691	7.80693e-10	2.82316e-07	NA	NA
cg03879629	3:46152446		3:46408180:C:A	0.0618691	7.80693e-10	2.82316e-07	NA	NA
cg09858955	2:58135951	VRK2;VRK2	2:58200748:A:G	-0.036439	7.85096e-10	2.83417e-07	NA	NA
cg09858955	2:58135951	VRK2;VRK2	2:58210239:T:C	-0.036439	7.85096e-10	2.83417e-07	NA	NA
cg16363586	19:17516329	BST2	19:17508678:A:C	0.0179375	8.09322e-10	2.91657e-07	0.0164862	0.000567927
cg16363586	19:17516329	BST2	19:17509460:G:A	0.0179375	8.09322e-10	2.91657e-07	0.0169856	0.000368921
cg09858955	2:58135951	VRK2;VRK2	2:58089599:T:C	-0.0376043	8.31588e-10	2.99423e-07	NA	NA
cg03879629	3:46152446		3:46297711:A:T	0.0604394	8.53134e-10	3.0586e-07	NA	NA
cg03879629	3:46152446		3:46298377:C:T	0.0604394	8.53134e-10	3.0586e-07	NA	NA
cg03879629	3:46152446		3:46298901:A:G	0.0604394	8.53134e-10	3.0586e-07	NA	NA
cg03879629	3:46152446		3:46305441:C:A	0.0604394	8.53134e-10	3.0586e-07	NA	NA
cg03879629	3:46152446		3:46317551:A:T	0.0604394	8.53134e-10	3.0586e-07	NA	NA
cg01420348	14:24564966	PCK2;PCK2;PCK2;PCK2	14:24548567:G:A	-0.0159228	8.84133e-10	3.16701e-07	NA	NA
cg03879629	3:46152446		3:46310840:T:C	0.0610843	8.99575e-10	3.21956e-07	NA	NA
cg03879629	3:46152446		3:45845748:A:C	0.0503087	9.10248e-10	3.25218e-07	NA	NA
cg03879629	3:46152446		3:45847241:A:G	0.0503087	9.10248e-10	3.25218e-07	NA	NA
cg03879629	3:46152446		3:46278919:C:T	0.060665	9.20681e-10	3.25873e-07	NA	NA
cg03879629	3:46152446		3:46280618:C:G	0.060665	9.20681e-10	3.25873e-07	NA	NA
cg03879629	3:46152446		3:46286663:T:C	0.060665	9.20681e-10	3.25873e-07	NA	NA
cg03879629	3:46152446		3:46289403:G:T	0.060665	9.20681e-10	3.25873e-07	NA	NA
cg03879629	3:46152446		3:46297528:A:T	0.060665	9.20681e-10	3.25873e-07	NA	NA
cg03879629	3:46152446		3:46300870:G:T	0.060665	9.20681e-10	3.25873e-07	NA	NA
cg03879629	3:46152446		3:46303697:C:G	0.060665	9.20681e-10	3.25873e-07	NA	NA
cg03879629	3:46152446		3:46304064:T:G	0.060665	9.20681e-10	3.25873e-07	NA	NA
cg03879629	3:46152446		3:46311782:C:T	0.060665	9.20681e-10	3.25873e-07	NA	NA
cg03879629	3:46152446		3:46312953:C:T	0.060665	9.20681e-10	3.25873e-07	NA	NA
cg03879629	3:46152446		3:46320120:G:T	0.060665	9.20681e-10	3.25873e-07	NA	NA
cg23352030	20:62198469	PRIC285;PRIC285	20:62243219:A:G	0.0543443	9.98768e-10	3.51435e-07	0.0403845	0.0221885
cg23352030	20:62198469	PRIC285;PRIC285	20:62243761:G:A	0.0543443	9.98768e-10	3.51435e-07	0.0403845	0.0221885
cg14880222	1:79143979		1:79136126:T:C	0.0285927	1.00723e-09	3.51435e-07	NA	NA
cg14880222	1:79143979		1:79136711:C:G	0.0285927	1.00723e-09	3.51435e-07	NA	NA
cg14880222	1:79143979		1:79137246:T:G	0.0285927	1.00723e-09	3.51435e-07	NA	NA
cg14880222	1:79143979		1:79139963:A:C	0.0285927	1.00723e-09	3.51435e-07	NA	NA
cg14880222	1:79143979		1:79140835:C:A	0.0285927	1.00723e-09	3.51435e-07	NA	NA
cg14880222	1:79143979		1:79142368:C:T	0.0285927	1.00723e-09	3.51435e-07	NA	NA
cg14880222	1:79143979		1:79146596:C:A	0.0285927	1.00723e-09	3.51435e-07	NA	NA
cg14880222	1:79143979		1:79148645:A:G	0.0285927	1.00723e-09	3.51435e-07	NA	NA
cg14880222	1:79143979		1:79149933:A:G	0.0285927	1.00723e-09	3.51435e-07	NA	NA
cg14880222	1:79143979		1:79150640:G:A	0.0285927	1.00723e-09	3.51435e-07	NA	NA
cg14880222	1:79143979		1:79151230:A:T	0.0285927	1.00723e-09	3.51435e-07	NA	NA
cg14880222	1:79143979		1:79155728:A:C	0.0285927	1.00723e-09	3.51435e-07	NA	NA
cg14880222	1:79143979		1:79155856:T:C	0.0285927	1.00723e-09	3.51435e-07	NA	NA
cg14880222	1:79143979		1:79156426:G:T	0.0285927	1.00723e-09	3.51435e-07	NA	NA
cg14880222	1:79143979		1:79169804:G:T	0.0285927	1.00723e-09	3.51435e-07	NA	NA
cg09858955	2:58135951	VRK2;VRK2	2:58316814:A:G	0.034437	1.03156e-09	3.59625e-07	NA	NA
cg05552874	10:91153143	IFIT1	10:91138330:T:C	0.0644274	1.08284e-09	3.77187e-07	NA	NA
cg01420348	14:24564966	PCK2;PCK2;PCK2;PCK2	14:24587545:A:G	-0.0159645	1.08945e-09	3.79172e-07	NA	NA
cg12439472	13:43565399	EPSTI1;EPSTI1	13:43524816:G:A	-0.0687557	1.09757e-09	3.81361e-07	NA	NA
cg12439472	13:43565399	EPSTI1;EPSTI1	13:43525093:G:A	-0.0687557	1.09757e-09	3.81361e-07	NA	NA
cg09858955	2:58135951	VRK2;VRK2	2:58335681:T:C	0.0344221	1.12608e-09	3.90616e-07	NA	NA
cg09858955	2:58135951	VRK2;VRK2	2:58338086:A:G	0.0344221	1.12608e-09	3.90616e-07	NA	NA
cg03879629	3:46152446		3:46116787:G:A	0.0454819	1.13331e-09	3.92472e-07	NA	NA
cg03879629	3:46152446		3:46118439:T:C	0.0454819	1.13331e-09	3.92472e-07	NA	NA
cg14880222	1:79143979		1:79119062:A:G	0.028192	1.20537e-09	4.15154e-07	NA	NA
cg09858955	2:58135951	VRK2;VRK2	2:58085243:C:T	-0.0370944	1.20775e-09	4.15154e-07	NA	NA
cg24603130	18:60253492	ZCCHC2	18:60232773:G:A	-0.03177	1.20877e-09	4.15154e-07	NA	NA
cg24603130	18:60253492	ZCCHC2	18:60236052:A:C	-0.03177	1.20877e-09	4.15154e-07	NA	NA
cg24603130	18:60253492	ZCCHC2	18:60236565:T:G	-0.03177	1.20877e-09	4.15154e-07	NA	NA
cg24603130	18:60253492	ZCCHC2	18:60240061:G:T	-0.03177	1.20877e-09	4.15154e-07	NA	NA
cg24603130	18:60253492	ZCCHC2	18:60240062:C:T	-0.03177	1.20877e-09	4.15154e-07	NA	NA
cg24603130	18:60253492	ZCCHC2	18:60245247:G:A	-0.03177	1.20877e-09	4.15154e-07	NA	NA
cg24603130	18:60253492	ZCCHC2	18:60247316:C:T	-0.03177	1.20877e-09	4.15154e-07	NA	NA
cg24603130	18:60253492	ZCCHC2	18:60249116:C:G	-0.03177	1.20877e-09	4.15154e-07	NA	NA
cg10710569	2:231283552	SP100;SP100;SP100;SP100;SP100;SP100	2:231276234:A:G	-0.0324142	1.22525e-09	4.20468e-07	NA	NA
cg14880222	1:79143979		1:79115905:T:C	0.0279173	1.24663e-09	4.27453e-07	NA	NA
cg09858955	2:58135951	VRK2;VRK2	2:58082205:G:A	-0.037229	1.25033e-09	4.28371e-07	NA	NA
cg09858955	2:58135951	VRK2;VRK2	2:58344189:G:A	0.0344129	1.27553e-09	4.36645e-07	NA	NA
cg12439472	13:43565399	EPSTI1;EPSTI1	13:43538898:A:G	-0.0826805	1.29861e-09	4.44181e-07	NA	NA
cg03879629	3:46152446		3:46301423:T:A	0.0566433	1.42295e-09	4.84616e-07	NA	NA
cg03879629	3:46152446		3:46301786:A:G	0.0566433	1.42295e-09	4.84616e-07	NA	NA
cg24603130	18:60253492	ZCCHC2	18:60252948:C:A	-0.031654	1.42418e-09	4.84616e-07	NA	NA
cg24603130	18:60253492	ZCCHC2	18:60257198:A:G	-0.031654	1.42418e-09	4.84616e-07	NA	NA
cg24603130	18:60253492	ZCCHC2	18:60258440:G:C	-0.031654	1.42418e-09	4.84616e-07	NA	NA
cg12439472	13:43565399	EPSTI1;EPSTI1	13:43546327:T:C	-0.0817823	1.42496e-09	4.84616e-07	NA	NA
cg12439472	13:43565399	EPSTI1;EPSTI1	13:43546328:G:A	-0.0817823	1.42496e-09	4.84616e-07	NA	NA
cg17114584	11:613792	IRF7;IRF7;IRF7	11:649486:G:A	-0.0554333	1.50383e-09	5.10439e-07	-0.0359892	0.00234539
cg17114584	11:613792	IRF7;IRF7;IRF7	11:651139:T:C	-0.0554333	1.50383e-09	5.10439e-07	-0.0359892	0.00234539
cg05552874	10:91153143	IFIT1	10:91149563:C:A	0.0639844	1.50579e-09	5.10439e-07	NA	NA
cg05552874	10:91153143	IFIT1	10:91152593:G:A	0.0639844	1.50579e-09	5.10439e-07	NA	NA
cg09858955	2:58135951	VRK2;VRK2	2:58073897:A:G	-0.0370601	1.51303e-09	5.12476e-07	NA	NA
cg03763873	13:43565901	EPSTI1;EPSTI1	13:43628084:A:G	0.0207594	1.53207e-09	5.13503e-07	0.0141568	0.00953114
cg03763873	13:43565901	EPSTI1;EPSTI1	13:43629595:A:G	0.0207594	1.53207e-09	5.13503e-07	0.0141568	0.00953114
cg03763873	13:43565901	EPSTI1;EPSTI1	13:43631798:G:T	0.0207594	1.53207e-09	5.13503e-07	0.0141568	0.00953114
cg03763873	13:43565901	EPSTI1;EPSTI1	13:43632094:G:A	0.0207594	1.53207e-09	5.13503e-07	0.0141568	0.00953114
cg03763873	13:43565901	EPSTI1;EPSTI1	13:43634537:A:C	0.0207594	1.53207e-09	5.13503e-07	0.0141568	0.00953114
cg03763873	13:43565901	EPSTI1;EPSTI1	13:43635417:T:C	0.0207594	1.53207e-09	5.13503e-07	0.0141568	0.00953114
cg03763873	13:43565901	EPSTI1;EPSTI1	13:43635885:G:A	0.0207594	1.53207e-09	5.13503e-07	0.0141568	0.00953114
cg03763873	13:43565901	EPSTI1;EPSTI1	13:43636935:C:A	0.0207594	1.53207e-09	5.13503e-07	0.0141568	0.00953114
cg03763873	13:43565901	EPSTI1;EPSTI1	13:43638230:G:A	0.0207594	1.53207e-09	5.13503e-07	0.0141568	0.00953114
cg03763873	13:43565901	EPSTI1;EPSTI1	13:43638771:G:A	0.0207594	1.53207e-09	5.13503e-07	0.0141568	0.00953114
cg03763873	13:43565901	EPSTI1;EPSTI1	13:43639015:G:A	0.0207594	1.53207e-09	5.13503e-07	0.0141568	0.00953114
cg03763873	13:43565901	EPSTI1;EPSTI1	13:43640943:G:A	0.0207594	1.53207e-09	5.13503e-07	0.0141568	0.00953114
cg03763873	13:43565901	EPSTI1;EPSTI1	13:43641050:C:T	0.0207594	1.53207e-09	5.13503e-07	0.0141568	0.00953114
cg03879629	3:46152446		3:46292339:G:A	0.0567713	1.56826e-09	5.25212e-07	NA	NA
cg14880222	1:79143979		1:79118022:T:C	0.027859	1.57725e-09	5.27797e-07	NA	NA
cg24603130	18:60253492	ZCCHC2	18:60214834:G:A	-0.0315393	1.60834e-09	5.3605e-07	NA	NA
cg24603130	18:60253492	ZCCHC2	18:60223842:G:A	-0.0315393	1.60834e-09	5.3605e-07	NA	NA
cg24603130	18:60253492	ZCCHC2	18:60225760:T:C	-0.0315393	1.60834e-09	5.3605e-07	NA	NA
cg24603130	18:60253492	ZCCHC2	18:60225865:G:C	-0.0315393	1.60834e-09	5.3605e-07	NA	NA
cg24603130	18:60253492	ZCCHC2	18:60226704:A:T	-0.0315393	1.60834e-09	5.3605e-07	NA	NA
cg09858955	2:58135951	VRK2;VRK2	2:58075701:A:C	-0.0369643	1.63734e-09	5.45281e-07	NA	NA
cg03763873	13:43565901	EPSTI1;EPSTI1	13:43663837:A:T	0.0206919	1.79241e-09	5.9041e-07	0.0141568	0.00953114
cg03763873	13:43565901	EPSTI1;EPSTI1	13:43665580:A:G	0.0206919	1.79241e-09	5.9041e-07	0.0141568	0.00953114
cg03763873	13:43565901	EPSTI1;EPSTI1	13:43665908:A:G	0.0206919	1.79241e-09	5.9041e-07	0.0141568	0.00953114
cg03763873	13:43565901	EPSTI1;EPSTI1	13:43666796:C:A	0.0206919	1.79241e-09	5.9041e-07	0.0141568	0.00953114
cg03763873	13:43565901	EPSTI1;EPSTI1	13:43668631:G:T	0.0206919	1.79241e-09	5.9041e-07	0.0141568	0.00953114
cg03763873	13:43565901	EPSTI1;EPSTI1	13:43669000:A:T	0.0206919	1.79241e-09	5.9041e-07	0.0141568	0.00953114
cg03763873	13:43565901	EPSTI1;EPSTI1	13:43669737:C:T	0.0206919	1.79241e-09	5.9041e-07	0.0141568	0.00953114
cg03763873	13:43565901	EPSTI1;EPSTI1	13:43671541:C:G	0.0206919	1.79241e-09	5.9041e-07	0.0141568	0.00953114
cg03763873	13:43565901	EPSTI1;EPSTI1	13:43671793:G:A	0.0206919	1.79241e-09	5.9041e-07	0.0141568	0.00953114
cg03763873	13:43565901	EPSTI1;EPSTI1	13:43673112:A:T	0.0206919	1.79241e-09	5.9041e-07	0.0141568	0.00953114
cg17114584	11:613792	IRF7;IRF7;IRF7	11:650836:G:A	-0.0553943	1.79268e-09	5.9041e-07	-0.0359892	0.00234539
cg17114584	11:613792	IRF7;IRF7;IRF7	11:654043:G:A	-0.0553943	1.79268e-09	5.9041e-07	-0.0359892	0.00234539
cg17114584	11:613792	IRF7;IRF7;IRF7	11:654232:G:A	-0.0553943	1.79268e-09	5.9041e-07	-0.0359892	0.00234539
cg17114584	11:613792	IRF7;IRF7;IRF7	11:657713:A:G	-0.0553943	1.79268e-09	5.9041e-07	-0.034213	0.00392562
cg12439472	13:43565399	EPSTI1;EPSTI1	13:43559768:A:G	-0.066981	1.86516e-09	6.13795e-07	NA	NA
cg04268125	1:154579384	ADAR;ADAR;ADAR;ADAR;ADAR	1:154573139:A:C	-0.0484023	1.88226e-09	6.18935e-07	NA	NA
cg12439472	13:43565399	EPSTI1;EPSTI1	13:43559199:A:C	0.069037	2.04868e-09	6.73126e-07	NA	NA
cg17114584	11:613792	IRF7;IRF7;IRF7	11:660456:G:T	-0.0556836	2.06153e-09	6.73709e-07	-0.034213	0.00392562
cg17114584	11:613792	IRF7;IRF7;IRF7	11:662375:G:A	-0.0556836	2.06153e-09	6.73709e-07	-0.034213	0.00392562
cg17114584	11:613792	IRF7;IRF7;IRF7	11:667094:G:T	-0.0556836	2.06153e-09	6.73709e-07	-0.034213	0.00392562
cg17114584	11:613792	IRF7;IRF7;IRF7	11:534916:A:G	-0.0507654	2.06654e-09	6.73709e-07	-0.0319574	0.00812197
cg03763873	13:43565901	EPSTI1;EPSTI1	13:43659274:T:C	0.0206342	2.09569e-09	6.73709e-07	0.0141975	0.00807799
cg03763873	13:43565901	EPSTI1;EPSTI1	13:43661213:T:C	0.0206342	2.09569e-09	6.73709e-07	0.0141975	0.00807799
cg03763873	13:43565901	EPSTI1;EPSTI1	13:43661307:G:A	0.0206342	2.09569e-09	6.73709e-07	0.0141975	0.00807799
cg03763873	13:43565901	EPSTI1;EPSTI1	13:43663537:A:T	0.0206342	2.09569e-09	6.73709e-07	0.0141975	0.00807799
cg03763873	13:43565901	EPSTI1;EPSTI1	13:43665516:G:A	0.0206342	2.09569e-09	6.73709e-07	0.0141975	0.00807799
cg03763873	13:43565901	EPSTI1;EPSTI1	13:43673052:C:T	0.0206342	2.09569e-09	6.73709e-07	0.0141975	0.00807799
cg03763873	13:43565901	EPSTI1;EPSTI1	13:43673204:T:C	0.0206342	2.09569e-09	6.73709e-07	0.0141975	0.00807799
cg03763873	13:43565901	EPSTI1;EPSTI1	13:43673398:T:C	0.0206342	2.09569e-09	6.73709e-07	0.0141975	0.00807799
cg03763873	13:43565901	EPSTI1;EPSTI1	13:43673908:T:C	0.0206342	2.09569e-09	6.73709e-07	0.0141975	0.00807799
cg03763873	13:43565901	EPSTI1;EPSTI1	13:43674428:T:C	0.0206342	2.09569e-09	6.73709e-07	0.0141975	0.00807799
cg03763873	13:43565901	EPSTI1;EPSTI1	13:43674911:T:G	0.0206342	2.09569e-09	6.73709e-07	0.0141975	0.00807799
cg03763873	13:43565901	EPSTI1;EPSTI1	13:43675487:G:A	0.0206342	2.09569e-09	6.73709e-07	0.0141975	0.00807799
cg03763873	13:43565901	EPSTI1;EPSTI1	13:43675515:A:G	0.0206342	2.09569e-09	6.73709e-07	0.0141975	0.00807799
cg03763873	13:43565901	EPSTI1;EPSTI1	13:43675994:A:G	0.0206342	2.09569e-09	6.73709e-07	0.0141975	0.00807799
cg03763873	13:43565901	EPSTI1;EPSTI1	13:43679346:C:A	0.0206342	2.09569e-09	6.73709e-07	0.0141975	0.00807799
cg03763873	13:43565901	EPSTI1;EPSTI1	13:43679540:A:G	0.0206342	2.09569e-09	6.73709e-07	0.0141975	0.00807799
cg03763873	13:43565901	EPSTI1;EPSTI1	13:43679591:A:C	0.0206342	2.09569e-09	6.73709e-07	0.0141975	0.00807799
cg03763873	13:43565901	EPSTI1;EPSTI1	13:43680173:C:T	0.0206342	2.09569e-09	6.73709e-07	0.0141975	0.00807799
cg03763873	13:43565901	EPSTI1;EPSTI1	13:43682841:A:G	0.0206342	2.09569e-09	6.73709e-07	0.0141975	0.00807799
cg03763873	13:43565901	EPSTI1;EPSTI1	13:43683008:G:A	0.0206342	2.09569e-09	6.73709e-07	0.0141975	0.00807799
cg03763873	13:43565901	EPSTI1;EPSTI1	13:43683020:A:G	0.0206342	2.09569e-09	6.73709e-07	0.0141975	0.00807799
cg03763873	13:43565901	EPSTI1;EPSTI1	13:43683826:C:T	0.0206342	2.09569e-09	6.73709e-07	0.0141975	0.00807799
cg03763873	13:43565901	EPSTI1;EPSTI1	13:43684498:C:T	0.0206342	2.09569e-09	6.73709e-07	0.0141975	0.00807799
cg03763873	13:43565901	EPSTI1;EPSTI1	13:43686170:A:C	0.0206342	2.09569e-09	6.73709e-07	0.0141975	0.00807799
cg12439472	13:43565399	EPSTI1;EPSTI1	13:43555534:A:G	0.0692957	2.10754e-09	6.74915e-07	NA	NA
cg12439472	13:43565399	EPSTI1;EPSTI1	13:43555837:C:T	0.0692957	2.10754e-09	6.74915e-07	NA	NA
cg12439472	13:43565399	EPSTI1;EPSTI1	13:43556058:C:T	0.0692957	2.10754e-09	6.74915e-07	NA	NA
cg12439472	13:43565399	EPSTI1;EPSTI1	13:43556885:A:G	0.0692957	2.10754e-09	6.74915e-07	NA	NA
cg12439472	13:43565399	EPSTI1;EPSTI1	13:43558846:T:C	0.0692957	2.10754e-09	6.74915e-07	NA	NA
cg23352030	20:62198469	PRIC285;PRIC285	20:62251558:G:A	0.0512236	2.15725e-09	6.86093e-07	0.044862	0.00458553
cg23352030	20:62198469	PRIC285;PRIC285	20:62251641:T:A	0.0512236	2.15725e-09	6.86093e-07	0.044862	0.00458553
cg23352030	20:62198469	PRIC285;PRIC285	20:62251882:C:T	0.0512236	2.15725e-09	6.86093e-07	0.044862	0.00458553
cg23352030	20:62198469	PRIC285;PRIC285	20:62252139:T:G	0.0512236	2.15725e-09	6.86093e-07	0.044862	0.00458553
cg23352030	20:62198469	PRIC285;PRIC285	20:62254918:G:A	0.0512236	2.15725e-09	6.86093e-07	0.044862	0.00458553
cg23352030	20:62198469	PRIC285;PRIC285	20:62256306:G:A	0.0512236	2.15725e-09	6.86093e-07	0.044862	0.00458553
cg23352030	20:62198469	PRIC285;PRIC285	20:62259368:G:T	0.0512236	2.15725e-09	6.86093e-07	0.044862	0.00458553
cg23352030	20:62198469	PRIC285;PRIC285	20:62261859:C:T	0.0512236	2.15725e-09	6.86093e-07	0.0450299	0.004634
cg23352030	20:62198469	PRIC285;PRIC285	20:62262139:G:A	0.0512236	2.15725e-09	6.86093e-07	0.0450299	0.004634
cg16363586	19:17516329	BST2	19:17505196:T:G	0.0162305	2.18325e-09	6.91385e-07	0.0129149	0.00304045
cg16363586	19:17516329	BST2	19:17507097:G:A	0.0162305	2.18325e-09	6.91385e-07	0.0125876	0.0037255
cg16363586	19:17516329	BST2	19:17508855:T:A	0.0162305	2.18325e-09	6.91385e-07	0.0125876	0.0037255
cg16363586	19:17516329	BST2	19:17508868:A:C	0.0162305	2.18325e-09	6.91385e-07	0.0125876	0.0037255
cg16363586	19:17516329	BST2	19:17509006:C:T	0.0162305	2.18325e-09	6.91385e-07	0.0125876	0.0037255
cg03879629	3:46152446		3:46094762:G:A	0.0448464	2.18384e-09	6.91385e-07	NA	NA
cg24603130	18:60253492	ZCCHC2	18:60263080:A:G	-0.0310287	2.19416e-09	6.94125e-07	NA	NA
cg04268125	1:154579384	ADAR;ADAR;ADAR;ADAR;ADAR	1:154568665:A:G	-0.0445692	2.24267e-09	7.08121e-07	NA	NA
cg12439472	13:43565399	EPSTI1;EPSTI1	13:43499451:C:T	-0.0735109	2.24349e-09	7.08121e-07	NA	NA
cg12439472	13:43565399	EPSTI1;EPSTI1	13:43499557:A:T	-0.0735109	2.24349e-09	7.08121e-07	NA	NA
cg04268125	1:154579384	ADAR;ADAR;ADAR;ADAR;ADAR	1:154554357:C:T	-0.0445768	2.2754e-09	7.17104e-07	NA	NA
cg04268125	1:154579384	ADAR;ADAR;ADAR;ADAR;ADAR	1:154556040:T:G	-0.0445768	2.2754e-09	7.17104e-07	NA	NA
cg03879629	3:46152446		3:46111869:G:A	0.044545	2.31591e-09	7.2932e-07	NA	NA
cg12439472	13:43565399	EPSTI1;EPSTI1	13:43518301:T:C	-0.0854202	2.33667e-09	7.35304e-07	NA	NA
cg16363586	19:17516329	BST2	19:17502895:C:T	0.0162059	2.3818e-09	7.46954e-07	0.0129149	0.00304045
cg26882438	3:122399120	PARP14	3:122380888:C:T	-0.0301951	2.38803e-09	7.46954e-07	NA	NA
cg26882438	3:122399120	PARP14	3:122380923:G:C	-0.0301951	2.38803e-09	7.46954e-07	NA	NA
cg26882438	3:122399120	PARP14	3:122381117:C:T	-0.0301951	2.38803e-09	7.46954e-07	NA	NA
cg26882438	3:122399120	PARP14	3:122381696:C:T	-0.0301951	2.38803e-09	7.46954e-07	NA	NA
cg26882438	3:122399120	PARP14	3:122382048:G:A	-0.0301951	2.38803e-09	7.46954e-07	NA	NA
cg26882438	3:122399120	PARP14	3:122382691:T:A	-0.0301951	2.38803e-09	7.46954e-07	NA	NA
cg26882438	3:122399120	PARP14	3:122383276:T:A	-0.0301951	2.38803e-09	7.46954e-07	NA	NA
cg12439472	13:43565399	EPSTI1;EPSTI1	13:43559378:A:G	0.0688639	2.40823e-09	7.52709e-07	NA	NA
cg05552874	10:91153143	IFIT1	10:91137521:C:T	0.0636724	2.49172e-09	7.78221e-07	NA	NA
cg03879629	3:46152446		3:46298373:G:T	0.0580181	2.57617e-09	7.98023e-07	NA	NA
cg03879629	3:46152446		3:46306474:T:C	0.0580181	2.57617e-09	7.98023e-07	NA	NA
cg03879629	3:46152446		3:46306700:T:C	0.0580181	2.57617e-09	7.98023e-07	NA	NA
cg03879629	3:46152446		3:46312847:A:G	0.0580181	2.57617e-09	7.98023e-07	NA	NA
cg03879629	3:46152446		3:46313334:A:G	0.0580181	2.57617e-09	7.98023e-07	NA	NA
cg03879629	3:46152446		3:46315657:A:G	0.0580181	2.57617e-09	7.98023e-07	NA	NA
cg03879629	3:46152446		3:46316005:T:C	0.0580181	2.57617e-09	7.98023e-07	NA	NA
cg03879629	3:46152446		3:46317898:A:T	0.0580181	2.57617e-09	7.98023e-07	NA	NA
cg03879629	3:46152446		3:46322171:A:G	0.0580181	2.57617e-09	7.98023e-07	NA	NA
cg03879629	3:46152446		3:46322289:T:C	0.0580181	2.57617e-09	7.98023e-07	NA	NA
cg03879629	3:46152446		3:46322713:C:T	0.0580181	2.57617e-09	7.98023e-07	NA	NA
cg03763873	13:43565901	EPSTI1;EPSTI1	13:43640783:A:G	0.0204055	2.61859e-09	8.02222e-07	0.0141975	0.00807799
cg03763873	13:43565901	EPSTI1;EPSTI1	13:43644493:A:G	0.0204055	2.61859e-09	8.02222e-07	0.0141975	0.00807799
cg03763873	13:43565901	EPSTI1;EPSTI1	13:43645337:C:A	0.0204055	2.61859e-09	8.02222e-07	0.0141975	0.00807799
cg03763873	13:43565901	EPSTI1;EPSTI1	13:43645766:C:T	0.0204055	2.61859e-09	8.02222e-07	0.0141975	0.00807799
cg03763873	13:43565901	EPSTI1;EPSTI1	13:43646516:G:A	0.0204055	2.61859e-09	8.02222e-07	0.0141975	0.00807799
cg03763873	13:43565901	EPSTI1;EPSTI1	13:43651446:G:C	0.0204055	2.61859e-09	8.02222e-07	0.0141975	0.00807799
cg03763873	13:43565901	EPSTI1;EPSTI1	13:43653549:A:T	0.0204055	2.61859e-09	8.02222e-07	0.0141975	0.00807799
cg03763873	13:43565901	EPSTI1;EPSTI1	13:43654658:G:A	0.0204055	2.61859e-09	8.02222e-07	0.0141975	0.00807799
cg03763873	13:43565901	EPSTI1;EPSTI1	13:43655819:T:C	0.0204055	2.61859e-09	8.02222e-07	0.0141975	0.00807799
cg03763873	13:43565901	EPSTI1;EPSTI1	13:43656443:C:A	0.0204055	2.61859e-09	8.02222e-07	0.0141975	0.00807799
cg03763873	13:43565901	EPSTI1;EPSTI1	13:43656646:C:T	0.0204055	2.61859e-09	8.02222e-07	0.0141975	0.00807799
cg03763873	13:43565901	EPSTI1;EPSTI1	13:43656817:G:A	0.0204055	2.61859e-09	8.02222e-07	0.0141975	0.00807799
cg03763873	13:43565901	EPSTI1;EPSTI1	13:43657298:A:G	0.0204055	2.61859e-09	8.02222e-07	0.0141975	0.00807799
cg03763873	13:43565901	EPSTI1;EPSTI1	13:43657640:T:C	0.0204055	2.61859e-09	8.02222e-07	0.0141975	0.00807799
cg03763873	13:43565901	EPSTI1;EPSTI1	13:43658209:G:A	0.0204055	2.61859e-09	8.02222e-07	0.0141975	0.00807799
cg04268125	1:154579384	ADAR;ADAR;ADAR;ADAR;ADAR	1:154565582:G:C	-0.0445016	2.63983e-09	8.05205e-07	NA	NA
cg04268125	1:154579384	ADAR;ADAR;ADAR;ADAR;ADAR	1:154575321:G:A	-0.0445016	2.63983e-09	8.05205e-07	NA	NA
cg04268125	1:154579384	ADAR;ADAR;ADAR;ADAR;ADAR	1:154554022:C:T	-0.044253	2.64185e-09	8.05205e-07	NA	NA
cg04268125	1:154579384	ADAR;ADAR;ADAR;ADAR;ADAR	1:154554205:C:T	-0.044253	2.64185e-09	8.05205e-07	NA	NA
cg04268125	1:154579384	ADAR;ADAR;ADAR;ADAR;ADAR	1:154554219:T:C	-0.044253	2.64185e-09	8.05205e-07	NA	NA
cg04268125	1:154579384	ADAR;ADAR;ADAR;ADAR;ADAR	1:154555492:T:C	-0.044253	2.64185e-09	8.05205e-07	NA	NA
cg04268125	1:154579384	ADAR;ADAR;ADAR;ADAR;ADAR	1:154556266:G:A	-0.044253	2.64185e-09	8.05205e-07	NA	NA
cg17114584	11:613792	IRF7;IRF7;IRF7	11:620599:G:T	-0.037109	2.71123e-09	8.25748e-07	-0.0338893	0.000130238
cg04268125	1:154579384	ADAR;ADAR;ADAR;ADAR;ADAR	1:154564712:T:A	-0.0480114	2.71853e-09	8.26764e-07	NA	NA
cg04268125	1:154579384	ADAR;ADAR;ADAR;ADAR;ADAR	1:154573419:C:T	-0.0480114	2.71853e-09	8.26764e-07	NA	NA
cg04268125	1:154579384	ADAR;ADAR;ADAR;ADAR;ADAR	1:154600533:A:G	-0.0466411	2.78854e-09	8.46204e-07	NA	NA
cg04268125	1:154579384	ADAR;ADAR;ADAR;ADAR;ADAR	1:154601336:A:G	-0.0466411	2.78854e-09	8.46204e-07	NA	NA
cg04268125	1:154579384	ADAR;ADAR;ADAR;ADAR;ADAR	1:154611208:G:A	-0.0466411	2.78854e-09	8.46204e-07	NA	NA
cg26882438	3:122399120	PARP14	3:122386388:C:A	-0.0300539	2.90877e-09	8.81407e-07	NA	NA
cg26882438	3:122399120	PARP14	3:122386839:G:C	-0.0300539	2.90877e-09	8.81407e-07	NA	NA
cg04268125	1:154579384	ADAR;ADAR;ADAR;ADAR;ADAR	1:154564141:T:C	-0.0441783	3.06151e-09	9.25669e-07	NA	NA
cg04268125	1:154579384	ADAR;ADAR;ADAR;ADAR;ADAR	1:154573967:T:C	-0.0441783	3.06151e-09	9.25669e-07	NA	NA
cg04268125	1:154579384	ADAR;ADAR;ADAR;ADAR;ADAR	1:154575613:T:C	-0.0441783	3.06151e-09	9.25669e-07	NA	NA
cg04268125	1:154579384	ADAR;ADAR;ADAR;ADAR;ADAR	1:154561925:C:T	-0.0441499	3.11498e-09	9.41156e-07	NA	NA
cg24603130	18:60253492	ZCCHC2	18:60216613:T:C	-0.0309747	3.17382e-09	9.55471e-07	NA	NA
cg24603130	18:60253492	ZCCHC2	18:60217018:G:A	-0.0309747	3.17382e-09	9.55471e-07	NA	NA
cg24603130	18:60253492	ZCCHC2	18:60219220:G:A	-0.0309747	3.17382e-09	9.55471e-07	NA	NA
cg24603130	18:60253492	ZCCHC2	18:60219327:A:G	-0.0309747	3.17382e-09	9.55471e-07	NA	NA
cg24603130	18:60253492	ZCCHC2	18:60221491:A:C	-0.0309747	3.17382e-09	9.55471e-07	NA	NA
cg05552874	10:91153143	IFIT1	10:91137611:A:G	0.0634617	3.1847e-09	9.55984e-07	NA	NA
cg05552874	10:91153143	IFIT1	10:91138582:A:G	0.0634617	3.1847e-09	9.55984e-07	NA	NA
cg05552874	10:91153143	IFIT1	10:91139070:C:T	0.0634617	3.1847e-09	9.55984e-07	NA	NA
cg05552874	10:91153143	IFIT1	10:91141832:C:A	0.0634617	3.1847e-09	9.55984e-07	NA	NA
cg17114584	11:613792	IRF7;IRF7;IRF7	11:653530:A:G	-0.0548431	3.25641e-09	9.7681e-07	-0.0359892	0.00234539
cg04268125	1:154579384	ADAR;ADAR;ADAR;ADAR;ADAR	1:154549470:T:C	-0.043764	3.33631e-09	1.00005e-06	NA	NA
cg01309328	6:32811253	PSMB8;PSMB8	6:32811530:A:C	-0.0517045	3.42821e-09	1.02687e-06	NA	NA
cg12439472	13:43565399	EPSTI1;EPSTI1	13:43559804:G:A	0.0670746	3.5632e-09	1.06653e-06	NA	NA
cg08099136	6:32811251	PSMB8;PSMB8	6:32811530:A:C	-0.0536716	3.67218e-09	1.09836e-06	NA	NA
cg17114584	11:613792	IRF7;IRF7;IRF7	11:660597:C:T	-0.0551081	3.77363e-09	1.1279e-06	-0.034213	0.00392562
cg12439472	13:43565399	EPSTI1;EPSTI1	13:43536351:C:G	-0.0802811	3.83932e-09	1.14618e-06	NA	NA
cg10710569	2:231283552	SP100;SP100;SP100;SP100;SP100;SP100	2:231268580:T:C	-0.0311499	3.84029e-09	1.14618e-06	NA	NA
cg04268125	1:154579384	ADAR;ADAR;ADAR;ADAR;ADAR	1:154589682:C:G	-0.0463024	3.88702e-09	1.1593e-06	NA	NA
cg12439472	13:43565399	EPSTI1;EPSTI1	13:43522214:G:T	-0.084251	3.93315e-09	1.17222e-06	NA	NA
cg04268125	1:154579384	ADAR;ADAR;ADAR;ADAR;ADAR	1:154604171:A:G	-0.0463203	3.96982e-09	1.1823e-06	NA	NA
cg17114584	11:613792	IRF7;IRF7;IRF7	11:536236:C:G	-0.0496112	4.20206e-09	1.24879e-06	-0.0274377	0.0210783
cg17114584	11:613792	IRF7;IRF7;IRF7	11:536284:A:G	-0.0496112	4.20206e-09	1.24879e-06	-0.0274377	0.0210783
cg17114584	11:613792	IRF7;IRF7;IRF7	11:536773:A:G	-0.0496112	4.20206e-09	1.24879e-06	-0.0274377	0.0210783
cg04268125	1:154579384	ADAR;ADAR;ADAR;ADAR;ADAR	1:154586012:C:T	-0.0433611	4.2642e-09	1.26276e-06	NA	NA
cg04268125	1:154579384	ADAR;ADAR;ADAR;ADAR;ADAR	1:154587669:A:G	-0.0433611	4.2642e-09	1.26276e-06	NA	NA
cg04268125	1:154579384	ADAR;ADAR;ADAR;ADAR;ADAR	1:154587994:T:C	-0.0433611	4.2642e-09	1.26276e-06	NA	NA
cg04268125	1:154579384	ADAR;ADAR;ADAR;ADAR;ADAR	1:154589648:C:A	-0.0433611	4.2642e-09	1.26276e-06	NA	NA
cg04268125	1:154579384	ADAR;ADAR;ADAR;ADAR;ADAR	1:154598437:A:G	-0.0433611	4.2642e-09	1.26276e-06	NA	NA
cg12439472	13:43565399	EPSTI1;EPSTI1	13:43534130:A:G	-0.0822493	4.39294e-09	1.29837e-06	NA	NA
cg12439472	13:43565399	EPSTI1;EPSTI1	13:43560431:C:T	0.0664636	4.40267e-09	1.29837e-06	NA	NA
cg05552874	10:91153143	IFIT1	10:91155186:C:T	0.0630033	4.40626e-09	1.29837e-06	NA	NA
cg05552874	10:91153143	IFIT1	10:91156831:T:C	0.0630033	4.40626e-09	1.29837e-06	NA	NA
cg05552874	10:91153143	IFIT1	10:91161082:T:C	0.0630033	4.40626e-09	1.29837e-06	NA	NA
cg05552874	10:91153143	IFIT1	10:91162677:C:T	0.0630033	4.40626e-09	1.29837e-06	NA	NA
cg05552874	10:91153143	IFIT1	10:91164816:T:A	0.0630033	4.40626e-09	1.29837e-06	NA	NA
cg17114584	11:613792	IRF7;IRF7;IRF7	11:659619:C:A	-0.0548707	4.48039e-09	1.31928e-06	-0.034213	0.00392562
cg12013713	7:139760671	PARP12	7:139730500:C:G	0.0251789	4.53545e-09	1.33455e-06	0.0220314	0.00052117
cg26882438	3:122399120	PARP14	3:122388993:T:C	-0.0294364	4.83172e-09	1.42073e-06	NA	NA
cg16363586	19:17516329	BST2	19:17528809:G:A	0.0154511	4.83954e-09	1.42202e-06	0.0146099	0.000312957
cg26882438	3:122399120	PARP14	3:122388464:A:G	-0.0293919	4.95779e-09	1.45574e-06	NA	NA
cg16363586	19:17516329	BST2	19:17505859:C:T	0.0158792	5.03978e-09	1.47878e-06	0.0153334	0.000537613
cg03763873	13:43565901	EPSTI1;EPSTI1	13:43674590:G:A	0.0201483	5.04467e-09	1.47917e-06	0.0141975	0.00807799
cg09858955	2:58135951	VRK2;VRK2	2:58072660:G:T	-0.0362006	5.2733e-09	1.54512e-06	NA	NA
cg09858955	2:58135951	VRK2;VRK2	2:58420885:A:G	0.0333598	5.33486e-09	1.56206e-06	NA	NA
cg10710569	2:231283552	SP100;SP100;SP100;SP100;SP100;SP100	2:231269264:G:A	-0.0308535	5.46043e-09	1.59323e-06	NA	NA
cg10710569	2:231283552	SP100;SP100;SP100;SP100;SP100;SP100	2:231270234:G:T	-0.0308535	5.46043e-09	1.59323e-06	NA	NA
cg10710569	2:231283552	SP100;SP100;SP100;SP100;SP100;SP100	2:231270279:C:G	-0.0308535	5.46043e-09	1.59323e-06	NA	NA
cg10710569	2:231283552	SP100;SP100;SP100;SP100;SP100;SP100	2:231271187:C:T	-0.0308535	5.46043e-09	1.59323e-06	NA	NA
cg10710569	2:231283552	SP100;SP100;SP100;SP100;SP100;SP100	2:231272862:G:A	-0.0308535	5.46043e-09	1.59323e-06	NA	NA
cg12439472	13:43565399	EPSTI1;EPSTI1	13:43572017:G:A	0.0689431	5.47702e-09	1.59696e-06	NA	NA
cg04268125	1:154579384	ADAR;ADAR;ADAR;ADAR;ADAR	1:154596748:T:C	-0.0459832	5.5113e-09	1.60583e-06	NA	NA
cg04268125	1:154579384	ADAR;ADAR;ADAR;ADAR;ADAR	1:154577515:C:T	-0.0431138	5.56087e-09	1.61914e-06	NA	NA
cg14864167	8:66751182	PDE7A	8:66851731:G:A	-0.0527805	5.7453e-09	1.6647e-06	NA	NA
cg14864167	8:66751182	PDE7A	8:66852580:C:A	-0.0527805	5.7453e-09	1.6647e-06	NA	NA
cg14864167	8:66751182	PDE7A	8:66854260:T:C	-0.0527805	5.7453e-09	1.6647e-06	NA	NA
cg14864167	8:66751182	PDE7A	8:66857800:A:G	-0.0527805	5.7453e-09	1.6647e-06	NA	NA
cg14864167	8:66751182	PDE7A	8:66858423:T:C	-0.0527805	5.7453e-09	1.6647e-06	NA	NA
cg14864167	8:66751182	PDE7A	8:66859988:C:T	-0.0527805	5.7453e-09	1.6647e-06	NA	NA
cg14864167	8:66751182	PDE7A	8:66863013:T:G	-0.0527805	5.7453e-09	1.6647e-06	NA	NA
cg05552874	10:91153143	IFIT1	10:91170699:G:C	0.0625052	6.2403e-09	1.80688e-06	NA	NA
cg16363586	19:17516329	BST2	19:17505758:C:T	0.0158435	6.42903e-09	1.85894e-06	0.0155194	0.00056306
cg16363586	19:17516329	BST2	19:17505790:G:T	0.0158435	6.42903e-09	1.85894e-06	0.0155194	0.00056306
cg04268125	1:154579384	ADAR;ADAR;ADAR;ADAR;ADAR	1:154559598:T:C	-0.0428093	6.49587e-09	1.87696e-06	NA	NA
cg04268125	1:154579384	ADAR;ADAR;ADAR;ADAR;ADAR	1:154578391:T:C	-0.0430141	6.59925e-09	1.9042e-06	NA	NA
cg04268125	1:154579384	ADAR;ADAR;ADAR;ADAR;ADAR	1:154579634:C:G	-0.0430141	6.59925e-09	1.9042e-06	NA	NA
cg01420348	14:24564966	PCK2;PCK2;PCK2;PCK2	14:24569734:T:G	-0.0158537	6.71334e-09	1.93578e-06	NA	NA
cg10710569	2:231283552	SP100;SP100;SP100;SP100;SP100;SP100	2:231326201:C:G	-0.0328584	7.22419e-09	2.08076e-06	NA	NA
cg03763873	13:43565901	EPSTI1;EPSTI1	13:43677145:T:G	0.0199587	7.22613e-09	2.08076e-06	0.0127841	0.0172969
cg01420348	14:24564966	PCK2;PCK2;PCK2;PCK2	14:24567304:C:A	-0.0158718	7.34131e-09	2.11247e-06	NA	NA
cg04268125	1:154579384	ADAR;ADAR;ADAR;ADAR;ADAR	1:154577008:T:G	-0.0427388	7.47901e-09	2.15061e-06	NA	NA
cg17114584	11:613792	IRF7;IRF7;IRF7	11:669053:C:T	-0.0544265	7.51536e-09	2.15957e-06	-0.030604	0.0108161
cg05552874	10:91153143	IFIT1	10:91185592:A:T	0.0620398	7.54432e-09	2.1664e-06	NA	NA
cg02608002	19:17515778	BST2;MVB12A;BISPR;BISPR	19:17518018:C:T	0.0186543	7.74969e-09	2.22384e-06	NA	NA
cg04268125	1:154579384	ADAR;ADAR;ADAR;ADAR;ADAR	1:154553450:T:A	-0.0426643	7.90001e-09	2.26542e-06	NA	NA
cg26882438	3:122399120	PARP14	3:122383035:G:A	-0.0337519	7.92864e-09	2.27206e-06	NA	NA
cg16363586	19:17516329	BST2	19:17490013:C:T	0.0157032	8.21022e-09	2.35114e-06	0.0129763	0.00269374
cg26882438	3:122399120	PARP14	3:122376389:G:A	-0.0336132	9.1337e-09	2.61013e-06	NA	NA
cg26882438	3:122399120	PARP14	3:122377098:C:T	-0.0336132	9.1337e-09	2.61013e-06	NA	NA
cg26882438	3:122399120	PARP14	3:122379262:A:C	-0.0336132	9.1337e-09	2.61013e-06	NA	NA
cg05552874	10:91153143	IFIT1	10:91174919:C:T	0.0617887	9.15843e-09	2.61013e-06	NA	NA
cg05552874	10:91153143	IFIT1	10:91175016:T:A	0.0617887	9.15843e-09	2.61013e-06	NA	NA
cg05552874	10:91153143	IFIT1	10:91175412:A:G	0.0617887	9.15843e-09	2.61013e-06	NA	NA
cg05552874	10:91153143	IFIT1	10:91180813:C:G	0.0617887	9.15843e-09	2.61013e-06	NA	NA
cg26882438	3:122399120	PARP14	3:122369424:A:T	-0.0338424	9.24473e-09	2.63112e-06	NA	NA
cg26882438	3:122399120	PARP14	3:122372936:G:A	-0.0338424	9.24473e-09	2.63112e-06	NA	NA
cg09858955	2:58135951	VRK2;VRK2	2:58231314:C:T	-0.034218	9.26021e-09	2.63373e-06	NA	NA
cg17114584	11:613792	IRF7;IRF7;IRF7	11:539706:A:T	-0.0480585	9.30593e-09	2.63774e-06	-0.0286685	0.014234
cg17114584	11:613792	IRF7;IRF7;IRF7	11:539906:T:C	-0.0480585	9.30593e-09	2.63774e-06	-0.0286685	0.014234
cg17114584	11:613792	IRF7;IRF7;IRF7	11:542645:C:T	-0.0480585	9.30593e-09	2.63774e-06	-0.0286685	0.014234
cg17114584	11:613792	IRF7;IRF7;IRF7	11:543376:G:A	-0.0480585	9.30593e-09	2.63774e-06	-0.0286685	0.014234
cg17114584	11:613792	IRF7;IRF7;IRF7	11:545564:G:A	-0.0480585	9.30593e-09	2.63774e-06	-0.0286685	0.014234
cg16363586	19:17516329	BST2	19:17527370:G:A	0.0151403	9.6227e-09	2.72568e-06	0.0146099	0.000312957
cg09858955	2:58135951	VRK2;VRK2	2:58419649:C:A	0.0327141	9.65324e-09	2.72876e-06	NA	NA
cg09858955	2:58135951	VRK2;VRK2	2:58439040:A:T	0.0327141	9.65324e-09	2.72876e-06	NA	NA
cg09858955	2:58135951	VRK2;VRK2	2:58444610:C:G	0.0327141	9.65324e-09	2.72876e-06	NA	NA
cg16363586	19:17516329	BST2	19:17489149:G:A	0.0156062	9.90875e-09	2.79909e-06	0.0129763	0.00269374
cg24603130	18:60253492	ZCCHC2	18:60250049:C:G	-0.0338356	9.93351e-09	2.80419e-06	NA	NA
cg10710569	2:231283552	SP100;SP100;SP100;SP100;SP100;SP100	2:231273229:T:C	-0.0303395	1.00052e-08	2.82251e-06	NA	NA
cg05552874	10:91153143	IFIT1	10:91171972:G:A	0.0616508	1.03032e-08	2.89758e-06	NA	NA
cg05552874	10:91153143	IFIT1	10:91172301:C:T	0.0616508	1.03032e-08	2.89758e-06	NA	NA
cg05552874	10:91153143	IFIT1	10:91173044:C:T	0.0616508	1.03032e-08	2.89758e-06	NA	NA
cg05552874	10:91153143	IFIT1	10:91174674:C:G	0.0616508	1.03032e-08	2.89758e-06	NA	NA
cg24603130	18:60253492	ZCCHC2	18:60215481:G:A	-0.0299829	1.03123e-08	2.89758e-06	NA	NA
cg17114584	11:613792	IRF7;IRF7;IRF7	11:535026:C:T	-0.0481686	1.03269e-08	2.89758e-06	-0.0274377	0.0210783
cg17114584	11:613792	IRF7;IRF7;IRF7	11:536911:G:A	-0.0481686	1.03269e-08	2.89758e-06	-0.0274377	0.0210783
cg17114584	11:613792	IRF7;IRF7;IRF7	11:537466:G:T	-0.0481686	1.03269e-08	2.89758e-06	-0.0274377	0.0210783
cg12439472	13:43565399	EPSTI1;EPSTI1	13:43509028:G:A	-0.0661149	1.03533e-08	2.9011e-06	NA	NA
cg12439472	13:43565399	EPSTI1;EPSTI1	13:43509514:T:C	-0.0661149	1.03533e-08	2.9011e-06	NA	NA
cg16363586	19:17516329	BST2	19:17488607:G:A	0.0154126	1.14188e-08	3.19528e-06	0.0129763	0.00269374
cg02608002	19:17515778	BST2;MVB12A;BISPR;BISPR	19:17516620:C:T	0.0186722	1.14262e-08	3.19528e-06	NA	NA
cg02608002	19:17515778	BST2;MVB12A;BISPR;BISPR	19:17517174:T:C	0.0186722	1.14262e-08	3.19528e-06	NA	NA
cg03763873	13:43565901	EPSTI1;EPSTI1	13:43661306:T:C	0.0196958	1.15753e-08	3.23481e-06	0.0120742	0.0235905
cg09858955	2:58135951	VRK2;VRK2	2:58408687:C:T	0.0324878	1.16761e-08	3.25861e-06	NA	NA
cg09858955	2:58135951	VRK2;VRK2	2:58416115:C:A	0.0324878	1.16761e-08	3.25861e-06	NA	NA
cg24603130	18:60253492	ZCCHC2	18:60266547:C:G	-0.0313752	1.17358e-08	3.27308e-06	NA	NA
cg10710569	2:231283552	SP100;SP100;SP100;SP100;SP100;SP100	2:231326188:A:G	-0.032384	1.20852e-08	3.36827e-06	NA	NA
cg01420348	14:24564966	PCK2;PCK2;PCK2;PCK2	14:24591918:G:C	-0.0151215	1.23927e-08	3.42876e-06	NA	NA
cg01420348	14:24564966	PCK2;PCK2;PCK2;PCK2	14:24594213:C:T	-0.0151215	1.23927e-08	3.42876e-06	NA	NA
cg01420348	14:24564966	PCK2;PCK2;PCK2;PCK2	14:24594733:G:A	-0.0151215	1.23927e-08	3.42876e-06	NA	NA
cg01420348	14:24564966	PCK2;PCK2;PCK2;PCK2	14:24595430:C:T	-0.0151215	1.23927e-08	3.42876e-06	NA	NA
cg01420348	14:24564966	PCK2;PCK2;PCK2;PCK2	14:24596068:G:C	-0.0151215	1.23927e-08	3.42876e-06	NA	NA
cg01420348	14:24564966	PCK2;PCK2;PCK2;PCK2	14:24598544:C:G	-0.0151215	1.23927e-08	3.42876e-06	NA	NA
cg01420348	14:24564966	PCK2;PCK2;PCK2;PCK2	14:24598846:A:G	-0.0151215	1.23927e-08	3.42876e-06	NA	NA
cg01420348	14:24564966	PCK2;PCK2;PCK2;PCK2	14:24599230:C:A	-0.0151215	1.23927e-08	3.42876e-06	NA	NA
cg01420348	14:24564966	PCK2;PCK2;PCK2;PCK2	14:24599257:T:C	-0.0151215	1.23927e-08	3.42876e-06	NA	NA
cg01420348	14:24564966	PCK2;PCK2;PCK2;PCK2	14:24599872:A:T	-0.0151215	1.23927e-08	3.42876e-06	NA	NA
cg01420348	14:24564966	PCK2;PCK2;PCK2;PCK2	14:24601318:G:C	-0.0151215	1.23927e-08	3.42876e-06	NA	NA
cg09858955	2:58135951	VRK2;VRK2	2:58297664:G:A	-0.0353748	1.28075e-08	3.54119e-06	NA	NA
cg26882438	3:122399120	PARP14	3:122392319:A:C	0.0457241	1.30632e-08	3.60232e-06	NA	NA
cg26882438	3:122399120	PARP14	3:122398366:G:C	0.0457241	1.30632e-08	3.60232e-06	NA	NA
cg26882438	3:122399120	PARP14	3:122399207:A:G	0.0457241	1.30632e-08	3.60232e-06	NA	NA
cg26882438	3:122399120	PARP14	3:122400549:G:C	0.0457241	1.30632e-08	3.60232e-06	NA	NA
cg05552874	10:91153143	IFIT1	10:91186881:A:C	0.061041	1.33402e-08	3.67629e-06	NA	NA
cg05552874	10:91153143	IFIT1	10:91178804:T:C	0.0608264	1.36343e-08	3.75484e-06	NA	NA
cg02608002	19:17515778	BST2;MVB12A;BISPR;BISPR	19:17519487:C:T	0.0184395	1.38197e-08	3.80088e-06	NA	NA
cg02608002	19:17515778	BST2;MVB12A;BISPR;BISPR	19:17521101:T:G	0.0184395	1.38197e-08	3.80088e-06	NA	NA
cg16363586	19:17516329	BST2	19:17525314:T:C	0.0151045	1.44317e-08	3.96397e-06	0.0139059	0.000649653
cg16363586	19:17516329	BST2	19:17526009:C:G	0.0151045	1.44317e-08	3.96397e-06	0.0139059	0.000649653
cg14864167	8:66751182	PDE7A	8:66795198:G:A	-0.0461227	1.46335e-08	3.98267e-06	-0.0367783	0.0155795
cg14864167	8:66751182	PDE7A	8:66799706:A:G	-0.0461227	1.46335e-08	3.98267e-06	-0.0367783	0.0155795
cg14864167	8:66751182	PDE7A	8:66820326:T:C	-0.0461227	1.46335e-08	3.98267e-06	-0.0367783	0.0155795
cg14864167	8:66751182	PDE7A	8:66822030:T:G	-0.0461227	1.46335e-08	3.98267e-06	-0.0367783	0.0155795
cg14864167	8:66751182	PDE7A	8:66826896:A:G	-0.0461227	1.46335e-08	3.98267e-06	-0.0367783	0.0155795
cg14864167	8:66751182	PDE7A	8:66832681:T:C	-0.0461227	1.46335e-08	3.98267e-06	-0.0367783	0.0155795
cg14864167	8:66751182	PDE7A	8:66835554:A:G	-0.0461227	1.46335e-08	3.98267e-06	-0.0367783	0.0155795
cg14864167	8:66751182	PDE7A	8:66836283:A:G	-0.0461227	1.46335e-08	3.98267e-06	-0.0367783	0.0155795
cg14864167	8:66751182	PDE7A	8:66844743:G:A	-0.0461227	1.46335e-08	3.98267e-06	-0.0367783	0.0155795
cg14864167	8:66751182	PDE7A	8:66845886:T:C	-0.0461227	1.46335e-08	3.98267e-06	-0.0367783	0.0155795
cg14864167	8:66751182	PDE7A	8:66850203:C:T	-0.0461227	1.46335e-08	3.98267e-06	-0.0367783	0.0155795
cg14864167	8:66751182	PDE7A	8:66851464:G:T	-0.0461227	1.46335e-08	3.98267e-06	-0.0367783	0.0155795
cg14864167	8:66751182	PDE7A	8:66851472:C:T	-0.0461227	1.46335e-08	3.98267e-06	-0.0367783	0.0155795
cg14864167	8:66751182	PDE7A	8:66851918:T:C	-0.0461227	1.46335e-08	3.98267e-06	-0.0367783	0.0155795
cg03386675	1:154579713	ADAR;ADAR;ADAR;ADAR;ADAR	1:154565519:G:A	0.0223158	1.50125e-08	4.08048e-06	NA	NA
cg03386675	1:154579713	ADAR;ADAR;ADAR;ADAR;ADAR	1:154567699:G:A	0.0223158	1.50125e-08	4.08048e-06	NA	NA
cg12439472	13:43565399	EPSTI1;EPSTI1	13:43513377:A:G	-0.0640961	1.50762e-08	4.09513e-06	NA	NA
cg26882438	3:122399120	PARP14	3:122372094:A:C	-0.0333202	1.51966e-08	4.12515e-06	NA	NA
cg14864167	8:66751182	PDE7A	8:66859278:T:C	-0.0462441	1.55188e-08	4.19894e-06	-0.0367783	0.0155795
cg14864167	8:66751182	PDE7A	8:66859433:A:G	-0.0462441	1.55188e-08	4.19894e-06	-0.0367783	0.0155795
cg14864167	8:66751182	PDE7A	8:66859564:G:T	-0.0462441	1.55188e-08	4.19894e-06	-0.0367783	0.0155795
cg14864167	8:66751182	PDE7A	8:66864138:A:G	-0.0462441	1.55188e-08	4.19894e-06	-0.0367783	0.0155795
cg14864167	8:66751182	PDE7A	8:66865183:C:T	-0.0462441	1.55188e-08	4.19894e-06	-0.0367783	0.0155795
cg26882438	3:122399120	PARP14	3:122385665:G:A	-0.0333984	1.56262e-08	4.22097e-06	NA	NA
cg26882438	3:122399120	PARP14	3:122386128:A:T	-0.0333984	1.56262e-08	4.22097e-06	NA	NA
cg03763873	13:43565901	EPSTI1;EPSTI1	13:43692582:C:T	0.0195562	1.56306e-08	4.22097e-06	0.0141687	0.00860809
cg12439472	13:43565399	EPSTI1;EPSTI1	13:43534954:C:T	-0.0781756	1.57235e-08	4.24059e-06	NA	NA
cg12439472	13:43565399	EPSTI1;EPSTI1	13:43535023:C:T	-0.0781756	1.57235e-08	4.24059e-06	NA	NA
cg03879629	3:46152446		3:46465356:G:A	0.05414	1.58235e-08	4.24285e-06	NA	NA
cg03879629	3:46152446		3:46468467:G:A	0.05414	1.58235e-08	4.24285e-06	NA	NA
cg03879629	3:46152446		3:46468699:A:G	0.05414	1.58235e-08	4.24285e-06	NA	NA
cg03879629	3:46152446		3:46468849:G:C	0.05414	1.58235e-08	4.24285e-06	NA	NA
cg03879629	3:46152446		3:46468861:A:G	0.05414	1.58235e-08	4.24285e-06	NA	NA
cg03879629	3:46152446		3:46469384:T:C	0.05414	1.58235e-08	4.24285e-06	NA	NA
cg03879629	3:46152446		3:46470534:C:A	0.05414	1.58235e-08	4.24285e-06	NA	NA
cg03879629	3:46152446		3:46471739:A:G	0.05414	1.58235e-08	4.24285e-06	NA	NA
cg03879629	3:46152446		3:46471978:C:T	0.05414	1.58235e-08	4.24285e-06	NA	NA
cg03879629	3:46152446		3:46463874:G:A	0.0543956	1.61681e-08	4.32968e-06	NA	NA
cg03879629	3:46152446		3:46463884:A:C	0.0543956	1.61681e-08	4.32968e-06	NA	NA
cg12110437	8:144098888	LY6E;LY6E;LOC100133669	8:144115083:G:C	-0.0375086	1.667e-08	4.4612e-06	-0.0567814	1.18649e-05
cg09858955	2:58135951	VRK2;VRK2	2:57995348:C:A	0.0326686	1.70913e-08	4.57103e-06	NA	NA
cg26882438	3:122399120	PARP14	3:122373639:C:T	-0.0329842	1.71786e-08	4.59143e-06	NA	NA
cg12439472	13:43565399	EPSTI1;EPSTI1	13:43513099:T:C	-0.0639623	1.75044e-08	4.67551e-06	NA	NA
cg03763873	13:43565901	EPSTI1;EPSTI1	13:43690618:A:C	0.0193995	1.75276e-08	4.67571e-06	0.0141975	0.00807799
cg03763873	13:43565901	EPSTI1;EPSTI1	13:43690988:C:T	0.0193995	1.75276e-08	4.67571e-06	0.0141975	0.00807799
cg14864167	8:66751182	PDE7A	8:66886456:A:G	-0.0462264	1.77339e-08	4.71567e-06	-0.0335943	0.0237341
cg14864167	8:66751182	PDE7A	8:66887496:T:C	-0.0462264	1.77339e-08	4.71567e-06	-0.0335943	0.0237341
cg14864167	8:66751182	PDE7A	8:66888594:G:A	-0.0462264	1.77339e-08	4.71567e-06	-0.0335943	0.0237341
cg14864167	8:66751182	PDE7A	8:66888886:T:C	-0.0462264	1.77339e-08	4.71567e-06	-0.0335943	0.0237341
cg14864167	8:66751182	PDE7A	8:66890084:T:A	-0.0462264	1.77339e-08	4.71567e-06	-0.0335943	0.0237341
cg14864167	8:66751182	PDE7A	8:66882558:T:C	-0.0462043	1.79692e-08	4.77518e-06	-0.0367783	0.0155795
cg03763873	13:43565901	EPSTI1;EPSTI1	13:43609228:G:A	-0.0387428	1.83247e-08	4.86657e-06	NA	NA
cg04268125	1:154579384	ADAR;ADAR;ADAR;ADAR;ADAR	1:154625224:G:A	-0.0446015	1.86961e-08	4.96205e-06	NA	NA
cg05552874	10:91153143	IFIT1	10:91179295:A:C	0.0602971	1.92405e-08	5.10327e-06	NA	NA
cg09858955	2:58135951	VRK2;VRK2	2:58299326:A:G	-0.0349356	1.9276e-08	5.10943e-06	NA	NA
cg17114584	11:613792	IRF7;IRF7;IRF7	11:544827:C:T	-0.0472259	1.93927e-08	5.1371e-06	-0.0286685	0.014234
cg09858955	2:58135951	VRK2;VRK2	2:58296890:A:G	-0.0348655	2.00692e-08	5.31293e-06	NA	NA
cg03763873	13:43565901	EPSTI1;EPSTI1	13:43688967:A:G	0.0193084	2.03634e-08	5.38739e-06	0.0141975	0.00807799
cg03879629	3:46152446		3:46071550:G:T	0.0382825	2.05408e-08	5.4309e-06	NA	NA
cg24603130	18:60253492	ZCCHC2	18:60267471:A:G	-0.0322304	2.06704e-08	5.46169e-06	NA	NA
cg17114584	11:613792	IRF7;IRF7;IRF7	11:540584:G:A	-0.0466278	2.07704e-08	5.48464e-06	-0.0286685	0.014234
cg16363586	19:17516329	BST2	19:17529525:T:G	0.0146619	2.09616e-08	5.52812e-06	0.0137886	0.000618851
cg16363586	19:17516329	BST2	19:17532350:T:C	0.0146619	2.09616e-08	5.52812e-06	0.0137886	0.000618851
cg13755924	21:42791937	MX1	21:42797057:G:A	0.0187911	2.11702e-08	5.57961e-06	NA	NA
cg17114584	11:613792	IRF7;IRF7;IRF7	11:685619:C:T	-0.0527694	2.17856e-08	5.73465e-06	-0.029007	0.0171519
cg24603130	18:60253492	ZCCHC2	18:60267567:G:A	-0.0317293	2.1786e-08	5.73465e-06	NA	NA
cg17114584	11:613792	IRF7;IRF7;IRF7	11:540082:T:C	-0.0466703	2.19728e-08	5.76926e-06	-0.0286685	0.014234
cg17114584	11:613792	IRF7;IRF7;IRF7	11:542275:A:G	-0.0466703	2.19728e-08	5.76926e-06	-0.0286685	0.014234
cg17114584	11:613792	IRF7;IRF7;IRF7	11:542844:T:C	-0.0466703	2.19728e-08	5.76926e-06	-0.0286685	0.014234
cg17114584	11:613792	IRF7;IRF7;IRF7	11:543111:T:C	-0.0466703	2.19728e-08	5.76926e-06	-0.0286685	0.014234
cg23352030	20:62198469	PRIC285;PRIC285	20:62263201:A:G	0.0475772	2.28197e-08	5.98786e-06	0.0450299	0.004634
cg04268125	1:154579384	ADAR;ADAR;ADAR;ADAR;ADAR	1:154548880:G:A	-0.045639	2.2884e-08	6.00096e-06	NA	NA
cg09858955	2:58135951	VRK2;VRK2	2:58396220:A:G	0.0318856	2.30006e-08	6.02774e-06	NA	NA
cg09858955	2:58135951	VRK2;VRK2	2:58409069:A:T	0.0317267	2.4563e-08	6.42911e-06	NA	NA
cg09858955	2:58135951	VRK2;VRK2	2:58412472:T:C	0.0317267	2.4563e-08	6.42911e-06	NA	NA
cg17114584	11:613792	IRF7;IRF7;IRF7	11:537469:T:C	-0.046663	2.5014e-08	6.54304e-06	-0.0274377	0.0210783
cg12439472	13:43565399	EPSTI1;EPSTI1	13:43555803:T:C	-0.0619053	2.53081e-08	6.61583e-06	NA	NA
cg01948202	3:122400474	PARP14	3:122396567:C:G	0.0509519	2.54991e-08	6.66159e-06	0.0598051	0.00390056
cg09858955	2:58135951	VRK2;VRK2	2:58275666:G:A	-0.0343898	2.5561e-08	6.67356e-06	NA	NA
cg26882438	3:122399120	PARP14	3:122402406:C:T	-0.0326426	2.59666e-08	6.77522e-06	NA	NA
cg03386675	1:154579713	ADAR;ADAR;ADAR;ADAR;ADAR	1:154572228:C:T	0.0219166	2.65047e-08	6.90266e-06	NA	NA
cg03386675	1:154579713	ADAR;ADAR;ADAR;ADAR;ADAR	1:154577055:T:G	0.0219166	2.65047e-08	6.90266e-06	NA	NA
cg03386675	1:154579713	ADAR;ADAR;ADAR;ADAR;ADAR	1:154582129:C:T	0.0219166	2.65047e-08	6.90266e-06	NA	NA
cg02608002	19:17515778	BST2;MVB12A;BISPR;BISPR	19:17522309:T:C	0.0180671	2.68449e-08	6.9869e-06	NA	NA
cg03879629	3:46152446		3:46222037:A:G	0.0620605	2.69146e-08	7.00068e-06	NA	NA
cg26882438	3:122399120	PARP14	3:122345870:C:T	-0.0326979	2.75905e-08	7.172e-06	NA	NA
cg12439472	13:43565399	EPSTI1;EPSTI1	13:43551645:C:T	0.0648573	2.84234e-08	7.3839e-06	NA	NA
cg03763873	13:43565901	EPSTI1;EPSTI1	13:43637997:T:G	0.0191655	2.84871e-08	7.39583e-06	0.0119422	0.0278283
cg03763873	13:43565901	EPSTI1;EPSTI1	13:43608520:C:T	0.0178164	2.96223e-08	7.68579e-06	NA	NA
cg03763873	13:43565901	EPSTI1;EPSTI1	13:43601020:C:T	-0.0195147	2.9857e-08	7.73223e-06	-0.0179731	0.000250196
cg03763873	13:43565901	EPSTI1;EPSTI1	13:43605834:T:G	-0.0195147	2.9857e-08	7.73223e-06	-0.0179731	0.000250196
cg03763873	13:43565901	EPSTI1;EPSTI1	13:43607916:G:A	-0.0195147	2.9857e-08	7.73223e-06	-0.0177762	0.000226008
cg01948202	3:122400474	PARP14	3:122390419:C:T	0.0477217	3.00629e-08	7.7375e-06	0.0556764	0.00574392
cg01948202	3:122400474	PARP14	3:122393118:A:C	0.0477217	3.00629e-08	7.7375e-06	0.0556764	0.00574392
cg01948202	3:122400474	PARP14	3:122393516:C:G	0.0477217	3.00629e-08	7.7375e-06	0.0556764	0.00574392
cg01948202	3:122400474	PARP14	3:122393891:A:G	0.0477217	3.00629e-08	7.7375e-06	0.0556764	0.00574392
cg01948202	3:122400474	PARP14	3:122394381:A:G	0.0477217	3.00629e-08	7.7375e-06	0.0556764	0.00574392
cg01948202	3:122400474	PARP14	3:122395328:A:G	0.0477217	3.00629e-08	7.7375e-06	0.0556764	0.00574392
cg01948202	3:122400474	PARP14	3:122396518:C:T	0.0477217	3.00629e-08	7.7375e-06	0.0556764	0.00574392
cg01948202	3:122400474	PARP14	3:122397033:C:T	0.0477217	3.00629e-08	7.7375e-06	0.0556764	0.00574392
cg01948202	3:122400474	PARP14	3:122397207:T:C	0.0477217	3.00629e-08	7.7375e-06	0.0556764	0.00574392
cg01948202	3:122400474	PARP14	3:122400790:C:A	0.0477217	3.00629e-08	7.7375e-06	0.0556764	0.00574392
cg13155430	21:42795929	MX1	21:42797057:G:A	0.0277249	3.02937e-08	7.79211e-06	NA	NA
cg16363586	19:17516329	BST2	19:17533126:A:G	0.0147035	3.06164e-08	7.87025e-06	0.0149822	0.000442893
cg26882438	3:122399120	PARP14	3:122390153:T:C	-0.0326921	3.09127e-08	7.94151e-06	NA	NA
cg03386675	1:154579713	ADAR;ADAR;ADAR;ADAR;ADAR	1:154556425:G:A	0.0216654	3.18613e-08	8.17011e-06	NA	NA
cg03386675	1:154579713	ADAR;ADAR;ADAR;ADAR;ADAR	1:154556663:G:A	0.0216654	3.18613e-08	8.17011e-06	NA	NA
cg03386675	1:154579713	ADAR;ADAR;ADAR;ADAR;ADAR	1:154557685:C:T	0.0216654	3.18613e-08	8.17011e-06	NA	NA
cg03879629	3:46152446		3:46413334:C:T	0.0527263	3.2831e-08	8.30135e-06	NA	NA
cg03879629	3:46152446		3:46416216:C:T	0.0527263	3.2831e-08	8.30135e-06	NA	NA
cg03879629	3:46152446		3:46420799:G:C	0.0527263	3.2831e-08	8.30135e-06	NA	NA
cg03879629	3:46152446		3:46422645:C:T	0.0527263	3.2831e-08	8.30135e-06	NA	NA
cg03879629	3:46152446		3:46423666:C:T	0.0527263	3.2831e-08	8.30135e-06	NA	NA
cg03879629	3:46152446		3:46424610:G:C	0.0527263	3.2831e-08	8.30135e-06	NA	NA
cg03879629	3:46152446		3:46425960:C:G	0.0527263	3.2831e-08	8.30135e-06	NA	NA
cg03879629	3:46152446		3:46426007:C:T	0.0527263	3.2831e-08	8.30135e-06	NA	NA
cg03879629	3:46152446		3:46427037:A:G	0.0527263	3.2831e-08	8.30135e-06	NA	NA
cg03879629	3:46152446		3:46430589:T:C	0.0527263	3.2831e-08	8.30135e-06	NA	NA
cg03879629	3:46152446		3:46433243:G:T	0.0527263	3.2831e-08	8.30135e-06	NA	NA
cg03879629	3:46152446		3:46433508:T:C	0.0527263	3.2831e-08	8.30135e-06	NA	NA
cg03879629	3:46152446		3:46435292:C:G	0.0527263	3.2831e-08	8.30135e-06	NA	NA
cg03879629	3:46152446		3:46436956:A:G	0.0527263	3.2831e-08	8.30135e-06	NA	NA
cg03879629	3:46152446		3:46437400:A:T	0.0527263	3.2831e-08	8.30135e-06	NA	NA
cg03879629	3:46152446		3:46438378:G:A	0.0527263	3.2831e-08	8.30135e-06	NA	NA
cg03879629	3:46152446		3:46439846:A:G	0.0527263	3.2831e-08	8.30135e-06	NA	NA
cg03879629	3:46152446		3:46440045:C:A	0.0527263	3.2831e-08	8.30135e-06	NA	NA
cg03879629	3:46152446		3:46440072:T:G	0.0527263	3.2831e-08	8.30135e-06	NA	NA
cg03879629	3:46152446		3:46441176:T:G	0.0527263	3.2831e-08	8.30135e-06	NA	NA
cg03879629	3:46152446		3:46449391:A:G	0.0527263	3.2831e-08	8.30135e-06	NA	NA
cg03879629	3:46152446		3:46450297:A:G	0.0527263	3.2831e-08	8.30135e-06	NA	NA
cg03879629	3:46152446		3:46455541:C:T	0.0527263	3.2831e-08	8.30135e-06	NA	NA
cg09858955	2:58135951	VRK2;VRK2	2:58405260:A:G	0.0316686	3.30786e-08	8.35888e-06	NA	NA
cg14864167	8:66751182	PDE7A	8:66792632:T:G	-0.0451736	3.3173e-08	8.37767e-06	-0.0496468	0.00117234
cg16363586	19:17516329	BST2	19:17505617:G:A	0.0153141	3.34083e-08	8.42178e-06	0.0144812	0.00145901
cg16363586	19:17516329	BST2	19:17505629:T:C	0.0153141	3.34083e-08	8.42178e-06	0.0144812	0.00145901
cg16363586	19:17516329	BST2	19:17505834:G:C	0.0153141	3.34083e-08	8.42178e-06	0.0134964	0.00323023
cg26882438	3:122399120	PARP14	3:122348427:A:C	-0.0324876	3.35447e-08	8.45106e-06	NA	NA
cg12110437	8:144098888	LY6E;LY6E;LOC100133669	8:144066773:T:C	0.0335324	3.37157e-08	8.489e-06	0.052673	3.42006e-05
cg09858955	2:58135951	VRK2;VRK2	2:58373205:C:T	0.0314423	3.40465e-08	8.56195e-06	NA	NA
cg09858955	2:58135951	VRK2;VRK2	2:58385353:T:C	0.0314423	3.40465e-08	8.56195e-06	NA	NA
cg26882438	3:122399120	PARP14	3:122393829:A:G	-0.0323531	3.41029e-08	8.56582e-06	NA	NA
cg26882438	3:122399120	PARP14	3:122398478:A:G	-0.0323531	3.41029e-08	8.56582e-06	NA	NA
cg26882438	3:122399120	PARP14	3:122406140:T:C	0.0442242	3.4428e-08	8.64225e-06	NA	NA
cg03763873	13:43565901	EPSTI1;EPSTI1	13:43598342:G:C	-0.0195201	3.51001e-08	8.79743e-06	-0.017734	0.000336736
cg17114584	11:613792	IRF7;IRF7;IRF7	11:682054:C:T	-0.0505966	3.51516e-08	8.79743e-06	-0.029007	0.0171519
cg17114584	11:613792	IRF7;IRF7;IRF7	11:689469:C:T	-0.0505966	3.51516e-08	8.79743e-06	-0.029007	0.0171519
cg17114584	11:613792	IRF7;IRF7;IRF7	11:692585:G:T	-0.0505966	3.51516e-08	8.79743e-06	-0.029007	0.0171519
cg17114584	11:613792	IRF7;IRF7;IRF7	11:693041:G:C	-0.0505966	3.51516e-08	8.79743e-06	-0.029007	0.0171519
cg14864167	8:66751182	PDE7A	8:66807353:A:G	-0.0469259	3.81179e-08	9.53406e-06	-0.0422752	0.00952472
cg04268125	1:154579384	ADAR;ADAR;ADAR;ADAR;ADAR	1:154592140:T:C	-0.0437036	3.9563e-08	9.88959e-06	NA	NA
cg17114584	11:613792	IRF7;IRF7;IRF7	11:672443:C:T	-0.0501161	4.11208e-08	1.02728e-05	-0.029007	0.0171519
cg03386675	1:154579713	ADAR;ADAR;ADAR;ADAR;ADAR	1:154592201:T:C	0.0214131	4.26316e-08	1.06439e-05	NA	NA
cg10710569	2:231283552	SP100;SP100;SP100;SP100;SP100;SP100	2:231278477:C:G	-0.0249646	4.30357e-08	1.07384e-05	NA	NA
cg03386675	1:154579713	ADAR;ADAR;ADAR;ADAR;ADAR	1:154583762:G:A	0.0215435	4.60475e-08	1.14761e-05	NA	NA
cg03386675	1:154579713	ADAR;ADAR;ADAR;ADAR;ADAR	1:154591489:G:A	0.0215435	4.60475e-08	1.14761e-05	NA	NA
cg13155430	21:42795929	MX1	21:42798173:A:C	0.0279586	4.75416e-08	1.18414e-05	NA	NA
cg09858955	2:58135951	VRK2;VRK2	2:58394543:T:C	-0.033992	4.88218e-08	1.2153e-05	NA	NA
cg03386675	1:154579713	ADAR;ADAR;ADAR;ADAR;ADAR	1:154594690:A:G	0.0214635	4.98618e-08	1.24045e-05	NA	NA
cg01948202	3:122400474	PARP14	3:122397886:A:C	0.0466929	5.07839e-08	1.26188e-05	0.0556764	0.00574392
cg01948202	3:122400474	PARP14	3:122400933:G:C	0.0466929	5.07839e-08	1.26188e-05	0.0556764	0.00574392
cg17114584	11:613792	IRF7;IRF7;IRF7	11:574813:C:A	-0.0388216	5.22032e-08	1.29638e-05	-0.0513983	4.89624e-08
cg10710569	2:231283552	SP100;SP100;SP100;SP100;SP100;SP100	2:231278722:C:A	-0.0248574	5.26896e-08	1.3069e-05	NA	NA
cg10710569	2:231283552	SP100;SP100;SP100;SP100;SP100;SP100	2:231278929:A:G	-0.0248574	5.26896e-08	1.3069e-05	NA	NA
cg14864167	8:66751182	PDE7A	8:66871899:T:A	-0.0446808	5.38941e-08	1.33598e-05	NA	NA
cg02608002	19:17515778	BST2;MVB12A;BISPR;BISPR	19:17528495:G:A	0.0169707	5.43966e-08	1.34764e-05	NA	NA
cg02608002	19:17515778	BST2;MVB12A;BISPR;BISPR	19:17512412:G:A	0.0180392	5.57477e-08	1.37865e-05	NA	NA
cg02608002	19:17515778	BST2;MVB12A;BISPR;BISPR	19:17512913:G:T	0.0180392	5.57477e-08	1.37865e-05	NA	NA
cg02608002	19:17515778	BST2;MVB12A;BISPR;BISPR	19:17513926:G:C	0.0180392	5.57477e-08	1.37865e-05	NA	NA
cg14880222	1:79143979		1:79129694:A:G	0.027475	5.93666e-08	1.46728e-05	NA	NA
cg03879629	3:46152446		3:46483717:T:G	0.0323739	5.9578e-08	1.47163e-05	NA	NA
cg04268125	1:154579384	ADAR;ADAR;ADAR;ADAR;ADAR	1:154548721:T:C	-0.0446144	5.99894e-08	1.47902e-05	NA	NA
cg03879629	3:46152446		3:46472575:T:C	0.0522275	6.01801e-08	1.47902e-05	NA	NA
cg03879629	3:46152446		3:46474902:C:A	0.0522275	6.01801e-08	1.47902e-05	NA	NA
cg03879629	3:46152446		3:46474992:C:T	0.0522275	6.01801e-08	1.47902e-05	NA	NA
cg03879629	3:46152446		3:46475323:G:A	0.0522275	6.01801e-08	1.47902e-05	NA	NA
cg03879629	3:46152446		3:46475406:T:C	0.0522275	6.01801e-08	1.47902e-05	NA	NA
cg03879629	3:46152446		3:46476710:A:G	0.0522275	6.01801e-08	1.47902e-05	NA	NA
cg03879629	3:46152446		3:46481305:T:C	0.0522275	6.01801e-08	1.47902e-05	NA	NA
cg09858955	2:58135951	VRK2;VRK2	2:57970943:A:G	-0.0320388	6.01963e-08	1.47902e-05	NA	NA
cg03386675	1:154579713	ADAR;ADAR;ADAR;ADAR;ADAR	1:154582970:A:G	0.0213652	6.18177e-08	1.5135e-05	NA	NA
cg03386675	1:154579713	ADAR;ADAR;ADAR;ADAR;ADAR	1:154583102:T:C	0.0213652	6.18177e-08	1.5135e-05	NA	NA
cg03386675	1:154579713	ADAR;ADAR;ADAR;ADAR;ADAR	1:154583210:A:C	0.0213652	6.18177e-08	1.5135e-05	NA	NA
cg03386675	1:154579713	ADAR;ADAR;ADAR;ADAR;ADAR	1:154586957:A:G	0.0213652	6.18177e-08	1.5135e-05	NA	NA
cg03386675	1:154579713	ADAR;ADAR;ADAR;ADAR;ADAR	1:154589232:C:T	0.0213652	6.18177e-08	1.5135e-05	NA	NA
cg03386675	1:154579713	ADAR;ADAR;ADAR;ADAR;ADAR	1:154589965:T:C	0.0213652	6.18177e-08	1.5135e-05	NA	NA
cg05523603	22:50973101		22:50977167:A:T	0.0364383	6.67863e-08	1.63419e-05	0.0501212	0.00279778
cg09858955	2:58135951	VRK2;VRK2	2:58059311:A:G	0.0359332	6.84763e-08	1.67456e-05	NA	NA
cg26882438	3:122399120	PARP14	3:122402774:A:T	0.045149	7.2793e-08	1.77908e-05	NA	NA
cg09858955	2:58135951	VRK2;VRK2	2:58311684:T:C	-0.0335435	7.46688e-08	1.82279e-05	NA	NA
cg09858955	2:58135951	VRK2;VRK2	2:58322226:A:C	-0.0335435	7.46688e-08	1.82279e-05	NA	NA
cg02608002	19:17515778	BST2;MVB12A;BISPR;BISPR	19:17522869:T:C	0.017435	7.73151e-08	1.88629e-05	NA	NA
cg26882438	3:122399120	PARP14	3:122416589:G:A	0.0438799	8.00612e-08	1.95214e-05	NA	NA
cg09858955	2:58135951	VRK2;VRK2	2:58350571:G:A	-0.0333651	8.50688e-08	2.07303e-05	NA	NA
cg13755924	21:42791937	MX1	21:42782631:A:C	0.0185813	8.61982e-08	2.09815e-05	NA	NA
cg12439472	13:43565399	EPSTI1;EPSTI1	13:43548097:A:G	0.0624485	8.62505e-08	2.09815e-05	NA	NA
cg12439472	13:43565399	EPSTI1;EPSTI1	13:43552329:G:A	0.0624485	8.62505e-08	2.09815e-05	NA	NA
cg09858955	2:58135951	VRK2;VRK2	2:58482646:T:G	0.0309166	8.63559e-08	2.09949e-05	NA	NA
cg12110437	8:144098888	LY6E;LY6E;LOC100133669	8:144082184:C:T	0.0327976	8.73397e-08	2.12093e-05	0.052673	3.42006e-05
cg12110437	8:144098888	LY6E;LY6E;LOC100133669	8:144082195:G:A	0.0327976	8.73397e-08	2.12093e-05	0.052673	3.42006e-05
cg17114584	11:613792	IRF7;IRF7;IRF7	11:554968:A:G	-0.0426464	9.34176e-08	2.2672e-05	-0.0261503	0.00674318
cg14864167	8:66751182	PDE7A	8:66899290:A:G	-0.0438026	9.67952e-08	2.34781e-05	NA	NA
cg03879629	3:46152446		3:46388700:C:T	0.0644111	9.92581e-08	2.40615e-05	NA	NA
cg14864167	8:66751182	PDE7A	8:66910511:G:A	-0.062845	1.01975e-07	2.47058e-05	NA	NA
cg05523603	22:50973101		22:50978262:G:A	0.0360758	1.03654e-07	2.5098e-05	0.0501212	0.00279778
cg25884651	4:169396337	DDX60L;DDX60L	4:169398608:T:C	-0.017215	1.1327e-07	2.74104e-05	NA	NA
cg05523603	22:50973101		22:50975601:A:G	0.0343282	1.1437e-07	2.76286e-05	0.045018	0.00507241
cg05523603	22:50973101		22:50975686:A:T	0.0343282	1.1437e-07	2.76286e-05	0.045018	0.00507241
cg05523603	22:50973101		22:50976043:T:C	0.0343282	1.1437e-07	2.76286e-05	0.045018	0.00507241
cg14864167	8:66751182	PDE7A	8:66898262:T:C	-0.0435419	1.19154e-07	2.87674e-05	NA	NA
cg17114584	11:613792	IRF7;IRF7;IRF7	11:548205:C:A	-0.0447823	1.19835e-07	2.89151e-05	-0.0518412	1.39236e-06
cg09858955	2:58135951	VRK2;VRK2	2:58371153:T:C	0.029852	1.21756e-07	2.93446e-05	NA	NA
cg09858955	2:58135951	VRK2;VRK2	2:58388696:A:G	0.029852	1.21756e-07	2.93446e-05	NA	NA
cg06033320	8:66750110	PDE7A	8:66851731:G:A	-0.0385617	1.22593e-07	2.94273e-05	NA	NA
cg06033320	8:66750110	PDE7A	8:66852580:C:A	-0.0385617	1.22593e-07	2.94273e-05	NA	NA
cg06033320	8:66750110	PDE7A	8:66854260:T:C	-0.0385617	1.22593e-07	2.94273e-05	NA	NA
cg06033320	8:66750110	PDE7A	8:66857800:A:G	-0.0385617	1.22593e-07	2.94273e-05	NA	NA
cg06033320	8:66750110	PDE7A	8:66858423:T:C	-0.0385617	1.22593e-07	2.94273e-05	NA	NA
cg06033320	8:66750110	PDE7A	8:66859988:C:T	-0.0385617	1.22593e-07	2.94273e-05	NA	NA
cg06033320	8:66750110	PDE7A	8:66863013:T:G	-0.0385617	1.22593e-07	2.94273e-05	NA	NA
cg10734665	15:26107410	ATP10A	15:26025431:T:C	-0.0180192	1.23312e-07	2.95829e-05	-0.0126607	0.0258952
cg05552874	10:91153143	IFIT1	10:91134555:C:G	0.0529353	1.2401e-07	2.97161e-05	NA	NA
cg05552874	10:91153143	IFIT1	10:91135132:T:C	0.0529353	1.2401e-07	2.97161e-05	NA	NA
cg05523603	22:50973101		22:50977345:A:G	0.0351907	1.29922e-07	3.11149e-05	0.0501212	0.00279778
cg14864167	8:66751182	PDE7A	8:66926045:A:G	-0.0431683	1.344e-07	3.21505e-05	NA	NA
cg14864167	8:66751182	PDE7A	8:66926428:A:G	-0.0431683	1.344e-07	3.21505e-05	NA	NA
cg14864167	8:66751182	PDE7A	8:66861738:C:T	-0.0430021	1.36187e-07	3.25592e-05	-0.0431921	0.00453477
cg12110437	8:144098888	LY6E;LY6E;LOC100133669	8:144072001:A:G	0.0322587	1.40641e-07	3.35856e-05	0.052673	3.42006e-05
cg12110437	8:144098888	LY6E;LY6E;LOC100133669	8:144073103:G:A	0.0322587	1.40641e-07	3.35856e-05	0.052673	3.42006e-05
cg12439472	13:43565399	EPSTI1;EPSTI1	13:43548678:C:G	0.0612674	1.43463e-07	3.42399e-05	NA	NA
cg14864167	8:66751182	PDE7A	8:66933620:G:A	-0.0802312	1.4704e-07	3.49056e-05	NA	NA
cg12110437	8:144098888	LY6E;LY6E;LOC100133669	8:144075281:C:T	0.032172	1.47257e-07	3.49056e-05	0.052673	3.42006e-05
cg12110437	8:144098888	LY6E;LY6E;LOC100133669	8:144077253:T:C	0.032172	1.47257e-07	3.49056e-05	0.052673	3.42006e-05
cg12110437	8:144098888	LY6E;LY6E;LOC100133669	8:144077940:G:A	0.032172	1.47257e-07	3.49056e-05	0.052673	3.42006e-05
cg12110437	8:144098888	LY6E;LY6E;LOC100133669	8:144079304:A:G	0.032172	1.47257e-07	3.49056e-05	0.052673	3.42006e-05
cg12110437	8:144098888	LY6E;LY6E;LOC100133669	8:144079588:G:A	0.032172	1.47257e-07	3.49056e-05	0.052673	3.42006e-05
cg12110437	8:144098888	LY6E;LY6E;LOC100133669	8:144081101:T:C	0.032172	1.47257e-07	3.49056e-05	0.052673	3.42006e-05
cg12110437	8:144098888	LY6E;LY6E;LOC100133669	8:144081153:T:C	0.032172	1.47257e-07	3.49056e-05	0.052673	3.42006e-05
cg12110437	8:144098888	LY6E;LY6E;LOC100133669	8:144081249:C:T	0.032172	1.47257e-07	3.49056e-05	0.052673	3.42006e-05
cg12110437	8:144098888	LY6E;LY6E;LOC100133669	8:144081376:T:C	0.032172	1.47257e-07	3.49056e-05	0.052673	3.42006e-05
cg12110437	8:144098888	LY6E;LY6E;LOC100133669	8:144081906:T:C	0.032172	1.47257e-07	3.49056e-05	0.052673	3.42006e-05
cg12110437	8:144098888	LY6E;LY6E;LOC100133669	8:144082285:T:C	0.032172	1.47257e-07	3.49056e-05	0.052673	3.42006e-05
cg09858955	2:58135951	VRK2;VRK2	2:58478157:G:A	-0.0329975	1.47524e-07	3.4949e-05	NA	NA
cg05552874	10:91153143	IFIT1	10:91142586:A:G	0.0537454	1.47921e-07	3.50231e-05	NA	NA
cg03763873	13:43565901	EPSTI1;EPSTI1	13:43510116:G:A	-0.0248273	1.50082e-07	3.54945e-05	-0.0208175	0.0010745
cg03763873	13:43565901	EPSTI1;EPSTI1	13:43510489:T:C	-0.0248273	1.50082e-07	3.54945e-05	-0.0208175	0.0010745
cg13155430	21:42795929	MX1	21:42795027:G:A	0.0268232	1.52887e-07	3.61373e-05	NA	NA
cg03763873	13:43565901	EPSTI1;EPSTI1	13:43503261:C:T	-0.0249846	1.5735e-07	3.71291e-05	-0.0180484	0.00471817
cg03763873	13:43565901	EPSTI1;EPSTI1	13:43504460:C:T	-0.0249846	1.5735e-07	3.71291e-05	-0.0180484	0.00471817
cg03763873	13:43565901	EPSTI1;EPSTI1	13:43504678:C:T	-0.0249846	1.5735e-07	3.71291e-05	-0.0180484	0.00471817
cg09858955	2:58135951	VRK2;VRK2	2:58391570:A:T	-0.0327797	1.6965e-07	3.98961e-05	NA	NA
cg09858955	2:58135951	VRK2;VRK2	2:58392789:T:C	-0.0327797	1.6965e-07	3.98961e-05	NA	NA
cg09858955	2:58135951	VRK2;VRK2	2:58393911:C:T	-0.0327797	1.6965e-07	3.98961e-05	NA	NA
cg09858955	2:58135951	VRK2;VRK2	2:58395281:T:G	-0.0327797	1.6965e-07	3.98961e-05	NA	NA
cg09858955	2:58135951	VRK2;VRK2	2:58445910:T:C	-0.0327797	1.6965e-07	3.98961e-05	NA	NA
cg09858955	2:58135951	VRK2;VRK2	2:58451233:T:A	-0.0327797	1.6965e-07	3.98961e-05	NA	NA
cg09858955	2:58135951	VRK2;VRK2	2:58379520:T:A	0.0295029	1.71183e-07	4.02112e-05	NA	NA
cg09858955	2:58135951	VRK2;VRK2	2:58380658:G:C	0.0295029	1.71183e-07	4.02112e-05	NA	NA
cg12439472	13:43565399	EPSTI1;EPSTI1	13:43553826:T:G	0.0609462	1.71583e-07	4.02826e-05	NA	NA
cg09858955	2:58135951	VRK2;VRK2	2:58361134:G:A	0.0296164	1.75889e-07	4.12701e-05	NA	NA
cg14864167	8:66751182	PDE7A	8:66922465:A:G	-0.0426512	1.78708e-07	4.18846e-05	NA	NA
cg14864167	8:66751182	PDE7A	8:66924833:A:G	-0.0426512	1.78708e-07	4.18846e-05	NA	NA
cg03763873	13:43565901	EPSTI1;EPSTI1	13:43510504:G:A	-0.0243466	1.8081e-07	4.23533e-05	-0.016014	0.0106071
cg10710569	2:231283552	SP100;SP100;SP100;SP100;SP100;SP100	2:231286503:C:A	-0.024949	1.84596e-07	4.31433e-05	NA	NA
cg10710569	2:231283552	SP100;SP100;SP100;SP100;SP100;SP100	2:231299353:G:A	-0.024949	1.84596e-07	4.31433e-05	NA	NA
cg10710569	2:231283552	SP100;SP100;SP100;SP100;SP100;SP100	2:231300025:T:C	-0.024949	1.84596e-07	4.31433e-05	NA	NA
cg10710569	2:231283552	SP100;SP100;SP100;SP100;SP100;SP100	2:231301084:C:T	-0.024949	1.84596e-07	4.31433e-05	NA	NA
cg12439472	13:43565399	EPSTI1;EPSTI1	13:43601020:C:T	-0.0655526	1.93019e-07	4.5036e-05	NA	NA
cg12439472	13:43565399	EPSTI1;EPSTI1	13:43605834:T:G	-0.0655526	1.93019e-07	4.5036e-05	NA	NA
cg12439472	13:43565399	EPSTI1;EPSTI1	13:43607916:G:A	-0.0655526	1.93019e-07	4.5036e-05	NA	NA
cg16427501	8:145060083	PARP10	8:145068062:A:G	0.0145353	1.94034e-07	4.50461e-05	NA	NA
cg16427501	8:145060083	PARP10	8:145069534:C:T	0.0145353	1.94034e-07	4.50461e-05	NA	NA
cg16427501	8:145060083	PARP10	8:145069806:G:A	0.0145353	1.94034e-07	4.50461e-05	NA	NA
cg16427501	8:145060083	PARP10	8:145070567:G:C	0.0145353	1.94034e-07	4.50461e-05	NA	NA
cg16427501	8:145060083	PARP10	8:145072539:T:C	0.0145353	1.94034e-07	4.50461e-05	NA	NA
cg16427501	8:145060083	PARP10	8:145073663:C:T	0.0145353	1.94034e-07	4.50461e-05	NA	NA
cg16427501	8:145060083	PARP10	8:145075417:T:C	0.0145353	1.94034e-07	4.50461e-05	NA	NA
cg16427501	8:145060083	PARP10	8:145075703:C:T	0.0145353	1.94034e-07	4.50461e-05	NA	NA
cg16427501	8:145060083	PARP10	8:145076529:C:A	0.0145353	1.94034e-07	4.50461e-05	NA	NA
cg10710569	2:231283552	SP100;SP100;SP100;SP100;SP100;SP100	2:231310620:A:G	-0.0237513	1.99689e-07	4.63331e-05	NA	NA
cg05552874	10:91153143	IFIT1	10:91187633:A:T	0.0546614	2.00619e-07	4.6497e-05	NA	NA
cg05552874	10:91153143	IFIT1	10:91187743:G:C	0.0546614	2.00619e-07	4.6497e-05	NA	NA
cg12439472	13:43565399	EPSTI1;EPSTI1	13:43597706:C:T	0.069014	2.03725e-07	4.71645e-05	NA	NA
cg12439472	13:43565399	EPSTI1;EPSTI1	13:43597995:G:T	0.069014	2.03725e-07	4.71645e-05	NA	NA
cg09858955	2:58135951	VRK2;VRK2	2:58399905:G:C	-0.0325903	2.03987e-07	4.7199e-05	NA	NA
cg13155430	21:42795929	MX1	21:42793724:A:G	0.0268478	2.04921e-07	4.73362e-05	NA	NA
cg13155430	21:42795929	MX1	21:42794081:T:C	0.0268478	2.04921e-07	4.73362e-05	NA	NA
cg13155430	21:42795929	MX1	21:42796480:C:T	0.0268478	2.04921e-07	4.73362e-05	NA	NA
cg26882438	3:122399120	PARP14	3:122380614:C:A	-0.028484	2.12742e-07	4.91157e-05	NA	NA
cg09858955	2:58135951	VRK2;VRK2	2:58484172:A:G	-0.0326094	2.1833e-07	5.0378e-05	NA	NA
cg04268125	1:154579384	ADAR;ADAR;ADAR;ADAR;ADAR	1:154600998:A:G	-0.0378961	2.25046e-07	5.17843e-05	NA	NA
cg04268125	1:154579384	ADAR;ADAR;ADAR;ADAR;ADAR	1:154602588:C:A	-0.0378961	2.25046e-07	5.17843e-05	NA	NA
cg04268125	1:154579384	ADAR;ADAR;ADAR;ADAR;ADAR	1:154603336:A:G	-0.0378961	2.25046e-07	5.17843e-05	NA	NA
cg04268125	1:154579384	ADAR;ADAR;ADAR;ADAR;ADAR	1:154605873:C:T	-0.0378961	2.25046e-07	5.17843e-05	NA	NA
cg04268125	1:154579384	ADAR;ADAR;ADAR;ADAR;ADAR	1:154608823:C:G	-0.0378961	2.25046e-07	5.17843e-05	NA	NA
cg02608002	19:17515778	BST2;MVB12A;BISPR;BISPR	19:17488141:A:C	0.0174121	2.25406e-07	5.18385e-05	NA	NA
cg05552874	10:91153143	IFIT1	10:91116763:T:C	0.0518379	2.28164e-07	5.24439e-05	NA	NA
cg25884651	4:169396337	DDX60L;DDX60L	4:169356281:G:A	-0.017264	2.36812e-07	5.44016e-05	NA	NA
cg12439472	13:43565399	EPSTI1;EPSTI1	13:43598342:G:C	-0.0653977	2.40108e-07	5.511e-05	NA	NA
cg03879629	3:46152446		3:46141504:A:C	0.0364076	2.4016e-07	5.511e-05	NA	NA
cg03879629	3:46152446		3:46279150:C:T	0.0620464	2.45117e-07	5.62165e-05	NA	NA
cg09858955	2:58135951	VRK2;VRK2	2:58354971:G:A	0.0292367	2.46593e-07	5.6493e-05	NA	NA
cg09858955	2:58135951	VRK2;VRK2	2:58362161:G:A	0.0292367	2.46593e-07	5.6493e-05	NA	NA
cg16427501	8:145060083	PARP10	8:145058986:A:G	0.0143698	2.47141e-07	5.65875e-05	NA	NA
cg09858955	2:58135951	VRK2;VRK2	2:58452792:C:G	-0.0324334	2.51774e-07	5.75219e-05	NA	NA
cg09858955	2:58135951	VRK2;VRK2	2:58460029:C:T	-0.0324334	2.51774e-07	5.75219e-05	NA	NA
cg09858955	2:58135951	VRK2;VRK2	2:58462616:C:G	-0.0324334	2.51774e-07	5.75219e-05	NA	NA
cg09858955	2:58135951	VRK2;VRK2	2:58465027:T:C	-0.0324334	2.51774e-07	5.75219e-05	NA	NA
cg06120302	9:100880366	TRIM14;TRIM14	9:100868189:T:C	0.00826411	2.53828e-07	5.79277e-05	NA	NA
cg06120302	9:100880366	TRIM14;TRIM14	9:100868204:G:A	0.00826411	2.53828e-07	5.79277e-05	NA	NA
cg14864167	8:66751182	PDE7A	8:66920724:C:T	-0.0420766	2.68519e-07	6.12468e-05	NA	NA
cg01420348	14:24564966	PCK2;PCK2;PCK2;PCK2	14:24615435:T:C	-0.0148037	2.73946e-07	6.24505e-05	NA	NA
cg25884651	4:169396337	DDX60L;DDX60L	4:169399762:A:G	-0.01672	2.80234e-07	6.38491e-05	NA	NA
cg12439472	13:43565399	EPSTI1;EPSTI1	13:43510116:G:A	-0.0866718	2.81995e-07	6.41801e-05	NA	NA
cg12439472	13:43565399	EPSTI1;EPSTI1	13:43510489:T:C	-0.0866718	2.81995e-07	6.41801e-05	NA	NA
cg05552874	10:91153143	IFIT1	10:91147799:G:A	0.0525889	2.83726e-07	6.45389e-05	NA	NA
cg26882438	3:122399120	PARP14	3:122543509:G:A	0.0424865	2.9044e-07	6.59942e-05	NA	NA
cg26882438	3:122399120	PARP14	3:122548182:T:A	0.0424865	2.9044e-07	6.59942e-05	NA	NA
cg09858955	2:58135951	VRK2;VRK2	2:58379496:A:C	-0.0319881	2.94933e-07	6.69421e-05	NA	NA
cg09858955	2:58135951	VRK2;VRK2	2:58381785:T:C	-0.0319881	2.94933e-07	6.69421e-05	NA	NA
cg12439472	13:43565399	EPSTI1;EPSTI1	13:43542382:G:A	0.0599371	2.958e-07	6.6993e-05	NA	NA
cg12439472	13:43565399	EPSTI1;EPSTI1	13:43542668:C:T	0.0599371	2.958e-07	6.6993e-05	NA	NA
cg12439472	13:43565399	EPSTI1;EPSTI1	13:43544964:G:T	0.0599371	2.958e-07	6.6993e-05	NA	NA
cg12439472	13:43565399	EPSTI1;EPSTI1	13:43545423:G:A	0.0599371	2.958e-07	6.6993e-05	NA	NA
cg03879629	3:46152446		3:46086224:T:C	0.0287292	3.0804e-07	6.96895e-05	NA	NA
cg03879629	3:46152446		3:46086225:G:A	0.0287292	3.0804e-07	6.96895e-05	NA	NA
cg01420348	14:24564966	PCK2;PCK2;PCK2;PCK2	14:24611978:G:T	-0.0153237	3.16274e-07	7.15128e-05	NA	NA
cg12439472	13:43565399	EPSTI1;EPSTI1	13:43598322:C:G	0.0678923	3.16443e-07	7.15128e-05	NA	NA
cg14864167	8:66751182	PDE7A	8:66940998:C:T	-0.078631	3.18502e-07	7.19003e-05	NA	NA
cg14864167	8:66751182	PDE7A	8:66941334:C:T	-0.078631	3.18502e-07	7.19003e-05	NA	NA
cg02608002	19:17515778	BST2;MVB12A;BISPR;BISPR	19:17518877:C:G	0.0155718	3.20982e-07	7.24209e-05	NA	NA
cg26882438	3:122399120	PARP14	3:122444268:G:A	0.0416162	3.29941e-07	7.38826e-05	NA	NA
cg26882438	3:122399120	PARP14	3:122445778:T:C	0.0416162	3.29941e-07	7.38826e-05	NA	NA
cg26882438	3:122399120	PARP14	3:122448238:C:T	0.0416162	3.29941e-07	7.38826e-05	NA	NA
cg26882438	3:122399120	PARP14	3:122450236:G:C	0.0416162	3.29941e-07	7.38826e-05	NA	NA
cg26882438	3:122399120	PARP14	3:122451619:T:C	0.0416162	3.29941e-07	7.38826e-05	NA	NA
cg26882438	3:122399120	PARP14	3:122452571:C:T	0.0416162	3.29941e-07	7.38826e-05	NA	NA
cg26882438	3:122399120	PARP14	3:122459477:A:G	0.0416162	3.29941e-07	7.38826e-05	NA	NA
cg26882438	3:122399120	PARP14	3:122460513:C:T	0.0416162	3.29941e-07	7.38826e-05	NA	NA
cg26882438	3:122399120	PARP14	3:122460870:C:T	0.0416162	3.29941e-07	7.38826e-05	NA	NA
cg26882438	3:122399120	PARP14	3:122462582:A:G	0.0416162	3.29941e-07	7.38826e-05	NA	NA
cg26882438	3:122399120	PARP14	3:122468492:T:C	0.0416162	3.29941e-07	7.38826e-05	NA	NA
cg26882438	3:122399120	PARP14	3:122468548:T:G	0.0416162	3.29941e-07	7.38826e-05	NA	NA
cg26882438	3:122399120	PARP14	3:122469196:C:A	0.0416162	3.29941e-07	7.38826e-05	NA	NA
cg26882438	3:122399120	PARP14	3:122470756:G:A	0.0416162	3.29941e-07	7.38826e-05	NA	NA
cg12439472	13:43565399	EPSTI1;EPSTI1	13:43604332:T:A	0.067789	3.31044e-07	7.40499e-05	NA	NA
cg12439472	13:43565399	EPSTI1;EPSTI1	13:43607650:A:G	0.067789	3.31044e-07	7.40499e-05	NA	NA
cg26882438	3:122399120	PARP14	3:122552857:T:C	0.0422763	3.33583e-07	7.42594e-05	NA	NA
cg26882438	3:122399120	PARP14	3:122553470:A:G	0.0422763	3.33583e-07	7.42594e-05	NA	NA
cg26882438	3:122399120	PARP14	3:122554023:T:G	0.0422763	3.33583e-07	7.42594e-05	NA	NA
cg26882438	3:122399120	PARP14	3:122558202:C:A	0.0422763	3.33583e-07	7.42594e-05	NA	NA
cg26882438	3:122399120	PARP14	3:122565191:G:A	0.0422763	3.33583e-07	7.42594e-05	NA	NA
cg26882438	3:122399120	PARP14	3:122566557:G:C	0.0422763	3.33583e-07	7.42594e-05	NA	NA
cg26882438	3:122399120	PARP14	3:122567908:G:A	0.0422763	3.33583e-07	7.42594e-05	NA	NA
cg26882438	3:122399120	PARP14	3:122570337:C:A	0.0422763	3.33583e-07	7.42594e-05	NA	NA
cg26882438	3:122399120	PARP14	3:122577667:G:A	0.0422763	3.33583e-07	7.42594e-05	NA	NA
cg06716655	1:154579727	ADAR;ADAR;ADAR;ADAR;ADAR	1:154565519:G:A	0.0200335	3.41256e-07	7.58865e-05	NA	NA
cg06716655	1:154579727	ADAR;ADAR;ADAR;ADAR;ADAR	1:154567699:G:A	0.0200335	3.41256e-07	7.58865e-05	NA	NA
cg03879629	3:46152446		3:46490250:A:G	0.0295551	3.44328e-07	7.65286e-05	NA	NA
cg01420348	14:24564966	PCK2;PCK2;PCK2;PCK2	14:24605039:A:G	-0.0167412	3.48115e-07	7.73291e-05	NA	NA
cg01948202	3:122400474	PARP14	3:122398648:A:G	0.0504451	3.53555e-07	7.84958e-05	0.0598051	0.00390056
cg12439472	13:43565399	EPSTI1;EPSTI1	13:43554460:G:A	0.0675634	3.57363e-07	7.9299e-05	NA	NA
cg26882438	3:122399120	PARP14	3:122385170:T:C	-0.0281008	3.6397e-07	8.05507e-05	NA	NA
cg26882438	3:122399120	PARP14	3:122385402:T:C	-0.0281008	3.6397e-07	8.05507e-05	NA	NA
cg26882438	3:122399120	PARP14	3:122386618:A:T	-0.0281008	3.6397e-07	8.05507e-05	NA	NA
cg26882438	3:122399120	PARP14	3:122387655:G:A	-0.0281008	3.6397e-07	8.05507e-05	NA	NA
cg26882438	3:122399120	PARP14	3:122388605:A:G	-0.0281008	3.6397e-07	8.05507e-05	NA	NA
cg09858955	2:58135951	VRK2;VRK2	2:58481863:T:C	0.030176	3.64481e-07	8.06212e-05	NA	NA
cg26882438	3:122399120	PARP14	3:122378542:T:C	0.0424344	3.79614e-07	8.38794e-05	NA	NA
cg26882438	3:122399120	PARP14	3:122380722:C:A	0.0424344	3.79614e-07	8.38794e-05	NA	NA
cg03879629	3:46152446		3:46053778:A:G	0.028096	3.79953e-07	8.39098e-05	NA	NA
cg25884651	4:169396337	DDX60L;DDX60L	4:169396512:T:C	-0.0167733	3.8326e-07	8.45954e-05	NA	NA
cg17114584	11:613792	IRF7;IRF7;IRF7	11:546988:C:T	-0.0441803	3.86998e-07	8.53118e-05	-0.0555266	8.64352e-07
cg17114584	11:613792	IRF7;IRF7;IRF7	11:547390:G:A	-0.0441803	3.86998e-07	8.53118e-05	-0.0555266	8.64352e-07
cg03879629	3:46152446		3:46491073:A:C	0.0293537	3.87324e-07	8.53118e-05	NA	NA
cg03879629	3:46152446		3:46496340:C:T	0.0293537	3.87324e-07	8.53118e-05	NA	NA
cg25884651	4:169396337	DDX60L;DDX60L	4:169359128:G:A	-0.0168558	3.94082e-07	8.60727e-05	NA	NA
cg25884651	4:169396337	DDX60L;DDX60L	4:169359617:G:A	-0.0168558	3.94082e-07	8.60727e-05	NA	NA
cg25884651	4:169396337	DDX60L;DDX60L	4:169360058:C:T	-0.0168558	3.94082e-07	8.60727e-05	NA	NA
cg25884651	4:169396337	DDX60L;DDX60L	4:169362297:C:G	-0.0168558	3.94082e-07	8.60727e-05	NA	NA
cg25884651	4:169396337	DDX60L;DDX60L	4:169362557:C:G	-0.0168558	3.94082e-07	8.60727e-05	NA	NA
cg25884651	4:169396337	DDX60L;DDX60L	4:169369920:C:T	-0.0168558	3.94082e-07	8.60727e-05	NA	NA
cg25884651	4:169396337	DDX60L;DDX60L	4:169372483:G:C	-0.0168558	3.94082e-07	8.60727e-05	NA	NA
cg25884651	4:169396337	DDX60L;DDX60L	4:169373394:A:C	-0.0168558	3.94082e-07	8.60727e-05	NA	NA
cg25884651	4:169396337	DDX60L;DDX60L	4:169374903:G:T	-0.0168558	3.94082e-07	8.60727e-05	NA	NA
cg25884651	4:169396337	DDX60L;DDX60L	4:169375151:G:A	-0.0168558	3.94082e-07	8.60727e-05	NA	NA
cg25884651	4:169396337	DDX60L;DDX60L	4:169377769:G:T	-0.0168558	3.94082e-07	8.60727e-05	NA	NA
cg25884651	4:169396337	DDX60L;DDX60L	4:169378045:A:G	-0.0168558	3.94082e-07	8.60727e-05	NA	NA
cg25884651	4:169396337	DDX60L;DDX60L	4:169378618:G:T	-0.0168558	3.94082e-07	8.60727e-05	NA	NA
cg25884651	4:169396337	DDX60L;DDX60L	4:169378715:T:C	-0.0168558	3.94082e-07	8.60727e-05	NA	NA
cg25884651	4:169396337	DDX60L;DDX60L	4:169378846:A:C	-0.0168558	3.94082e-07	8.60727e-05	NA	NA
cg25884651	4:169396337	DDX60L;DDX60L	4:169380863:C:T	-0.0168558	3.94082e-07	8.60727e-05	NA	NA
cg03879629	3:46152446		3:45940636:A:C	0.0283811	4.02471e-07	8.77671e-05	NA	NA
cg03879629	3:46152446		3:45945287:T:A	0.0283811	4.02471e-07	8.77671e-05	NA	NA
cg03879629	3:46152446		3:45949753:A:G	0.0283811	4.02471e-07	8.77671e-05	NA	NA
cg26882438	3:122399120	PARP14	3:122382992:C:A	0.0421851	4.0607e-07	8.84594e-05	NA	NA
cg26882438	3:122399120	PARP14	3:122384245:G:A	0.0421851	4.0607e-07	8.84594e-05	NA	NA
cg05552874	10:91153143	IFIT1	10:91119729:T:C	0.0507113	4.29469e-07	9.35079e-05	NA	NA
cg03763873	13:43565901	EPSTI1;EPSTI1	13:43502890:C:A	-0.0243747	4.32638e-07	9.41486e-05	-0.0180086	0.00528695
cg23891909	15:26107382	ATP10A	15:26025431:T:C	-0.0155077	4.40589e-07	9.58289e-05	NA	NA
cg10710569	2:231283552	SP100;SP100;SP100;SP100;SP100;SP100	2:231285806:A:G	0.0225914	4.4111e-07	9.58921e-05	NA	NA
cg23352030	20:62198469	PRIC285;PRIC285	20:62300906:G:C	0.0430867	4.50774e-07	9.79419e-05	0.0422086	0.0141226
cg26882438	3:122399120	PARP14	3:122389184:G:A	-0.0278437	4.51356e-07	9.80173e-05	NA	NA
cg03879629	3:46152446		3:46056120:T:C	0.0281335	4.54787e-07	9.84036e-05	NA	NA
cg03879629	3:46152446		3:46059139:T:G	0.0281335	4.54787e-07	9.84036e-05	NA	NA
cg03879629	3:46152446		3:46068325:T:C	0.0281335	4.54787e-07	9.84036e-05	NA	NA
cg03879629	3:46152446		3:46069210:G:A	0.0281335	4.54787e-07	9.84036e-05	NA	NA
cg03879629	3:46152446		3:46071463:C:G	0.0281335	4.54787e-07	9.84036e-05	NA	NA
cg03879629	3:46152446		3:46072006:G:A	0.0281335	4.54787e-07	9.84036e-05	NA	NA
cg03879629	3:46152446		3:46077525:A:G	0.0281335	4.54787e-07	9.84036e-05	NA	NA
cg05523603	22:50973101		22:50972541:T:C	0.0336751	4.57726e-07	9.8937e-05	0.0528021	0.0012558
cg05523603	22:50973101		22:50974501:T:C	0.0336751	4.57726e-07	9.8937e-05	0.0528021	0.0012558
cg03879629	3:46152446		3:46480801:A:G	0.0309026	4.60325e-07	9.94471e-05	NA	NA
cg16427501	8:145060083	PARP10	8:145082187:C:T	0.0140207	4.70302e-07	0.00010155	NA	NA
cg12110437	8:144098888	LY6E;LY6E;LOC100133669	8:144073039:C:T	0.0306987	4.72816e-07	0.00010204	0.052673	3.42006e-05
cg05523603	22:50973101		22:50981829:C:T	0.0342336	4.73826e-07	0.000102205	0.0528021	0.0012558
cg02608002	19:17515778	BST2;MVB12A;BISPR;BISPR	19:17487383:T:G	0.0169215	4.76918e-07	0.000102819	NA	NA
cg16427501	8:145060083	PARP10	8:145044104:C:T	0.0134822	4.7816e-07	0.000103033	NA	NA
cg13755924	21:42791937	MX1	21:42808015:A:G	0.0185947	4.87705e-07	0.000104531	NA	NA
cg01948202	3:122400474	PARP14	3:122390279:A:G	0.0498812	4.88702e-07	0.000104531	0.0598051	0.00390056
cg01948202	3:122400474	PARP14	3:122380386:G:C	0.0434622	4.89379e-07	0.000104531	0.0583062	0.00667045
cg01948202	3:122400474	PARP14	3:122382261:T:C	0.0434622	4.89379e-07	0.000104531	0.0583062	0.00667045
cg01948202	3:122400474	PARP14	3:122383267:T:C	0.0434622	4.89379e-07	0.000104531	0.0583062	0.00667045
cg01948202	3:122400474	PARP14	3:122384100:C:T	0.0434622	4.89379e-07	0.000104531	0.0583062	0.00667045
cg01948202	3:122400474	PARP14	3:122384307:A:G	0.0434622	4.89379e-07	0.000104531	0.0583062	0.00667045
cg26882438	3:122399120	PARP14	3:122419083:C:A	0.0408507	4.90625e-07	0.000104531	NA	NA
cg26882438	3:122399120	PARP14	3:122423256:A:G	0.0408507	4.90625e-07	0.000104531	NA	NA
cg26882438	3:122399120	PARP14	3:122424076:A:C	0.0408507	4.90625e-07	0.000104531	NA	NA
cg26882438	3:122399120	PARP14	3:122426815:A:G	0.0408507	4.90625e-07	0.000104531	NA	NA
cg26882438	3:122399120	PARP14	3:122427214:A:G	0.0408507	4.90625e-07	0.000104531	NA	NA
cg26882438	3:122399120	PARP14	3:122428296:G:T	0.0408507	4.90625e-07	0.000104531	NA	NA
cg26882438	3:122399120	PARP14	3:122428679:A:G	0.0408507	4.90625e-07	0.000104531	NA	NA
cg26882438	3:122399120	PARP14	3:122429200:G:A	0.0408507	4.90625e-07	0.000104531	NA	NA
cg26882438	3:122399120	PARP14	3:122429469:T:C	0.0408507	4.90625e-07	0.000104531	NA	NA
cg26882438	3:122399120	PARP14	3:122431505:A:T	0.0408507	4.90625e-07	0.000104531	NA	NA
cg26882438	3:122399120	PARP14	3:122432060:A:G	0.0408507	4.90625e-07	0.000104531	NA	NA
cg26882438	3:122399120	PARP14	3:122438391:A:G	0.0408507	4.90625e-07	0.000104531	NA	NA
cg26882438	3:122399120	PARP14	3:122440043:G:A	0.0408507	4.90625e-07	0.000104531	NA	NA
cg26882438	3:122399120	PARP14	3:122441064:T:G	0.0408507	4.90625e-07	0.000104531	NA	NA
cg26882438	3:122399120	PARP14	3:122443054:G:A	0.0408507	4.90625e-07	0.000104531	NA	NA
cg12439472	13:43565399	EPSTI1;EPSTI1	13:43503261:C:T	-0.085617	4.92596e-07	0.00010479	NA	NA
cg12439472	13:43565399	EPSTI1;EPSTI1	13:43504460:C:T	-0.085617	4.92596e-07	0.00010479	NA	NA
cg12439472	13:43565399	EPSTI1;EPSTI1	13:43504678:C:T	-0.085617	4.92596e-07	0.00010479	NA	NA
cg25884651	4:169396337	DDX60L;DDX60L	4:169388432:C:T	-0.0167279	4.9827e-07	0.000105673	NA	NA
cg25884651	4:169396337	DDX60L;DDX60L	4:169390792:G:A	-0.0167279	4.9827e-07	0.000105673	NA	NA
cg25884651	4:169396337	DDX60L;DDX60L	4:169391103:T:C	-0.0167279	4.9827e-07	0.000105673	NA	NA
cg25884651	4:169396337	DDX60L;DDX60L	4:169391650:C:T	-0.0167279	4.9827e-07	0.000105673	NA	NA
cg25884651	4:169396337	DDX60L;DDX60L	4:169391762:G:A	-0.0167279	4.9827e-07	0.000105673	NA	NA
cg25884651	4:169396337	DDX60L;DDX60L	4:169392702:A:G	-0.0167279	4.9827e-07	0.000105673	NA	NA
cg25884651	4:169396337	DDX60L;DDX60L	4:169361188:C:T	-0.0166881	5.10447e-07	0.000108201	NA	NA
cg05552874	10:91153143	IFIT1	10:91160092:G:A	0.0494129	5.14033e-07	0.000108906	NA	NA
cg06716655	1:154579727	ADAR;ADAR;ADAR;ADAR;ADAR	1:154572228:C:T	0.0197093	5.16189e-07	0.000109196	NA	NA
cg06716655	1:154579727	ADAR;ADAR;ADAR;ADAR;ADAR	1:154577055:T:G	0.0197093	5.16189e-07	0.000109196	NA	NA
cg06716655	1:154579727	ADAR;ADAR;ADAR;ADAR;ADAR	1:154582129:C:T	0.0197093	5.16189e-07	0.000109196	NA	NA
cg06716655	1:154579727	ADAR;ADAR;ADAR;ADAR;ADAR	1:154556425:G:A	0.0195785	5.2615e-07	0.000111075	NA	NA
cg06716655	1:154579727	ADAR;ADAR;ADAR;ADAR;ADAR	1:154556663:G:A	0.0195785	5.2615e-07	0.000111075	NA	NA
cg06716655	1:154579727	ADAR;ADAR;ADAR;ADAR;ADAR	1:154557685:C:T	0.0195785	5.2615e-07	0.000111075	NA	NA
cg23352030	20:62198469	PRIC285;PRIC285	20:62275492:G:C	0.0436751	5.28222e-07	0.000111075	0.0406008	0.0209348
cg23352030	20:62198469	PRIC285;PRIC285	20:62277675:G:A	0.0436751	5.28222e-07	0.000111075	0.0406008	0.0209348
cg23352030	20:62198469	PRIC285;PRIC285	20:62278210:G:A	0.0436751	5.28222e-07	0.000111075	0.0406008	0.0209348
cg23352030	20:62198469	PRIC285;PRIC285	20:62281580:C:T	0.0436751	5.28222e-07	0.000111075	0.0406008	0.0209348
cg23352030	20:62198469	PRIC285;PRIC285	20:62285039:G:A	0.0436751	5.28222e-07	0.000111075	0.0406008	0.0209348
cg23352030	20:62198469	PRIC285;PRIC285	20:62285498:G:A	0.0436751	5.28222e-07	0.000111075	0.0406008	0.0209348
cg26882438	3:122399120	PARP14	3:122506112:C:T	0.0408668	5.28535e-07	0.000111075	NA	NA
cg26882438	3:122399120	PARP14	3:122518334:T:G	0.0408668	5.28535e-07	0.000111075	NA	NA
cg26882438	3:122399120	PARP14	3:122522376:C:T	0.0408668	5.28535e-07	0.000111075	NA	NA
cg26882438	3:122399120	PARP14	3:122531954:G:A	0.0408668	5.28535e-07	0.000111075	NA	NA
cg16427501	8:145060083	PARP10	8:145063412:T:C	0.0139134	5.35349e-07	0.000112451	NA	NA
cg01420348	14:24564966	PCK2;PCK2;PCK2;PCK2	14:24610733:T:C	-0.0150245	5.39052e-07	0.000113171	NA	NA
cg03879629	3:46152446		3:46498865:T:G	0.0291853	5.46188e-07	0.000114439	NA	NA
cg03879629	3:46152446		3:46501213:T:C	0.0291853	5.46188e-07	0.000114439	NA	NA
cg03879629	3:46152446		3:46501842:G:C	0.0291853	5.46188e-07	0.000114439	NA	NA
cg03879629	3:46152446		3:46504316:A:G	0.0291853	5.46188e-07	0.000114439	NA	NA
cg05523603	22:50973101		22:50975645:G:A	0.0328909	5.48647e-07	0.000114896	0.0528021	0.0012558
cg02608002	19:17515778	BST2;MVB12A;BISPR;BISPR	19:17525586:G:A	0.0162232	5.67958e-07	0.000118881	NA	NA
cg26882438	3:122399120	PARP14	3:122484163:C:T	0.0400849	5.85768e-07	0.000122547	NA	NA
cg09858955	2:58135951	VRK2;VRK2	2:58009453:C:T	0.0434907	5.87801e-07	0.000122911	NA	NA
cg16427501	8:145060083	PARP10	8:145004944:T:C	0.0132962	5.98588e-07	0.000125104	NA	NA
cg09858955	2:58135951	VRK2;VRK2	2:57941185:C:T	0.0301474	6.0005e-07	0.000125346	NA	NA
cg03879629	3:46152446		3:46498261:C:A	0.0289859	6.12339e-07	0.000127658	NA	NA
cg03879629	3:46152446		3:46501769:C:G	0.0289859	6.12339e-07	0.000127658	NA	NA
[truncated: 2,307 more rows]
