# Supplementary material for: Integrative epigenomics in Sjögren´s syndrome reveals novel pathways and a strong interaction between the HLA, autoantibodies and the interferon signature
Source: Sci Rep. 2021 Dec 2;11:23292. doi: 10.1038/s41598-021-01324-0 (PMC8640069; doi:10.1038/s41598-021-01324-0)
Supplement: Supplementary file 16 — Supplementary Table 12 [file 41598_2021_1324_MOESM16_ESM.xlsx]

## Sheet: Sheet1
Suppl. Table 12. eQTLs detected in the present study at FDR 5%
Transcript	Gene	SNP	β.EPIC	p.value.EPIC	FDR.EPIC	β.450K	p.value.450K	same direction
ENSG00000117226	GBP3	1:89471892:C:T	-0.66645	1.76902e-69	8.66785e-64	-0.665711	9.50999e-23	1
ENSG00000117226	GBP3	1:89475135:C:T	-0.66645	1.76902e-69	8.66785e-64	-0.665711	9.50999e-23	1
ENSG00000117226	GBP3	1:89481583:C:T	-0.66645	1.76902e-69	8.66785e-64	-0.665711	9.50999e-23	1
ENSG00000117226	GBP3	1:89474818:A:G	-0.664479	3.70334e-68	1.36093e-62	-0.65573	4.88189e-23	1
ENSG00000117226	GBP3	1:89467242:C:G	-0.661912	7.7399e-68	2.27544e-62	-0.665711	9.50999e-23	1
ENSG00000117226	GBP3	1:89456659:C:G	-0.664264	3.72924e-67	6.85223e-62	-0.657521	1.99878e-22	1
ENSG00000117226	GBP3	1:89458761:T:C	-0.664264	3.72924e-67	6.85223e-62	-0.665711	9.50999e-23	1
ENSG00000117226	GBP3	1:89465238:C:T	-0.664264	3.72924e-67	6.85223e-62	-0.665711	9.50999e-23	1
ENSG00000117226	GBP3	1:89485198:C:T	-0.648328	1.89714e-65	3.09855e-60	-0.669876	6.42413e-23	1
ENSG00000117226	GBP3	1:89497305:G:A	-0.642549	1.59958e-63	2.13754e-58	-0.679693	6.68144e-23	1
ENSG00000117226	GBP3	1:89499573:A:G	-0.642549	1.59958e-63	2.13754e-58	-0.679693	6.68144e-23	1
ENSG00000117226	GBP3	1:89489915:A:G	-0.639871	3.33181e-63	3.06098e-58	-0.679693	6.68144e-23	1
ENSG00000117226	GBP3	1:89492201:C:T	-0.639871	3.33181e-63	3.06098e-58	-0.679693	6.68144e-23	1
ENSG00000117226	GBP3	1:89493957:G:A	-0.639871	3.33181e-63	3.06098e-58	-0.679693	6.68144e-23	1
ENSG00000117226	GBP3	1:89494711:T:C	-0.639871	3.33181e-63	3.06098e-58	-0.679693	6.68144e-23	1
ENSG00000117226	GBP3	1:89496345:G:A	-0.639871	3.33181e-63	3.06098e-58	-0.679693	6.68144e-23	1
ENSG00000117226	GBP3	1:89501522:T:C	-0.639916	1.57842e-62	1.36481e-57	-0.679693	6.68144e-23	1
ENSG00000117226	GBP3	1:89500526:G:T	-0.639173	4.40867e-62	3.60028e-57	-0.679693	6.68144e-23	1
ENSG00000171860	C3AR1	12:8208926:G:A	-0.568848	7.38401e-51	5.71268e-46	-0.515037	1.9836e-17	1
ENSG00000117226	GBP3	1:89505742:C:G	-0.58411	1.38868e-50	1.02064e-45	-0.611759	3.17599e-19	1
ENSG00000171860	C3AR1	12:8210637:A:G	-0.565656	3.53957e-50	2.36499e-45	-0.533797	2.84125e-18	1
ENSG00000171860	C3AR1	12:8210697:A:G	-0.565656	3.53957e-50	2.36499e-45	-0.533797	2.84125e-18	1
ENSG00000171860	C3AR1	12:8208244:C:T	-0.563487	1.32086e-49	7.76635e-45	-0.515037	1.9836e-17	1
ENSG00000171860	C3AR1	12:8208432:T:C	-0.563487	1.32086e-49	7.76635e-45	-0.515037	1.9836e-17	1
ENSG00000171860	C3AR1	12:8208901:A:G	-0.563487	1.32086e-49	7.76635e-45	-0.515037	1.9836e-17	1
ENSG00000117226	GBP3	1:89508501:G:A	-0.573167	6.88187e-49	3.48826e-44	-0.621946	1.87069e-19	1
ENSG00000117226	GBP3	1:89508916:T:C	-0.573167	6.88187e-49	3.48826e-44	-0.621946	1.87069e-19	1
ENSG00000117226	GBP3	1:89509499:A:G	-0.573167	6.88187e-49	3.48826e-44	-0.621946	1.87069e-19	1
ENSG00000117226	GBP3	1:89513537:G:A	-0.573167	6.88187e-49	3.48826e-44	-0.621946	1.87069e-19	1
ENSG00000171860	C3AR1	12:8214856:C:A	-0.553868	1.07241e-48	5.25459e-44	-0.533797	2.84125e-18	1
ENSG00000117226	GBP3	1:89506093:G:A	-0.566632	2.18608e-48	1.03659e-43	-0.620706	8.25986e-19	1
ENSG00000171860	C3AR1	12:8206167:A:G	-0.556982	2.47517e-48	1.13699e-43	-0.533797	2.84125e-18	1
ENSG00000117226	GBP3	1:89517119:C:T	-0.563436	4.85099e-46	2.16081e-41	-0.595858	3.81409e-17	1
ENSG00000117226	GBP3	1:89518120:A:G	-0.544259	3.24374e-43	1.40239e-38	-0.589665	1.85287e-16	1
ENSG00000117226	GBP3	1:89473624:G:A	-0.60678	6.25308e-43	2.62619e-38	-0.688055	4.66208e-20	1
ENSG00000117226	GBP3	1:89518623:C:T	-0.510645	5.41985e-40	2.21302e-35	-0.552719	2.28476e-14	1
ENSG00000117226	GBP3	1:89520658:C:T	-0.51974	9.40197e-37	3.07119e-32	-0.578005	6.1556e-14	1
ENSG00000117226	GBP3	1:89522020:A:C	-0.51974	9.40197e-37	3.07119e-32	-0.578934	6.41429e-14	1
ENSG00000117226	GBP3	1:89523927:C:T	-0.51974	9.40197e-37	3.07119e-32	-0.578005	6.1556e-14	1
ENSG00000117226	GBP3	1:89525812:C:G	-0.51974	9.40197e-37	3.07119e-32	-0.566641	1.00075e-13	1
ENSG00000117226	GBP3	1:89525820:C:T	-0.51974	9.40197e-37	3.07119e-32	-0.578934	6.41429e-14	1
ENSG00000117226	GBP3	1:89529680:A:G	-0.51974	9.40197e-37	3.07119e-32	-0.578934	6.41429e-14	1
ENSG00000117226	GBP3	1:89530245:A:G	-0.51974	9.40197e-37	3.07119e-32	-0.578934	6.41429e-14	1
ENSG00000117226	GBP3	1:89530425:C:T	-0.51974	9.40197e-37	3.07119e-32	-0.566641	1.00075e-13	1
ENSG00000117226	GBP3	1:89530584:G:T	-0.51974	9.40197e-37	3.07119e-32	-0.566641	1.00075e-13	1
ENSG00000117226	GBP3	1:89534198:C:A	-0.518303	1.43783e-36	4.40318e-32	-0.566641	1.00075e-13	1
ENSG00000117226	GBP3	1:89534335:T:C	-0.518303	1.43783e-36	4.40318e-32	-0.563311	4.17446e-14	1
ENSG00000117226	GBP3	1:89534338:C:T	-0.518303	1.43783e-36	4.40318e-32	-0.566641	1.00075e-13	1
ENSG00000117226	GBP3	1:89537057:G:A	-0.515514	3.18517e-36	8.07246e-32	-0.578005	6.1556e-14	1
ENSG00000117226	GBP3	1:89539336:A:G	-0.515514	3.18517e-36	8.07246e-32	-0.565087	1.00404e-13	1
ENSG00000117226	GBP3	1:89540807:A:G	-0.515514	3.18517e-36	8.07246e-32	-0.578005	6.1556e-14	1
ENSG00000117226	GBP3	1:89541258:G:A	-0.515514	3.18517e-36	8.07246e-32	-0.578005	6.1556e-14	1
ENSG00000117226	GBP3	1:89541519:G:A	-0.515514	3.18517e-36	8.07246e-32	-0.565087	1.00404e-13	1
ENSG00000117226	GBP3	1:89541974:A:G	-0.515514	3.18517e-36	8.07246e-32	-0.578005	6.1556e-14	1
ENSG00000117226	GBP3	1:89550238:T:C	-0.515514	3.18517e-36	8.07246e-32	-0.578005	6.1556e-14	1
ENSG00000117226	GBP3	1:89550790:C:T	-0.515514	3.18517e-36	8.07246e-32	-0.578005	6.1556e-14	1
ENSG00000117226	GBP3	1:89556260:A:C	-0.515514	3.18517e-36	8.07246e-32	-0.559159	4.1759e-13	1
ENSG00000117226	GBP3	1:89557064:C:T	-0.515514	3.18517e-36	8.07246e-32	-0.578005	6.1556e-14	1
ENSG00000117226	GBP3	1:89521841:G:C	-0.516536	6.46516e-36	1.61075e-31	-0.566641	1.00075e-13	1
ENSG00000117226	GBP3	1:89546803:G:A	-0.515377	9.26142e-36	2.23177e-31	-0.565087	1.00404e-13	1
ENSG00000117226	GBP3	1:89555542:T:A	-0.515377	9.26142e-36	2.23177e-31	-0.559159	4.1759e-13	1
ENSG00000117226	GBP3	1:89642334:A:G	-0.532025	5.09575e-35	1.20814e-30	-0.522037	7.06677e-11	1
ENSG00000120539	MASTL	10:27443623:C:G	-0.249851	1.46808e-34	2.27899e-30	-0.26081	3.62713e-15	1
ENSG00000120539	MASTL	10:27444763:C:A	-0.249851	1.46808e-34	2.27899e-30	-0.26081	3.62713e-15	1
ENSG00000120539	MASTL	10:27450684:C:G	-0.249851	1.46808e-34	2.27899e-30	-0.26081	3.62713e-15	1
ENSG00000120539	MASTL	10:27450822:C:T	-0.249851	1.46808e-34	2.27899e-30	-0.26081	3.62713e-15	1
ENSG00000120539	MASTL	10:27453031:A:G	-0.249851	1.46808e-34	2.27899e-30	-0.26081	3.62713e-15	1
ENSG00000120539	MASTL	10:27454111:A:T	-0.249851	1.46808e-34	2.27899e-30	-0.26081	3.62713e-15	1
ENSG00000120539	MASTL	10:27456924:G:A	-0.249851	1.46808e-34	2.27899e-30	-0.26081	3.62713e-15	1
ENSG00000120539	MASTL	10:27457971:A:G	-0.249851	1.46808e-34	2.27899e-30	-0.26081	3.62713e-15	1
ENSG00000120539	MASTL	10:27458568:A:C	-0.249851	1.46808e-34	2.27899e-30	-0.26081	3.62713e-15	1
ENSG00000120539	MASTL	10:27459670:C:T	-0.249851	1.46808e-34	2.27899e-30	-0.26081	3.62713e-15	1
ENSG00000120539	MASTL	10:27463012:G:A	-0.249851	1.46808e-34	2.27899e-30	-0.26081	3.62713e-15	1
ENSG00000120539	MASTL	10:27463114:C:T	-0.249851	1.46808e-34	2.27899e-30	-0.26081	3.62713e-15	1
ENSG00000120539	MASTL	10:27463236:A:G	-0.249851	1.46808e-34	2.27899e-30	-0.26081	3.62713e-15	1
ENSG00000120539	MASTL	10:27463655:A:G	-0.249851	1.46808e-34	2.27899e-30	-0.26081	3.62713e-15	1
ENSG00000120539	MASTL	10:27464370:T:C	-0.249851	1.46808e-34	2.27899e-30	-0.26081	3.62713e-15	1
ENSG00000120539	MASTL	10:27465828:G:A	-0.249851	1.46808e-34	2.27899e-30	-0.26081	3.62713e-15	1
ENSG00000120539	MASTL	10:27466165:C:A	-0.249851	1.46808e-34	2.27899e-30	-0.26081	3.62713e-15	1
ENSG00000120539	MASTL	10:27466473:G:A	-0.249851	1.46808e-34	2.27899e-30	-0.26081	3.62713e-15	1
ENSG00000120539	MASTL	10:27466970:A:C	-0.249851	1.46808e-34	2.27899e-30	-0.26081	3.62713e-15	1
ENSG00000120539	MASTL	10:27467010:A:G	-0.249851	1.46808e-34	2.27899e-30	-0.26081	3.62713e-15	1
ENSG00000120539	MASTL	10:27467486:G:A	-0.249851	1.46808e-34	2.27899e-30	-0.26081	3.62713e-15	1
ENSG00000120539	MASTL	10:27468762:T:C	-0.249853	1.48837e-34	2.27899e-30	-0.26081	3.62713e-15	1
ENSG00000120539	MASTL	10:27469101:T:C	-0.249853	1.48837e-34	2.27899e-30	-0.26081	3.62713e-15	1
ENSG00000120539	MASTL	10:27469165:T:A	-0.249853	1.48837e-34	2.27899e-30	-0.26081	3.62713e-15	1
ENSG00000120539	MASTL	10:27469503:T:A	-0.249853	1.48837e-34	2.27899e-30	-0.26081	3.62713e-15	1
ENSG00000120539	MASTL	10:27469678:G:T	-0.249853	1.48837e-34	2.27899e-30	-0.26081	3.62713e-15	1
ENSG00000120539	MASTL	10:27473624:G:T	-0.249853	1.48837e-34	2.27899e-30	-0.26081	3.62713e-15	1
ENSG00000120539	MASTL	10:27473901:A:G	-0.249853	1.48837e-34	2.27899e-30	-0.26081	3.62713e-15	1
ENSG00000120539	MASTL	10:27474078:A:G	-0.249853	1.48837e-34	2.27899e-30	-0.26081	3.62713e-15	1
ENSG00000120539	MASTL	10:27474288:G:A	-0.249853	1.48837e-34	2.27899e-30	-0.26081	3.62713e-15	1
ENSG00000120539	MASTL	10:27475010:C:T	-0.249853	1.48837e-34	2.27899e-30	-0.26081	3.62713e-15	1
ENSG00000120539	MASTL	10:27475693:T:C	-0.249853	1.48837e-34	2.27899e-30	-0.26081	3.62713e-15	1
ENSG00000120539	MASTL	10:27476093:T:G	-0.249853	1.48837e-34	2.27899e-30	-0.26081	3.62713e-15	1
ENSG00000120539	MASTL	10:27477865:G:T	-0.249853	1.48837e-34	2.27899e-30	-0.26081	3.62713e-15	1
ENSG00000120539	MASTL	10:27479322:T:C	-0.248338	1.10001e-33	1.64996e-29	-0.257351	2.30435e-14	1
ENSG00000120539	MASTL	10:27480049:T:C	-0.248338	1.10001e-33	1.64996e-29	-0.256196	2.92261e-14	1
ENSG00000117226	GBP3	1:89472196:G:A	-0.503328	1.35758e-33	1.9758e-29	-0.413524	4.14144e-09	1
ENSG00000117226	GBP3	1:89473175:T:C	-0.503328	1.35758e-33	1.9758e-29	-0.413524	4.14144e-09	1
ENSG00000117226	GBP3	1:89475230:T:G	-0.503328	1.35758e-33	1.9758e-29	-0.412385	5.1286e-09	1
ENSG00000120539	MASTL	10:27384357:G:A	-0.245957	2.07645e-33	2.99241e-29	-0.249961	3.30903e-14	1
ENSG00000120539	MASTL	10:27444303:G:A	-0.245072	2.71523e-33	3.76531e-29	-0.245904	4.49423e-14	1
ENSG00000120539	MASTL	10:27445574:G:C	-0.245072	2.71523e-33	3.76531e-29	-0.245904	4.49423e-14	1
ENSG00000120539	MASTL	10:27460302:A:G	-0.245072	2.71523e-33	3.76531e-29	-0.245904	4.49423e-14	1
ENSG00000120539	MASTL	10:27461953:T:A	-0.245072	2.71523e-33	3.76531e-29	-0.245904	4.49423e-14	1
ENSG00000120539	MASTL	10:27475494:T:C	-0.245051	2.77486e-33	3.81204e-29	-0.245904	4.49423e-14	1
ENSG00000117226	GBP3	1:89671501:C:T	-0.539704	3.2272e-33	4.35211e-29	-0.432376	2.29638e-07	1
ENSG00000117226	GBP3	1:89690179:C:T	-0.539704	3.2272e-33	4.35211e-29	-0.432376	2.29638e-07	1
ENSG00000120539	MASTL	10:27475444:T:C	-0.245929	3.95566e-33	5.286e-29	-0.254251	2.13405e-14	1
ENSG00000120539	MASTL	10:27434968:G:T	-0.244958	4.22135e-33	5.44311e-29	-0.245904	4.49423e-14	1
ENSG00000120539	MASTL	10:27436295:A:C	-0.244958	4.22135e-33	5.44311e-29	-0.245904	4.49423e-14	1
ENSG00000120539	MASTL	10:27438284:C:T	-0.244958	4.22135e-33	5.44311e-29	-0.245904	4.49423e-14	1
ENSG00000120539	MASTL	10:27439160:T:C	-0.244958	4.22135e-33	5.44311e-29	-0.245904	4.49423e-14	1
ENSG00000117226	GBP3	1:89460948:C:T	-0.496746	1.07103e-32	1.369e-28	-0.413524	4.14144e-09	1
ENSG00000117226	GBP3	1:89562606:A:G	-0.495079	1.32767e-32	1.57492e-28	-0.473968	9.92173e-10	1
ENSG00000117226	GBP3	1:89562821:C:G	-0.495079	1.32767e-32	1.57492e-28	-0.483993	1.73277e-09	1
ENSG00000120539	MASTL	10:27371126:A:G	-0.241865	1.45712e-32	1.57492e-28	-0.249961	3.30903e-14	1
ENSG00000120539	MASTL	10:27371623:G:A	-0.241865	1.45712e-32	1.57492e-28	-0.249961	3.30903e-14	1
ENSG00000120539	MASTL	10:27371647:T:C	-0.241865	1.45712e-32	1.57492e-28	-0.249961	3.30903e-14	1
ENSG00000120539	MASTL	10:27373198:G:A	-0.241865	1.45712e-32	1.57492e-28	-0.249961	3.30903e-14	1
ENSG00000120539	MASTL	10:27376619:T:C	-0.241865	1.45712e-32	1.57492e-28	-0.249961	3.30903e-14	1
ENSG00000120539	MASTL	10:27382240:T:C	-0.241865	1.45712e-32	1.57492e-28	-0.249961	3.30903e-14	1
ENSG00000120539	MASTL	10:27384160:G:T	-0.241865	1.45712e-32	1.57492e-28	-0.249961	3.30903e-14	1
ENSG00000120539	MASTL	10:27386726:G:A	-0.241865	1.45712e-32	1.57492e-28	-0.249961	3.30903e-14	1
ENSG00000120539	MASTL	10:27389548:C:T	-0.241865	1.45712e-32	1.57492e-28	-0.249961	3.30903e-14	1
ENSG00000120539	MASTL	10:27393142:C:G	-0.241865	1.45712e-32	1.57492e-28	-0.249961	3.30903e-14	1
ENSG00000120539	MASTL	10:27399117:T:C	-0.241865	1.45712e-32	1.57492e-28	-0.249961	3.30903e-14	1
ENSG00000120539	MASTL	10:27405331:C:T	-0.241865	1.45712e-32	1.57492e-28	-0.249961	3.30903e-14	1
ENSG00000120539	MASTL	10:27405969:T:C	-0.241865	1.45712e-32	1.57492e-28	-0.249961	3.30903e-14	1
ENSG00000120539	MASTL	10:27414778:G:A	-0.241865	1.45712e-32	1.57492e-28	-0.249961	3.30903e-14	1
ENSG00000120539	MASTL	10:27416747:T:G	-0.241865	1.45712e-32	1.57492e-28	-0.249961	3.30903e-14	1
ENSG00000120539	MASTL	10:27420185:T:G	-0.241865	1.45712e-32	1.57492e-28	-0.249961	3.30903e-14	1
ENSG00000120539	MASTL	10:27423510:A:G	-0.241865	1.45712e-32	1.57492e-28	-0.249961	3.30903e-14	1
ENSG00000120539	MASTL	10:27425021:G:A	-0.241865	1.45712e-32	1.57492e-28	-0.249961	3.30903e-14	1
ENSG00000120539	MASTL	10:27426775:T:C	-0.241865	1.45712e-32	1.57492e-28	-0.249961	3.30903e-14	1
ENSG00000117226	GBP3	1:89656244:C:T	-0.534815	1.7068e-32	1.81805e-28	-0.432376	2.29638e-07	1
ENSG00000117226	GBP3	1:89664913:C:T	-0.534815	1.7068e-32	1.81805e-28	-0.432376	2.29638e-07	1
ENSG00000120539	MASTL	10:27483369:G:A	-0.243703	1.79465e-32	1.89787e-28	-0.241448	2.98823e-13	1
ENSG00000120539	MASTL	10:27364894:C:T	-0.239118	4.18943e-32	4.36754e-28	-0.250666	3.68499e-14	1
ENSG00000120539	MASTL	10:27368126:A:C	-0.239118	4.18943e-32	4.36754e-28	-0.249961	3.30903e-14	1
ENSG00000120539	MASTL	10:27482906:G:A	-0.243604	9.71088e-32	1.00524e-27	-0.250169	1.22189e-13	1
ENSG00000117226	GBP3	1:89699347:C:T	-0.525595	2.26695e-31	2.33027e-27	-0.432376	2.29638e-07	1
ENSG00000120539	MASTL	10:27467495:C:T	-0.236772	2.86445e-31	2.92401e-27	-0.237794	1.8169e-13	1
ENSG00000120539	MASTL	10:27480165:C:T	-0.238593	3.45018e-31	3.49764e-27	-0.239998	2.70884e-13	1
ENSG00000120539	MASTL	10:27384247:C:T	-0.233886	1.25602e-30	1.23251e-26	-0.241412	1.4297e-13	1
ENSG00000120539	MASTL	10:27406854:A:G	-0.233886	1.25602e-30	1.23251e-26	-0.241412	1.4297e-13	1
ENSG00000117226	GBP3	1:89568440:G:A	-0.482173	1.25771e-30	1.23251e-26	-0.469017	3.79606e-09	1
ENSG00000117226	GBP3	1:89576410:A:G	-0.482173	1.25771e-30	1.23251e-26	-0.459528	2.19984e-09	1
ENSG00000117226	GBP3	1:89576509:C:T	-0.482173	1.25771e-30	1.23251e-26	-0.459528	2.19984e-09	1
ENSG00000117226	GBP3	1:89571092:T:G	-0.548655	2.32311e-30	2.26149e-26	-0.612429	1.60603e-14	1
ENSG00000117226	GBP3	1:89571975:C:T	-0.479369	2.47834e-30	2.26275e-26	-0.469017	3.79606e-09	1
ENSG00000117226	GBP3	1:89572057:A:T	-0.479369	2.47834e-30	2.26275e-26	-0.469017	3.79606e-09	1
ENSG00000117226	GBP3	1:89574026:G:A	-0.479369	2.47834e-30	2.26275e-26	-0.469017	3.79606e-09	1
ENSG00000117226	GBP3	1:89575088:A:G	-0.479369	2.47834e-30	2.26275e-26	-0.469017	3.79606e-09	1
ENSG00000117226	GBP3	1:89578808:C:T	-0.479369	2.47834e-30	2.26275e-26	-0.469017	3.79606e-09	1
ENSG00000117226	GBP3	1:89586305:T:C	-0.479369	2.47834e-30	2.26275e-26	-0.469017	3.79606e-09	1
ENSG00000117226	GBP3	1:89589147:T:C	-0.479369	2.47834e-30	2.26275e-26	-0.469017	3.79606e-09	1
ENSG00000117226	GBP3	1:89592522:C:T	-0.479369	2.47834e-30	2.26275e-26	-0.469017	3.79606e-09	1
ENSG00000117226	GBP3	1:89592863:T:C	-0.479369	2.47834e-30	2.26275e-26	-0.469017	3.79606e-09	1
ENSG00000117226	GBP3	1:89596425:C:A	-0.479369	2.47834e-30	2.26275e-26	-0.469017	3.79606e-09	1
ENSG00000117226	GBP3	1:89619792:A:G	-0.478513	3.36933e-30	3.05723e-26	-0.47459	5.59107e-10	1
ENSG00000117226	GBP3	1:89558103:G:C	-0.474366	4.33679e-30	3.81727e-26	-0.453099	2.11156e-08	1
ENSG00000117226	GBP3	1:89559242:T:A	-0.474366	4.33679e-30	3.81727e-26	-0.460239	7.26664e-09	1
ENSG00000117226	GBP3	1:89559446:T:A	-0.474366	4.33679e-30	3.81727e-26	-0.461002	7.50508e-09	1
ENSG00000117226	GBP3	1:89559461:T:G	-0.474366	4.33679e-30	3.81727e-26	-0.460239	7.26664e-09	1
ENSG00000117226	GBP3	1:89559560:G:C	-0.474366	4.33679e-30	3.81727e-26	-0.453099	2.11156e-08	1
ENSG00000117226	GBP3	1:89600307:A:G	-0.475862	6.41619e-30	5.07067e-26	-0.469017	3.79606e-09	1
ENSG00000117226	GBP3	1:89602884:G:T	-0.475862	6.41619e-30	5.07067e-26	-0.469017	3.79606e-09	1
ENSG00000117226	GBP3	1:89603710:G:A	-0.475862	6.41619e-30	5.07067e-26	-0.469017	3.79606e-09	1
ENSG00000117226	GBP3	1:89607486:T:C	-0.475862	6.41619e-30	5.07067e-26	-0.469017	3.79606e-09	1
ENSG00000117226	GBP3	1:89608576:C:T	-0.475862	6.41619e-30	5.07067e-26	-0.469017	3.79606e-09	1
ENSG00000117226	GBP3	1:89611308:C:T	-0.475862	6.41619e-30	5.07067e-26	-0.465597	4.39163e-09	1
ENSG00000117226	GBP3	1:89612691:C:A	-0.475862	6.41619e-30	5.07067e-26	-0.465597	4.39163e-09	1
ENSG00000117226	GBP3	1:89612930:G:A	-0.475862	6.41619e-30	5.07067e-26	-0.465597	4.39163e-09	1
ENSG00000117226	GBP3	1:89614879:T:C	-0.475862	6.41619e-30	5.07067e-26	-0.465597	4.39163e-09	1
ENSG00000117226	GBP3	1:89615702:A:G	-0.475862	6.41619e-30	5.07067e-26	-0.465597	4.39163e-09	1
ENSG00000117226	GBP3	1:89622278:T:C	-0.475862	6.41619e-30	5.07067e-26	-0.484976	9.55565e-10	1
ENSG00000117226	GBP3	1:89623506:G:A	-0.475862	6.41619e-30	5.07067e-26	-0.484976	9.55565e-10	1
ENSG00000117226	GBP3	1:89625297:A:G	-0.475862	6.41619e-30	5.07067e-26	-0.484976	9.55565e-10	1
ENSG00000117226	GBP3	1:89625794:T:A	-0.475862	6.41619e-30	5.07067e-26	-0.484976	9.55565e-10	1
ENSG00000117226	GBP3	1:89626163:T:C	-0.475862	6.41619e-30	5.07067e-26	-0.484976	9.55565e-10	1
ENSG00000117226	GBP3	1:89631088:T:C	-0.475862	6.41619e-30	5.07067e-26	-0.484976	9.55565e-10	1
ENSG00000117226	GBP3	1:89632394:T:G	-0.475862	6.41619e-30	5.07067e-26	-0.484976	9.55565e-10	1
ENSG00000117226	GBP3	1:89637992:T:G	-0.475862	6.41619e-30	5.07067e-26	-0.484976	9.55565e-10	1
ENSG00000117226	GBP3	1:89642150:A:G	-0.475862	6.41619e-30	5.07067e-26	-0.484976	9.55565e-10	1
ENSG00000117226	GBP3	1:89602691:G:C	-0.476104	1.47256e-29	1.15454e-25	-0.469017	3.79606e-09	1
ENSG00000117226	GBP3	1:89561807:A:T	-0.47234	1.47662e-29	1.15454e-25	-0.460239	7.26664e-09	1
ENSG00000117226	GBP3	1:89631596:C:T	-0.469537	3.25399e-29	2.53078e-25	-0.484976	9.55565e-10	1
ENSG00000117226	GBP3	1:89563604:C:T	-0.463462	1.55655e-28	1.15558e-24	-0.4476	1.38827e-08	1
ENSG00000117226	GBP3	1:89564334:T:C	-0.463462	1.55655e-28	1.15558e-24	-0.4476	1.38827e-08	1
ENSG00000117226	GBP3	1:89564678:C:T	-0.463462	1.55655e-28	1.15558e-24	-0.4476	1.38827e-08	1
ENSG00000117226	GBP3	1:89564865:T:G	-0.463462	1.55655e-28	1.15558e-24	-0.4476	1.38827e-08	1
ENSG00000117226	GBP3	1:89564875:C:A	-0.463462	1.55655e-28	1.15558e-24	-0.4476	1.38827e-08	1
ENSG00000117226	GBP3	1:89565303:C:T	-0.463462	1.55655e-28	1.15558e-24	-0.4476	1.38827e-08	1
ENSG00000117226	GBP3	1:89565519:C:T	-0.463462	1.55655e-28	1.15558e-24	-0.4476	1.38827e-08	1
ENSG00000117226	GBP3	1:89565824:T:C	-0.463462	1.55655e-28	1.15558e-24	-0.4476	1.38827e-08	1
ENSG00000117226	GBP3	1:89565992:G:C	-0.463462	1.55655e-28	1.15558e-24	-0.4476	1.38827e-08	1
ENSG00000117226	GBP3	1:89625370:G:A	-0.462475	1.87422e-28	1.38442e-24	-0.466138	3.56964e-09	1
ENSG00000120539	MASTL	10:27455605:C:T	-0.237624	2.21117e-28	1.62515e-24	-0.259091	6.61443e-14	1
ENSG00000117226	GBP3	1:89566155:T:C	-0.461625	3.49026e-28	2.40249e-24	-0.4476	1.38827e-08	1
ENSG00000117226	GBP3	1:89567942:A:G	-0.461625	3.49026e-28	2.40249e-24	-0.448624	1.41489e-08	1
ENSG00000117226	GBP3	1:89569524:T:C	-0.461625	3.49026e-28	2.40249e-24	-0.44492	3.10119e-08	1
ENSG00000117226	GBP3	1:89569973:G:C	-0.461625	3.49026e-28	2.40249e-24	-0.44492	3.10119e-08	1
ENSG00000117226	GBP3	1:89572015:A:G	-0.461625	3.49026e-28	2.40249e-24	-0.44492	3.10119e-08	1
ENSG00000117226	GBP3	1:89572787:G:C	-0.461625	3.49026e-28	2.40249e-24	-0.44492	3.10119e-08	1
ENSG00000117226	GBP3	1:89573262:C:T	-0.461625	3.49026e-28	2.40249e-24	-0.446431	3.10066e-08	1
ENSG00000117226	GBP3	1:89574609:A:G	-0.461625	3.49026e-28	2.40249e-24	-0.44492	3.10119e-08	1
ENSG00000117226	GBP3	1:89585305:G:T	-0.461625	3.49026e-28	2.40249e-24	-0.45562	2.67147e-08	1
ENSG00000117226	GBP3	1:89615979:C:T	-0.459706	3.53033e-28	2.40249e-24	-0.45206	3.06331e-08	1
ENSG00000117226	GBP3	1:89618716:C:T	-0.459706	3.53033e-28	2.40249e-24	-0.45206	3.06331e-08	1
ENSG00000117226	GBP3	1:89619255:A:G	-0.459706	3.53033e-28	2.40249e-24	-0.474186	6.72322e-09	1
ENSG00000117226	GBP3	1:89620569:T:C	-0.459706	3.53033e-28	2.40249e-24	-0.474186	6.72322e-09	1
ENSG00000117226	GBP3	1:89622497:C:T	-0.459706	3.53033e-28	2.40249e-24	-0.474186	6.72322e-09	1
ENSG00000117226	GBP3	1:89632854:A:G	-0.459706	3.53033e-28	2.40249e-24	-0.474186	6.72322e-09	1
ENSG00000117226	GBP3	1:89637578:G:A	-0.459706	3.53033e-28	2.40249e-24	-0.471891	6.93689e-09	1
ENSG00000117226	GBP3	1:89569125:C:T	-0.458317	5.03573e-28	3.17693e-24	-0.448624	1.41489e-08	1
ENSG00000117226	GBP3	1:89569155:C:A	-0.458317	5.03573e-28	3.17693e-24	-0.448624	1.41489e-08	1
ENSG00000117226	GBP3	1:89574792:G:A	-0.458317	5.03573e-28	3.17693e-24	-0.448624	1.41489e-08	1
ENSG00000117226	GBP3	1:89574820:C:T	-0.458317	5.03573e-28	3.17693e-24	-0.448624	1.41489e-08	1
ENSG00000117226	GBP3	1:89575677:T:C	-0.458317	5.03573e-28	3.17693e-24	-0.4476	1.38827e-08	1
ENSG00000117226	GBP3	1:89576445:A:G	-0.458317	5.03573e-28	3.17693e-24	-0.4476	1.38827e-08	1
ENSG00000117226	GBP3	1:89576917:G:A	-0.458317	5.03573e-28	3.17693e-24	-0.448624	1.41489e-08	1
ENSG00000117226	GBP3	1:89577349:G:A	-0.458317	5.03573e-28	3.17693e-24	-0.448624	1.41489e-08	1
ENSG00000117226	GBP3	1:89579941:T:C	-0.458317	5.03573e-28	3.17693e-24	-0.4476	1.38827e-08	1
ENSG00000117226	GBP3	1:89580696:T:G	-0.458317	5.03573e-28	3.17693e-24	-0.4476	1.38827e-08	1
ENSG00000117226	GBP3	1:89581458:T:C	-0.458317	5.03573e-28	3.17693e-24	-0.4476	1.38827e-08	1
ENSG00000117226	GBP3	1:89581650:T:A	-0.458317	5.03573e-28	3.17693e-24	-0.4476	1.38827e-08	1
ENSG00000117226	GBP3	1:89582690:G:C	-0.458317	5.03573e-28	3.17693e-24	-0.4476	1.38827e-08	1
ENSG00000117226	GBP3	1:89583544:T:C	-0.458317	5.03573e-28	3.17693e-24	-0.4476	1.38827e-08	1
ENSG00000117226	GBP3	1:89584565:A:G	-0.458317	5.03573e-28	3.17693e-24	-0.448624	1.41489e-08	1
ENSG00000117226	GBP3	1:89589556:T:C	-0.458317	5.03573e-28	3.17693e-24	-0.448624	1.41489e-08	1
ENSG00000117226	GBP3	1:89591082:T:G	-0.458317	5.03573e-28	3.17693e-24	-0.448624	1.41489e-08	1
ENSG00000117226	GBP3	1:89671013:A:C	-0.53893	5.10616e-28	3.20759e-24	-0.517813	1.92994e-09	1
ENSG00000117226	GBP3	1:89566541:G:A	-0.458728	6.67449e-28	4.17495e-24	-0.44492	3.10119e-08	1
ENSG00000117226	GBP3	1:89597755:T:C	-0.457558	9.5388e-28	5.84229e-24	-0.448624	1.41489e-08	1
ENSG00000117226	GBP3	1:89601829:G:A	-0.457558	9.5388e-28	5.84229e-24	-0.448624	1.41489e-08	1
ENSG00000117226	GBP3	1:89604629:A:G	-0.457558	9.5388e-28	5.84229e-24	-0.448624	1.41489e-08	1
ENSG00000117226	GBP3	1:89606432:G:A	-0.457558	9.5388e-28	5.84229e-24	-0.448624	1.41489e-08	1
ENSG00000117226	GBP3	1:89607479:G:T	-0.457558	9.5388e-28	5.84229e-24	-0.448624	1.41489e-08	1
ENSG00000120539	MASTL	10:27481667:G:A	-0.218934	1.24484e-27	7.59272e-24	-0.206941	4.729e-10	1
ENSG00000120539	MASTL	10:27497745:C:T	-0.228651	1.98935e-27	1.20836e-23	-0.244808	4.64355e-12	1
ENSG00000117226	GBP3	1:89566525:T:A	-0.453157	2.7371e-27	1.65571e-23	-0.44492	3.10119e-08	1
ENSG00000117226	GBP3	1:89564885:G:A	-0.512344	3.43218e-27	2.06767e-23	-0.473521	4.72778e-09	1
ENSG00000117226	GBP3	1:89673196:C:A	-0.466462	6.77165e-27	3.99757e-23	-0.394714	1.5089e-06	1
ENSG00000117226	GBP3	1:89675006:G:C	-0.466462	6.77165e-27	3.99757e-23	-0.394714	1.5089e-06	1
ENSG00000117226	GBP3	1:89679550:C:G	-0.466462	6.77165e-27	3.99757e-23	-0.394714	1.5089e-06	1
ENSG00000117226	GBP3	1:89687213:G:T	-0.466462	6.77165e-27	3.99757e-23	-0.394714	1.5089e-06	1
ENSG00000117226	GBP3	1:89693232:C:T	-0.466462	6.77165e-27	3.99757e-23	-0.394714	1.5089e-06	1
ENSG00000120539	MASTL	10:27497074:C:T	-0.224723	1.06898e-26	6.28535e-23	-0.229625	3.36979e-11	1
ENSG00000120539	MASTL	10:27489803:G:A	-0.225553	1.38564e-26	8.11479e-23	-0.244808	4.64355e-12	1
ENSG00000117226	GBP3	1:89681509:G:C	-0.466249	1.58137e-26	9.2243e-23	-0.384202	3.6856e-06	1
ENSG00000117226	GBP3	1:89694515:A:G	-0.463074	1.96458e-26	1.13248e-22	-0.394714	1.5089e-06	1
ENSG00000117226	GBP3	1:89699156:T:G	-0.463074	1.96458e-26	1.13248e-22	-0.394714	1.5089e-06	1
ENSG00000117226	GBP3	1:89701214:A:G	-0.463074	1.96458e-26	1.13248e-22	-0.394714	1.5089e-06	1
ENSG00000117226	GBP3	1:89647386:G:A	-0.462622	2.3158e-26	1.31432e-22	-0.423419	1.39083e-07	1
ENSG00000117226	GBP3	1:89664276:T:C	-0.462622	2.3158e-26	1.31432e-22	-0.394714	1.5089e-06	1
ENSG00000117226	GBP3	1:89665523:G:A	-0.462622	2.3158e-26	1.31432e-22	-0.394714	1.5089e-06	1
ENSG00000117226	GBP3	1:89666127:A:T	-0.462622	2.3158e-26	1.31432e-22	-0.394714	1.5089e-06	1
ENSG00000117226	GBP3	1:89681467:C:A	-0.462066	2.49298e-26	1.40944e-22	-0.394283	1.25271e-06	1
ENSG00000010030	ETV7	6:36355372:T:C	-0.589256	4.04667e-26	2.27907e-22	-0.43275	1.52248e-06	1
ENSG00000117226	GBP3	1:89661638:C:T	-0.458325	8.22159e-26	4.6127e-22	-0.394927	1.29018e-06	1
ENSG00000010030	ETV7	6:36348689:T:C	-0.587713	1.7291e-25	9.66416e-22	-0.466588	1.81693e-07	1
ENSG00000010030	ETV7	6:36353934:A:G	-0.584884	3.28194e-25	1.81363e-21	-0.392043	5.13071e-05	1
ENSG00000010030	ETV7	6:36356002:A:G	-0.584884	3.28194e-25	1.81363e-21	-0.392043	5.13071e-05	1
ENSG00000010030	ETV7	6:36357172:T:G	-0.584884	3.28194e-25	1.81363e-21	-0.392043	5.13071e-05	1
ENSG00000120539	MASTL	10:27502373:A:G	-0.217042	4.79108e-25	2.62784e-21	-0.229625	3.36979e-11	1
ENSG00000120539	MASTL	10:27503818:C:T	-0.217042	4.79108e-25	2.62784e-21	-0.229625	3.36979e-11	1
ENSG00000142089	IFITM3	11:305619:T:C	-0.852036	5.88467e-25	3.21566e-21	-0.765643	4.04399e-09	1
ENSG00000117226	GBP3	1:89669799:C:T	-0.442621	7.81525e-25	4.2391e-21	-0.373752	8.39465e-06	1
ENSG00000117226	GBP3	1:89688865:G:A	-0.442621	7.81525e-25	4.2391e-21	-0.373752	8.39465e-06	1
ENSG00000120539	MASTL	10:27536232:A:G	-0.216405	1.05203e-24	5.68536e-21	-0.230735	9.16537e-11	1
ENSG00000120539	MASTL	10:27512767:A:G	-0.216432	1.20449e-24	6.34601e-21	-0.2415	1.18911e-11	1
ENSG00000120539	MASTL	10:27513111:A:T	-0.216432	1.20449e-24	6.34601e-21	-0.2415	1.18911e-11	1
ENSG00000120539	MASTL	10:27515771:C:T	-0.216432	1.20449e-24	6.34601e-21	-0.2415	1.18911e-11	1
ENSG00000120539	MASTL	10:27522278:C:T	-0.216432	1.20449e-24	6.34601e-21	-0.230178	6.69058e-11	1
ENSG00000120539	MASTL	10:27524480:T:C	-0.216432	1.20449e-24	6.34601e-21	-0.230178	6.69058e-11	1
ENSG00000120539	MASTL	10:27529916:G:A	-0.216432	1.20449e-24	6.34601e-21	-0.230178	6.69058e-11	1
ENSG00000120539	MASTL	10:27535017:T:C	-0.216432	1.20449e-24	6.34601e-21	-0.230178	6.69058e-11	1
ENSG00000010030	ETV7	6:36356322:C:T	-0.576083	1.22151e-24	6.41269e-21	-0.417312	2.84375e-06	1
ENSG00000142089	IFITM3	11:316349:G:A	-0.841234	1.43083e-24	7.48485e-21	-0.776538	5.90866e-09	1
ENSG00000010030	ETV7	6:36357691:T:G	-0.57274	1.64646e-24	8.55198e-21	-0.417312	2.84375e-06	1
ENSG00000010030	ETV7	6:36357805:G:A	-0.57274	1.64646e-24	8.55198e-21	-0.417312	2.84375e-06	1
ENSG00000117226	GBP3	1:89671362:G:A	-0.439813	2.11e-24	1.05138e-20	-0.375653	6.57176e-06	1
ENSG00000117226	GBP3	1:89672622:G:A	-0.439813	2.11e-24	1.05138e-20	-0.375653	6.57176e-06	1
ENSG00000117226	GBP3	1:89676226:T:C	-0.439813	2.11e-24	1.05138e-20	-0.375653	6.57176e-06	1
ENSG00000117226	GBP3	1:89678623:A:G	-0.439813	2.11e-24	1.05138e-20	-0.375653	6.57176e-06	1
ENSG00000117226	GBP3	1:89680705:C:G	-0.439813	2.11e-24	1.05138e-20	-0.375653	6.57176e-06	1
ENSG00000117226	GBP3	1:89684209:G:A	-0.439813	2.11e-24	1.05138e-20	-0.375653	6.57176e-06	1
ENSG00000117226	GBP3	1:89685357:T:C	-0.439813	2.11e-24	1.05138e-20	-0.375653	6.57176e-06	1
ENSG00000117226	GBP3	1:89688447:G:T	-0.439813	2.11e-24	1.05138e-20	-0.375653	6.57176e-06	1
ENSG00000117226	GBP3	1:89689917:A:C	-0.439813	2.11e-24	1.05138e-20	-0.375653	6.57176e-06	1
ENSG00000117226	GBP3	1:89691590:G:C	-0.439813	2.11e-24	1.05138e-20	-0.375653	6.57176e-06	1
ENSG00000117226	GBP3	1:89692431:T:C	-0.439813	2.11e-24	1.05138e-20	-0.375653	6.57176e-06	1
ENSG00000117226	GBP3	1:89692829:C:T	-0.439813	2.11e-24	1.05138e-20	-0.375653	6.57176e-06	1
ENSG00000117226	GBP3	1:89666948:T:A	-0.43941	2.25529e-24	1.11999e-20	-0.373752	8.39465e-06	1
ENSG00000120539	MASTL	10:27504964:T:C	-0.214253	2.53873e-24	1.25649e-20	-0.234036	3.22209e-11	1
ENSG00000010030	ETV7	6:36389637:C:T	-0.56318	2.69342e-24	1.32859e-20	-0.39853	6.87744e-06	1
ENSG00000010030	ETV7	6:36380542:C:T	-0.564341	3.04943e-24	1.4367e-20	-0.431201	1.00736e-06	1
ENSG00000010030	ETV7	6:36380608:C:T	-0.564341	3.04943e-24	1.4367e-20	-0.39853	6.87744e-06	1
ENSG00000010030	ETV7	6:36381865:C:T	-0.564341	3.04943e-24	1.4367e-20	-0.431201	1.00736e-06	1
ENSG00000010030	ETV7	6:36382052:T:C	-0.564341	3.04943e-24	1.4367e-20	-0.431201	1.00736e-06	1
ENSG00000010030	ETV7	6:36382584:T:C	-0.564341	3.04943e-24	1.4367e-20	-0.39853	6.87744e-06	1
ENSG00000010030	ETV7	6:36382815:C:T	-0.564341	3.04943e-24	1.4367e-20	-0.39853	6.87744e-06	1
ENSG00000010030	ETV7	6:36384473:C:T	-0.564341	3.04943e-24	1.4367e-20	-0.431201	1.00736e-06	1
ENSG00000010030	ETV7	6:36385017:A:G	-0.564341	3.04943e-24	1.4367e-20	-0.431201	1.00736e-06	1
ENSG00000010030	ETV7	6:36385081:G:A	-0.564341	3.04943e-24	1.4367e-20	-0.431201	1.00736e-06	1
ENSG00000010030	ETV7	6:36385224:G:A	-0.564341	3.04943e-24	1.4367e-20	-0.431201	1.00736e-06	1
ENSG00000010030	ETV7	6:36385338:T:C	-0.564341	3.04943e-24	1.4367e-20	-0.431201	1.00736e-06	1
ENSG00000010030	ETV7	6:36385935:T:C	-0.564341	3.04943e-24	1.4367e-20	-0.431201	1.00736e-06	1
ENSG00000010030	ETV7	6:36386464:A:G	-0.564341	3.04943e-24	1.4367e-20	-0.431201	1.00736e-06	1
ENSG00000010030	ETV7	6:36387580:T:C	-0.564341	3.04943e-24	1.4367e-20	-0.431201	1.00736e-06	1
ENSG00000117226	GBP3	1:89698636:A:G	-0.43398	4.48398e-24	2.10581e-20	-0.373752	8.39465e-06	1
ENSG00000010030	ETV7	6:36388686:G:A	-0.564384	4.87518e-24	2.2678e-20	-0.39853	6.87744e-06	1
ENSG00000010030	ETV7	6:36389151:C:T	-0.564384	4.87518e-24	2.2678e-20	-0.39853	6.87744e-06	1
ENSG00000010030	ETV7	6:36389377:T:C	-0.564384	4.87518e-24	2.2678e-20	-0.39853	6.87744e-06	1
ENSG00000010030	ETV7	6:36380961:C:T	-0.565517	5.54493e-24	2.56312e-20	-0.39853	6.87744e-06	1
ENSG00000010030	ETV7	6:36390434:A:C	-0.565517	5.54493e-24	2.56312e-20	-0.431201	1.00736e-06	1
ENSG00000120539	MASTL	10:27509910:C:A	-0.21249	5.66515e-24	2.5702e-20	-0.234036	3.22209e-11	1
ENSG00000120539	MASTL	10:27516957:A:T	-0.21249	5.66515e-24	2.5702e-20	-0.234036	3.22209e-11	1
ENSG00000120539	MASTL	10:27518380:G:T	-0.21249	5.66515e-24	2.5702e-20	-0.229679	4.01859e-11	1
ENSG00000120539	MASTL	10:27518640:A:G	-0.21249	5.66515e-24	2.5702e-20	-0.234036	3.22209e-11	1
ENSG00000120539	MASTL	10:27523561:A:G	-0.21249	5.66515e-24	2.5702e-20	-0.234036	3.22209e-11	1
ENSG00000120539	MASTL	10:27532743:T:G	-0.21249	5.66515e-24	2.5702e-20	-0.234036	3.22209e-11	1
ENSG00000117226	GBP3	1:89661228:T:G	-0.436681	5.93319e-24	2.65898e-20	-0.375653	6.57176e-06	1
ENSG00000117226	GBP3	1:89662414:G:T	-0.436681	5.93319e-24	2.65898e-20	-0.375653	6.57176e-06	1
ENSG00000117226	GBP3	1:89663851:T:A	-0.436681	5.93319e-24	2.65898e-20	-0.375653	6.57176e-06	1
ENSG00000117226	GBP3	1:89664945:T:C	-0.436681	5.93319e-24	2.65898e-20	-0.385499	2.82966e-06	1
ENSG00000010030	ETV7	6:36388462:C:A	-0.561008	6.58287e-24	2.94117e-20	-0.39853	6.87744e-06	1
ENSG00000010030	ETV7	6:36372201:T:C	-0.564346	8.07714e-24	3.58699e-20	-0.39853	6.87744e-06	1
ENSG00000010030	ETV7	6:36374525:T:G	-0.564346	8.07714e-24	3.58699e-20	-0.39853	6.87744e-06	1
ENSG00000010030	ETV7	6:36363514:C:T	-0.562273	8.73712e-24	3.85678e-20	-0.39853	6.87744e-06	1
ENSG00000010030	ETV7	6:36364448:G:A	-0.562273	8.73712e-24	3.85678e-20	-0.39853	6.87744e-06	1
ENSG00000117226	GBP3	1:89695761:C:T	-0.431439	1.13642e-23	4.97167e-20	-0.375653	6.57176e-06	1
ENSG00000117226	GBP3	1:89698596:C:A	-0.431439	1.13642e-23	4.97167e-20	-0.375653	6.57176e-06	1
ENSG00000117226	GBP3	1:89701383:T:C	-0.431439	1.13642e-23	4.97167e-20	-0.375653	6.57176e-06	1
ENSG00000010030	ETV7	6:36359881:C:T	-0.562499	1.16353e-23	5.07513e-20	-0.365973	0.000129427	1
ENSG00000010030	ETV7	6:36359879:C:T	-0.563089	1.64259e-23	7.14352e-20	-0.39853	6.87744e-06	1
ENSG00000010030	ETV7	6:36368512:G:A	-0.561917	2.0092e-23	8.71212e-20	-0.39853	6.87744e-06	1
ENSG00000120539	MASTL	10:27464600:T:C	-0.198267	2.09769e-23	9.06908e-20	0.186163	7.84133e-07	0
ENSG00000010030	ETV7	6:36361118:C:T	-0.559684	2.2058e-23	9.48073e-20	-0.39853	6.87744e-06	1
ENSG00000010030	ETV7	6:36365736:G:A	-0.559684	2.2058e-23	9.48073e-20	-0.39853	6.87744e-06	1
ENSG00000187741	FANCA	16:89838685:C:G	-0.404081	4.34921e-23	1.85307e-19	-0.32162	5.57527e-07	1
ENSG00000187741	FANCA	16:89853065:C:T	-0.404081	4.34921e-23	1.85307e-19	-0.335702	1.24167e-07	1
ENSG00000187741	FANCA	16:89856481:G:C	-0.404081	4.34921e-23	1.85307e-19	-0.335702	1.24167e-07	1
ENSG00000010030	ETV7	6:36363819:C:T	-0.557354	4.44248e-23	1.88734e-19	-0.354858	0.000182373	1
ENSG00000187741	FANCA	16:89858759:C:T	-0.402643	5.64465e-23	2.38429e-19	-0.331577	1.67697e-07	1
ENSG00000187741	FANCA	16:89863586:A:T	-0.402643	5.64465e-23	2.38429e-19	-0.331577	1.67697e-07	1
ENSG00000010030	ETV7	6:36350814:G:A	-0.560079	5.74273e-23	2.41877e-19	-0.392043	5.13071e-05	1
ENSG00000187741	FANCA	16:89831510:C:A	-0.401776	7.21827e-23	3.02292e-19	-0.335702	1.24167e-07	1
ENSG00000187741	FANCA	16:89831940:G:C	-0.401776	7.21827e-23	3.02292e-19	-0.335702	1.24167e-07	1
ENSG00000187741	FANCA	16:89848203:C:G	-0.400382	9.29214e-23	3.86938e-19	-0.331577	1.67697e-07	1
ENSG00000187741	FANCA	16:89854762:A:C	-0.400382	9.29214e-23	3.86938e-19	-0.331577	1.67697e-07	1
ENSG00000187741	FANCA	16:89862202:C:T	-0.394957	9.97392e-23	4.14155e-19	-0.320387	4.62411e-07	1
ENSG00000120539	MASTL	10:27467990:G:A	-0.212739	1.4072e-22	5.74586e-19	-0.20928	7.26493e-09	1
ENSG00000120539	MASTL	10:27472110:T:A	-0.212739	1.4072e-22	5.74586e-19	-0.20928	7.26493e-09	1
ENSG00000120539	MASTL	10:27473770:A:G	-0.212739	1.4072e-22	5.74586e-19	-0.20928	7.26493e-09	1
ENSG00000120539	MASTL	10:27476647:T:C	-0.212739	1.4072e-22	5.74586e-19	-0.20928	7.26493e-09	1
ENSG00000120539	MASTL	10:27476999:C:A	-0.212739	1.4072e-22	5.74586e-19	-0.20928	7.26493e-09	1
ENSG00000120539	MASTL	10:27477821:T:G	-0.212739	1.4072e-22	5.74586e-19	-0.20928	7.26493e-09	1
ENSG00000120539	MASTL	10:27449062:G:C	-0.212641	1.43011e-22	5.80711e-19	-0.20928	7.26493e-09	1
ENSG00000120539	MASTL	10:27467198:A:G	-0.212641	1.43011e-22	5.80711e-19	-0.20928	7.26493e-09	1
ENSG00000120539	MASTL	10:27334674:T:G	-0.209873	1.53418e-22	6.16165e-19	-0.232016	3.07723e-12	1
ENSG00000120539	MASTL	10:27339586:T:A	-0.209873	1.53418e-22	6.16165e-19	-0.232016	3.07723e-12	1
ENSG00000120539	MASTL	10:27342958:C:T	-0.209873	1.53418e-22	6.16165e-19	-0.232016	3.07723e-12	1
ENSG00000120539	MASTL	10:27353558:G:C	-0.209873	1.53418e-22	6.16165e-19	-0.232016	3.07723e-12	1
ENSG00000120539	MASTL	10:27325119:T:C	-0.209499	1.54885e-22	6.16999e-19	-0.232016	3.07723e-12	1
ENSG00000120539	MASTL	10:27325277:A:T	-0.209499	1.54885e-22	6.16999e-19	-0.225552	8.13971e-12	1
ENSG00000120539	MASTL	10:27325811:G:A	-0.209499	1.54885e-22	6.16999e-19	-0.232016	3.07723e-12	1
ENSG00000187741	FANCA	16:89870143:C:A	-0.395863	1.64855e-22	6.54939e-19	-0.32087	4.27408e-07	1
ENSG00000139197	PEX5	12:7347278:T:G	-0.146561	2.02045e-22	7.98374e-19	0.125836	6.90795e-09	0
ENSG00000139197	PEX5	12:7347534:G:A	-0.146561	2.02045e-22	7.98374e-19	0.125836	6.90795e-09	0
ENSG00000139197	PEX5	12:7338947:C:T	-0.145314	2.47893e-22	9.76913e-19	-0.129726	1.48257e-09	1
ENSG00000142089	IFITM3	11:306791:T:C	0.830941	3.19417e-22	1.25541e-18	0.725901	2.91808e-07	1
ENSG00000142089	IFITM3	11:324163:C:T	0.84292	3.5851e-22	1.40531e-18	0.71679	6.44386e-07	1
ENSG00000139197	PEX5	12:7346530:G:A	-0.146051	4.19599e-22	1.64039e-18	-0.124271	2.08642e-08	1
ENSG00000139197	PEX5	12:7334813:C:T	-0.144162	4.33714e-22	1.6866e-18	-0.125877	3.78653e-09	1
ENSG00000139197	PEX5	12:7335420:A:C	-0.144162	4.33714e-22	1.6866e-18	-0.125877	3.78653e-09	1
ENSG00000139197	PEX5	12:7335217:T:C	-0.144874	5.09333e-22	1.97544e-18	-0.125877	3.78653e-09	1
ENSG00000139197	PEX5	12:7344802:A:G	-0.144382	7.24088e-22	2.80097e-18	0.121369	1.86273e-08	0
ENSG00000139197	PEX5	12:7364623:G:A	-0.145121	8.25039e-22	3.16549e-18	0.125836	6.90795e-09	0
ENSG00000139197	PEX5	12:7368182:C:T	-0.145121	8.25039e-22	3.16549e-18	0.125836	6.90795e-09	0
ENSG00000139197	PEX5	12:7369318:T:C	-0.145121	8.25039e-22	3.16549e-18	0.125836	6.90795e-09	0
ENSG00000142089	IFITM3	11:305406:A:G	0.8211	8.29089e-22	3.16549e-18	0.725901	2.91808e-07	1
ENSG00000142089	IFITM3	11:307036:T:C	0.8211	8.29089e-22	3.16549e-18	0.736165	2.05581e-07	1
ENSG00000139197	PEX5	12:7355583:T:C	-0.145908	9.48831e-22	3.55798e-18	0.125836	6.90795e-09	0
ENSG00000139197	PEX5	12:7356479:G:A	-0.145908	9.48831e-22	3.55798e-18	0.125836	6.90795e-09	0
ENSG00000139197	PEX5	12:7357746:T:C	-0.145908	9.48831e-22	3.55798e-18	0.125836	6.90795e-09	0
ENSG00000139197	PEX5	12:7358768:C:A	-0.145908	9.48831e-22	3.55798e-18	0.125836	6.90795e-09	0
ENSG00000139197	PEX5	12:7360143:C:A	-0.145908	9.48831e-22	3.55798e-18	0.125836	6.90795e-09	0
ENSG00000139197	PEX5	12:7364442:C:T	-0.145908	9.48831e-22	3.55798e-18	0.125836	6.90795e-09	0
ENSG00000139197	PEX5	12:7364789:G:A	-0.145908	9.48831e-22	3.55798e-18	0.125836	6.90795e-09	0
ENSG00000142089	IFITM3	11:324170:A:G	0.846443	1.04363e-21	3.90352e-18	0.721565	7.55595e-07	1
ENSG00000187741	FANCA	16:89825464:C:T	-0.395987	1.07318e-21	4.00384e-18	-0.333608	1.63281e-07	1
ENSG00000187741	FANCA	16:89823951:A:T	-0.394438	1.39488e-21	5.19089e-18	-0.328707	2.27994e-07	1
ENSG00000142089	IFITM3	11:320394:C:T	-0.780954	1.48701e-21	5.51976e-18	-0.562009	3.33119e-05	1
ENSG00000187741	FANCA	16:89812299:C:T	-0.395014	1.81747e-21	6.72941e-18	-0.333608	1.63281e-07	1
ENSG00000139197	PEX5	12:7353838:A:C	-0.145717	2.50317e-21	9.24503e-18	-0.127556	6.04958e-09	1
ENSG00000187741	FANCA	16:89812778:G:A	-0.392763	2.90592e-21	1.07056e-17	-0.333608	1.63281e-07	1
ENSG00000142089	IFITM3	11:306884:T:C	0.80554	3.01307e-21	1.10726e-17	0.780351	9.46831e-09	1
ENSG00000142089	IFITM3	11:320836:C:T	-0.772854	3.09462e-21	1.13439e-17	-0.585002	6.76301e-06	1
ENSG00000120539	MASTL	10:27483505:C:T	-0.210917	3.63246e-21	1.32824e-17	-0.23538	2.82996e-11	1
ENSG00000187741	FANCA	16:89814807:T:C	-0.391145	3.79552e-21	1.38442e-17	-0.328707	2.27994e-07	1
ENSG00000117226	GBP3	1:89701648:C:T	-0.406564	4.4423e-21	1.61632e-17	-0.371212	1.31159e-05	1
ENSG00000120539	MASTL	10:27520174:A:G	-0.209044	4.70933e-21	1.70925e-17	-0.232327	1.44573e-10	1
ENSG00000187741	FANCA	16:89886519:C:T	-0.365986	7.50224e-21	2.70955e-17	-0.271476	4.18293e-06	1
ENSG00000187741	FANCA	16:89887249:G:A	-0.365986	7.50224e-21	2.70955e-17	-0.271476	4.18293e-06	1
ENSG00000187741	FANCA	16:89880249:C:T	-0.375999	7.84872e-21	2.82083e-17	-0.316112	6.11482e-07	1
ENSG00000187741	FANCA	16:89880634:T:C	-0.375999	7.84872e-21	2.82083e-17	-0.316112	6.11482e-07	1
ENSG00000139197	PEX5	12:7320545:A:G	-0.142209	1.66776e-20	5.97931e-17	-0.120674	2.36532e-08	1
ENSG00000187741	FANCA	16:89907947:G:A	-0.354402	1.70924e-20	6.0688e-17	-0.303058	1.41535e-06	1
ENSG00000187741	FANCA	16:89910833:C:T	-0.354402	1.70924e-20	6.0688e-17	-0.303058	1.41535e-06	1
ENSG00000187741	FANCA	16:89911681:G:C	-0.354402	1.70924e-20	6.0688e-17	-0.303058	1.41535e-06	1
ENSG00000187741	FANCA	16:89916236:G:A	-0.354402	1.70924e-20	6.0688e-17	-0.303058	1.41535e-06	1
ENSG00000139197	PEX5	12:7326541:T:C	-0.142371	1.77404e-20	6.2837e-17	-0.120674	2.36532e-08	1
ENSG00000187741	FANCA	16:89795144:G:A	-0.370312	2.19085e-20	7.74142e-17	-0.335702	1.24167e-07	1
ENSG00000120539	MASTL	10:27486669:G:A	-0.208302	3.13967e-20	1.10146e-16	-0.23538	2.82996e-11	1
ENSG00000120539	MASTL	10:27487072:G:A	-0.208302	3.13967e-20	1.10146e-16	-0.23538	2.82996e-11	1
ENSG00000120539	MASTL	10:27488069:T:A	-0.208302	3.13967e-20	1.10146e-16	-0.23538	2.82996e-11	1
ENSG00000142089	IFITM3	11:323649:C:T	-0.766933	4.66124e-20	1.63137e-16	-0.60992	7.48207e-06	1
ENSG00000187741	FANCA	16:89801569:C:T	-0.378945	5.37238e-20	1.8758e-16	-0.309459	4.69331e-07	1
ENSG00000120539	MASTL	10:27480559:G:T	-0.201115	5.7486e-20	1.99766e-16	-0.206944	2.01469e-08	1
ENSG00000120539	MASTL	10:27480584:A:G	-0.201115	5.7486e-20	1.99766e-16	-0.206944	2.01469e-08	1
ENSG00000140105	WARS	14:100792482:C:A	0.34223	1.01528e-19	3.51982e-16	0.242233	7.08918e-05	1
ENSG00000187741	FANCA	16:89790297:C:T	-0.361052	1.09443e-19	3.77642e-16	-0.326488	2.236e-07	1
ENSG00000187741	FANCA	16:89791597:G:A	-0.361052	1.09443e-19	3.77642e-16	-0.331577	1.67697e-07	1
ENSG00000187741	FANCA	16:89789311:G:A	-0.359851	1.23737e-19	4.25962e-16	-0.326488	2.236e-07	1
ENSG00000120539	MASTL	10:27297441:T:G	-0.189435	1.55788e-19	5.2765e-16	-0.204531	3.29329e-10	1
ENSG00000120539	MASTL	10:27299263:T:C	-0.189435	1.55788e-19	5.2765e-16	-0.204531	3.29329e-10	1
ENSG00000120539	MASTL	10:27302772:C:T	-0.189435	1.55788e-19	5.2765e-16	-0.204531	3.29329e-10	1
ENSG00000120539	MASTL	10:27310381:T:C	-0.189435	1.55788e-19	5.2765e-16	-0.204531	3.29329e-10	1
ENSG00000120539	MASTL	10:27312119:G:A	-0.189435	1.55788e-19	5.2765e-16	-0.204531	3.29329e-10	1
ENSG00000120539	MASTL	10:27314259:C:T	-0.189435	1.55788e-19	5.2765e-16	-0.204531	3.29329e-10	1
ENSG00000120539	MASTL	10:27317159:C:T	-0.189435	1.55788e-19	5.2765e-16	-0.204531	3.29329e-10	1
ENSG00000142089	IFITM3	11:332857:C:A	0.770714	2.89779e-19	9.79216e-16	0.577208	4.36608e-05	1
ENSG00000139197	PEX5	12:7317194:A:G	-0.138103	5.04345e-19	1.70036e-15	-0.116475	1.2032e-07	1
ENSG00000187741	FANCA	16:89794051:G:A	-0.353629	8.22294e-19	2.75965e-15	-0.331577	1.67697e-07	1
ENSG00000187741	FANCA	16:89794052:C:A	-0.353629	8.22294e-19	2.75965e-15	-0.331577	1.67697e-07	1
ENSG00000142089	IFITM3	11:324635:G:A	-0.744151	9.92968e-19	3.32485e-15	-0.58163	3.74919e-05	1
ENSG00000142089	IFITM3	11:313755:C:G	0.788172	1.23437e-18	4.12375e-15	0.724438	2.23076e-06	1
ENSG00000187741	FANCA	16:89792827:C:A	-0.344526	1.832e-18	6.10642e-15	-0.321361	1.6247e-07	1
ENSG00000204267	TAP2	6:32788707:A:G	-0.256841	2.76099e-18	9.18212e-15	-0.400338	3.95286e-10	1
ENSG00000187741	FANCA	16:89856779:G:C	-0.37147	2.92755e-18	9.71409e-15	-0.320511	5.37876e-07	1
ENSG00000187741	FANCA	16:89893375:C:A	-0.349057	3.06923e-18	1.01612e-14	-0.271476	4.18293e-06	1
ENSG00000204267	TAP2	6:32791299:C:A	-0.256348	3.56426e-18	1.17736e-14	-0.422041	2.02557e-11	1
ENSG00000120539	MASTL	10:27490226:A:G	-0.196845	3.62893e-18	1.1854e-14	-0.220385	4.07044e-09	1
ENSG00000120539	MASTL	10:27495406:T:A	-0.196845	3.62893e-18	1.1854e-14	-0.220385	4.07044e-09	1
ENSG00000120539	MASTL	10:27495743:T:C	-0.196845	3.62893e-18	1.1854e-14	-0.220385	4.07044e-09	1
ENSG00000120539	MASTL	10:27496877:T:G	-0.196845	3.62893e-18	1.1854e-14	-0.220385	4.07044e-09	1
ENSG00000120539	MASTL	10:27500490:C:T	-0.196845	3.62893e-18	1.1854e-14	-0.220385	4.07044e-09	1
ENSG00000117226	GBP3	1:89479063:G:A	0.366646	3.6982e-18	1.20003e-14	0.315856	3.93797e-05	1
ENSG00000117226	GBP3	1:89479074:C:T	0.366646	3.6982e-18	1.20003e-14	0.315856	3.93797e-05	1
ENSG00000117226	GBP3	1:89484895:C:A	0.366646	3.6982e-18	1.20003e-14	0.307554	7.72354e-05	1
ENSG00000140105	WARS	14:100803364:A:G	0.332855	3.94544e-18	1.24188e-14	0.303822	7.38675e-06	1
ENSG00000140105	WARS	14:100803655:C:A	0.332855	3.94544e-18	1.24188e-14	0.303822	7.38675e-06	1
ENSG00000140105	WARS	14:100807444:A:G	0.332855	3.94544e-18	1.24188e-14	0.303822	7.38675e-06	1
ENSG00000140105	WARS	14:100808155:G:A	0.332855	3.94544e-18	1.24188e-14	0.303822	7.38675e-06	1
ENSG00000140105	WARS	14:100815146:A:G	0.332855	3.94544e-18	1.24188e-14	0.303822	7.38675e-06	1
ENSG00000140105	WARS	14:100818286:T:C	0.332855	3.94544e-18	1.24188e-14	0.303822	7.38675e-06	1
ENSG00000140105	WARS	14:100820536:A:G	0.332855	3.94544e-18	1.24188e-14	0.288963	1.15254e-05	1
ENSG00000140105	WARS	14:100826260:G:C	0.332855	3.94544e-18	1.24188e-14	0.303822	7.38675e-06	1
ENSG00000140105	WARS	14:100826773:C:G	0.332855	3.94544e-18	1.24188e-14	0.303822	7.38675e-06	1
ENSG00000140105	WARS	14:100827429:G:T	0.332855	3.94544e-18	1.24188e-14	0.303822	7.38675e-06	1
ENSG00000140105	WARS	14:100827508:C:T	0.332855	3.94544e-18	1.24188e-14	0.303822	7.38675e-06	1
ENSG00000140105	WARS	14:100831835:C:T	0.332855	3.94544e-18	1.24188e-14	0.303822	7.38675e-06	1
ENSG00000140105	WARS	14:100832282:C:G	0.332855	3.94544e-18	1.24188e-14	0.303822	7.38675e-06	1
ENSG00000140105	WARS	14:100840596:G:C	0.332855	3.94544e-18	1.24188e-14	0.303822	7.38675e-06	1
ENSG00000140105	WARS	14:100798012:A:G	0.336681	5.19247e-18	1.59345e-14	0.297714	1.04989e-05	1
ENSG00000140105	WARS	14:100798779:C:T	0.336681	5.19247e-18	1.59345e-14	0.297714	1.04989e-05	1
ENSG00000140105	WARS	14:100800103:C:T	0.336681	5.19247e-18	1.59345e-14	0.297714	1.04989e-05	1
ENSG00000140105	WARS	14:100803742:C:G	0.336681	5.19247e-18	1.59345e-14	0.297714	1.04989e-05	1
ENSG00000140105	WARS	14:100810099:C:T	0.336681	5.19247e-18	1.59345e-14	0.297714	1.04989e-05	1
ENSG00000140105	WARS	14:100829184:C:T	0.336681	5.19247e-18	1.59345e-14	0.297714	1.04989e-05	1
ENSG00000140105	WARS	14:100830818:C:A	0.336681	5.19247e-18	1.59345e-14	0.297714	1.04989e-05	1
ENSG00000140105	WARS	14:100839261:G:T	0.336681	5.19247e-18	1.59345e-14	0.297714	1.04989e-05	1
ENSG00000140105	WARS	14:100841700:A:T	0.336681	5.19247e-18	1.59345e-14	0.297714	1.04989e-05	1
ENSG00000140105	WARS	14:100842377:A:G	0.336681	5.19247e-18	1.59345e-14	0.297714	1.04989e-05	1
ENSG00000140105	WARS	14:100843343:A:G	0.336681	5.19247e-18	1.59345e-14	0.297714	1.04989e-05	1
ENSG00000140105	WARS	14:100844420:G:A	0.336681	5.19247e-18	1.59345e-14	0.297714	1.04989e-05	1
ENSG00000140105	WARS	14:100808845:G:A	0.32228	5.61575e-18	1.62974e-14	0.269032	1.25795e-05	1
ENSG00000140105	WARS	14:100804315:T:C	0.322626	5.66872e-18	1.62974e-14	0.276704	1.85968e-05	1
ENSG00000140105	WARS	14:100805286:C:A	0.322626	5.66872e-18	1.62974e-14	0.276704	1.85968e-05	1
ENSG00000140105	WARS	14:100813077:T:C	0.322626	5.66872e-18	1.62974e-14	0.276704	1.85968e-05	1
ENSG00000140105	WARS	14:100836353:C:T	0.322626	5.66872e-18	1.62974e-14	0.276704	1.85968e-05	1
ENSG00000140105	WARS	14:100836983:A:G	0.322626	5.66872e-18	1.62974e-14	0.276704	1.85968e-05	1
ENSG00000140105	WARS	14:100837382:C:G	0.322626	5.66872e-18	1.62974e-14	0.276704	1.85968e-05	1
ENSG00000140105	WARS	14:100838007:G:A	0.322626	5.66872e-18	1.62974e-14	0.276704	1.85968e-05	1
ENSG00000140105	WARS	14:100838173:G:A	0.322626	5.66872e-18	1.62974e-14	0.276704	1.85968e-05	1
ENSG00000140105	WARS	14:100839128:G:C	0.322626	5.66872e-18	1.62974e-14	0.276704	1.85968e-05	1
ENSG00000140105	WARS	14:100840290:C:T	0.322626	5.66872e-18	1.62974e-14	0.276704	1.85968e-05	1
ENSG00000140105	WARS	14:100840813:T:C	0.322626	5.66872e-18	1.62974e-14	0.276704	1.85968e-05	1
ENSG00000140105	WARS	14:100840950:G:A	0.322626	5.66872e-18	1.62974e-14	0.276704	1.85968e-05	1
ENSG00000140105	WARS	14:100841008:G:C	0.322626	5.66872e-18	1.62974e-14	0.276704	1.85968e-05	1
ENSG00000140105	WARS	14:100842059:A:G	0.322626	5.66872e-18	1.62974e-14	0.276704	1.85968e-05	1
ENSG00000140105	WARS	14:100797200:A:T	0.320062	5.76529e-18	1.62974e-14	0.269032	1.25795e-05	1
ENSG00000140105	WARS	14:100797255:C:A	0.320062	5.76529e-18	1.62974e-14	0.269032	1.25795e-05	1
ENSG00000140105	WARS	14:100802873:T:C	0.320062	5.76529e-18	1.62974e-14	0.269032	1.25795e-05	1
ENSG00000140105	WARS	14:100804544:C:T	0.320062	5.76529e-18	1.62974e-14	0.269032	1.25795e-05	1
ENSG00000140105	WARS	14:100807136:G:A	0.320062	5.76529e-18	1.62974e-14	0.269032	1.25795e-05	1
ENSG00000140105	WARS	14:100808510:T:A	0.320062	5.76529e-18	1.62974e-14	0.269032	1.25795e-05	1
ENSG00000140105	WARS	14:100812406:A:G	0.320062	5.76529e-18	1.62974e-14	0.269032	1.25795e-05	1
ENSG00000140105	WARS	14:100818759:C:G	0.320062	5.76529e-18	1.62974e-14	0.269032	1.25795e-05	1
ENSG00000140105	WARS	14:100819680:C:T	0.320062	5.76529e-18	1.62974e-14	0.269032	1.25795e-05	1
ENSG00000140105	WARS	14:100820980:G:A	0.320062	5.76529e-18	1.62974e-14	0.269032	1.25795e-05	1
ENSG00000140105	WARS	14:100821206:G:T	0.320062	5.76529e-18	1.62974e-14	0.269032	1.25795e-05	1
ENSG00000140105	WARS	14:100822273:C:T	0.320062	5.76529e-18	1.62974e-14	0.269032	1.25795e-05	1
ENSG00000140105	WARS	14:100824049:C:T	0.320062	5.76529e-18	1.62974e-14	0.269032	1.25795e-05	1
ENSG00000140105	WARS	14:100824389:G:A	0.320062	5.76529e-18	1.62974e-14	0.269032	1.25795e-05	1
ENSG00000140105	WARS	14:100824494:C:T	0.320062	5.76529e-18	1.62974e-14	0.269032	1.25795e-05	1
ENSG00000140105	WARS	14:100824507:C:T	0.320062	5.76529e-18	1.62974e-14	0.269032	1.25795e-05	1
ENSG00000140105	WARS	14:100824640:T:C	0.320062	5.76529e-18	1.62974e-14	0.269032	1.25795e-05	1
ENSG00000140105	WARS	14:100825776:C:T	0.320062	5.76529e-18	1.62974e-14	0.269032	1.25795e-05	1
ENSG00000140105	WARS	14:100826435:A:G	0.320062	5.76529e-18	1.62974e-14	0.269032	1.25795e-05	1
ENSG00000140105	WARS	14:100828397:T:C	0.320062	5.76529e-18	1.62974e-14	0.269032	1.25795e-05	1
ENSG00000140105	WARS	14:100828487:C:T	0.320062	5.76529e-18	1.62974e-14	0.269032	1.25795e-05	1
ENSG00000140105	WARS	14:100831774:G:A	0.320062	5.76529e-18	1.62974e-14	0.269032	1.25795e-05	1
ENSG00000140105	WARS	14:100832391:T:C	0.320062	5.76529e-18	1.62974e-14	0.269032	1.25795e-05	1
ENSG00000140105	WARS	14:100834982:T:C	0.320062	5.76529e-18	1.62974e-14	0.269032	1.25795e-05	1
ENSG00000140105	WARS	14:100835978:T:C	0.320062	5.76529e-18	1.62974e-14	0.269032	1.25795e-05	1
ENSG00000140105	WARS	14:100836409:C:A	0.320062	5.76529e-18	1.62974e-14	0.269032	1.25795e-05	1
ENSG00000140105	WARS	14:100842637:C:G	0.326944	5.93451e-18	1.67436e-14	0.267669	1.30114e-05	1
ENSG00000140105	WARS	14:100837230:C:T	0.327001	6.23178e-18	1.75486e-14	0.280861	1.38783e-05	1
ENSG00000204267	TAP2	6:32793523:G:A	-0.25431	7.19755e-18	2.02294e-14	-0.422041	2.02557e-11	1
ENSG00000140105	WARS	14:100845457:C:A	0.327758	8.65667e-18	2.4284e-14	0.275085	1.9341e-05	1
ENSG00000187231	SESTD1	2:180059627:C:A	0.214035	9.65194e-18	2.68709e-14	0.135238	0.00258649	1
ENSG00000187231	SESTD1	2:180060867:G:A	0.214035	9.65194e-18	2.68709e-14	0.135238	0.00258649	1
ENSG00000187231	SESTD1	2:180085839:C:T	0.214035	9.65194e-18	2.68709e-14	0.136193	0.00335244	1
ENSG00000187231	SESTD1	2:180087367:C:T	0.214035	9.65194e-18	2.68709e-14	0.136193	0.00335244	1
ENSG00000139197	PEX5	12:7308427:T:C	-0.13576	1.08724e-17	3.02112e-14	-0.119615	2.96509e-07	1
ENSG00000187741	FANCA	16:89824072:C:T	-0.335059	1.12618e-17	3.12344e-14	-0.303331	1.19976e-06	1
ENSG00000140105	WARS	14:100795338:G:C	0.323541	1.48934e-17	4.12289e-14	0.289457	8.56611e-06	1
ENSG00000117226	GBP3	1:89498493:A:G	0.358888	1.58255e-17	4.36446e-14	0.311385	8.94134e-05	1
ENSG00000117226	GBP3	1:89500185:G:A	0.358888	1.58255e-17	4.36446e-14	0.329095	3.49229e-05	1
ENSG00000187741	FANCA	16:89822757:G:A	-0.330148	1.60891e-17	4.42884e-14	-0.306018	9.73662e-07	1
ENSG00000117226	GBP3	1:89500382:G:A	0.361315	1.66577e-17	4.56827e-14	0.311385	8.94134e-05	1
ENSG00000117226	GBP3	1:89503665:G:A	0.361315	1.66577e-17	4.56827e-14	0.311385	8.94134e-05	1
ENSG00000187741	FANCA	16:89896005:C:G	-0.315191	1.80466e-17	4.93994e-14	-0.246005	1.7654e-05	1
ENSG00000142089	IFITM3	11:324880:G:C	0.821983	1.94893e-17	5.32493e-14	0.692408	1.94878e-05	1
ENSG00000165806	CASP7	10:115439394:C:T	0.194681	2.45766e-17	6.70245e-14	0.166084	4.87793e-07	1
ENSG00000140105	WARS	14:100828625:C:T	0.332283	2.55787e-17	6.96283e-14	0.297714	1.04989e-05	1
ENSG00000140105	WARS	14:100793431:G:A	0.334395	3.1778e-17	8.63435e-14	0.267799	0.000104985	1
ENSG00000121380	BCL2L14	12:12224718:G:A	0.234489	4.36724e-17	1.18443e-13	0.173887	2.52185e-06	1
ENSG00000140105	WARS	14:100792126:C:T	0.332691	4.42568e-17	1.19807e-13	0.247343	0.000409258	1
ENSG00000142089	IFITM3	11:328652:C:T	-0.723492	4.51438e-17	1.21983e-13	-0.499663	0.000610035	1
ENSG00000204267	TAP2	6:32796480:T:C	-0.249996	4.67337e-17	1.25817e-13	-0.406044	1.35149e-10	1
ENSG00000204267	TAP2	6:32797115:T:G	-0.249996	4.67337e-17	1.25817e-13	-0.406044	1.35149e-10	1
ENSG00000140105	WARS	14:100805583:T:C	0.315366	4.68831e-17	1.25988e-13	0.269032	1.25795e-05	1
ENSG00000139197	PEX5	12:7330007:A:T	-0.164382	4.8738e-17	1.30734e-13	-0.121659	9.97807e-06	1
ENSG00000187741	FANCA	16:89926870:C:T	-0.335406	5.41345e-17	1.44698e-13	-0.283668	1.25699e-06	1
ENSG00000121380	BCL2L14	12:12223868:T:C	0.234002	5.41407e-17	1.44698e-13	0.171463	3.5065e-06	1
ENSG00000187231	SESTD1	2:179992766:C:G	0.209947	5.60417e-17	1.49507e-13	0.135238	0.00258649	1
ENSG00000139197	PEX5	12:7329602:G:A	-0.164188	5.76246e-17	1.53451e-13	-0.121659	9.97807e-06	1
ENSG00000139197	PEX5	12:7331606:C:T	-0.165906	5.8797e-17	1.5629e-13	-0.122111	2.0229e-05	1
ENSG00000187741	FANCA	16:89819243:A:G	-0.324436	6.29635e-17	1.67063e-13	-0.306018	9.73662e-07	1
ENSG00000139197	PEX5	12:7328141:C:T	-0.162966	8.48361e-17	2.24288e-13	-0.121659	9.97807e-06	1
ENSG00000139197	PEX5	12:7335914:T:G	-0.162966	8.48361e-17	2.24288e-13	-0.121659	9.97807e-06	1
ENSG00000142089	IFITM3	11:329896:C:T	-0.715445	8.98914e-17	2.35956e-13	-0.499663	0.000610035	1
ENSG00000142089	IFITM3	11:330630:G:A	-0.715445	8.98914e-17	2.35956e-13	-0.499663	0.000610035	1
ENSG00000142089	IFITM3	11:330973:C:T	-0.715445	8.98914e-17	2.35956e-13	-0.499663	0.000610035	1
ENSG00000142089	IFITM3	11:333347:A:G	-0.715445	8.98914e-17	2.35956e-13	-0.505102	0.000383296	1
ENSG00000121380	BCL2L14	12:12224812:C:G	0.232652	9.03792e-17	2.36814e-13	0.171463	3.5065e-06	1
ENSG00000120539	MASTL	10:27547808:C:T	-0.17019	9.28284e-17	2.42798e-13	0.141178	9.83312e-05	0
ENSG00000139197	PEX5	12:7350155:A:G	-0.14425	1.22536e-16	3.1993e-13	-0.109744	1.36143e-05	1
ENSG00000117226	GBP3	1:89513250:C:T	0.348461	1.41271e-16	3.68193e-13	0.332213	2.54721e-05	1
ENSG00000187231	SESTD1	2:180101777:C:G	0.206435	1.46677e-16	3.80931e-13	0.135238	0.00258649	1
ENSG00000187231	SESTD1	2:180115966:T:C	0.206435	1.46677e-16	3.80931e-13	0.135238	0.00258649	1
ENSG00000142089	IFITM3	11:328709:C:A	0.8065	1.60451e-16	4.15969e-13	0.589864	0.000301521	1
ENSG00000187741	FANCA	16:89942110:T:G	-0.330873	1.65858e-16	4.27148e-13	-0.295217	1.38674e-07	1
ENSG00000187741	FANCA	16:89943018:G:A	-0.330873	1.65858e-16	4.27148e-13	-0.295217	1.38674e-07	1
ENSG00000120539	MASTL	10:27506010:G:A	-0.187238	1.68261e-16	4.27148e-13	-0.218837	5.97865e-09	1
ENSG00000120539	MASTL	10:27507958:C:T	-0.187238	1.68261e-16	4.27148e-13	-0.218837	5.97865e-09	1
ENSG00000120539	MASTL	10:27507997:G:A	-0.187238	1.68261e-16	4.27148e-13	-0.218837	5.97865e-09	1
ENSG00000120539	MASTL	10:27514035:C:T	-0.187238	1.68261e-16	4.27148e-13	-0.218837	5.97865e-09	1
ENSG00000120539	MASTL	10:27514065:C:A	-0.187238	1.68261e-16	4.27148e-13	-0.218837	5.97865e-09	1
ENSG00000187231	SESTD1	2:180087821:A:G	0.206113	1.71737e-16	4.27148e-13	0.136193	0.00335244	1
ENSG00000187231	SESTD1	2:180091561:T:C	0.206113	1.71737e-16	4.27148e-13	0.135238	0.00258649	1
ENSG00000187231	SESTD1	2:180103609:C:T	0.206113	1.71737e-16	4.27148e-13	0.136193	0.00335244	1
ENSG00000187231	SESTD1	2:180104766:C:T	0.206113	1.71737e-16	4.27148e-13	0.140552	0.00258181	1
ENSG00000187231	SESTD1	2:180109939:T:C	0.206113	1.71737e-16	4.27148e-13	0.136193	0.00335244	1
ENSG00000187231	SESTD1	2:180113796:T:C	0.206113	1.71737e-16	4.27148e-13	0.135238	0.00258649	1
ENSG00000187231	SESTD1	2:180115811:T:C	0.206113	1.71737e-16	4.27148e-13	0.135238	0.00258649	1
ENSG00000187231	SESTD1	2:180116434:C:G	0.206113	1.71737e-16	4.27148e-13	0.136193	0.00335244	1
ENSG00000187231	SESTD1	2:180117246:G:C	0.206113	1.71737e-16	4.27148e-13	0.135238	0.00258649	1
ENSG00000187231	SESTD1	2:180117288:A:T	0.206113	1.71737e-16	4.27148e-13	0.135238	0.00258649	1
ENSG00000187231	SESTD1	2:180123904:T:C	0.206113	1.71737e-16	4.27148e-13	0.136193	0.00335244	1
ENSG00000187231	SESTD1	2:180125760:A:C	0.206113	1.71737e-16	4.27148e-13	0.135238	0.00258649	1
ENSG00000187231	SESTD1	2:180126313:G:C	0.206113	1.71737e-16	4.27148e-13	0.135238	0.00258649	1
ENSG00000187231	SESTD1	2:180126417:T:G	0.206113	1.71737e-16	4.27148e-13	0.135238	0.00258649	1
ENSG00000187231	SESTD1	2:180126625:A:G	0.206113	1.71737e-16	4.27148e-13	0.135238	0.00258649	1
ENSG00000187231	SESTD1	2:180126897:A:G	0.206113	1.71737e-16	4.27148e-13	0.135238	0.00258649	1
ENSG00000187231	SESTD1	2:180127086:T:C	0.206113	1.71737e-16	4.27148e-13	0.135238	0.00258649	1
ENSG00000139197	PEX5	12:7320085:G:A	-0.162369	1.8782e-16	4.64789e-13	-0.11779	2.16752e-05	1
ENSG00000139197	PEX5	12:7320547:G:T	-0.162369	1.8782e-16	4.64789e-13	-0.11779	2.16752e-05	1
ENSG00000139197	PEX5	12:7320786:C:A	-0.162369	1.8782e-16	4.64789e-13	-0.11779	2.16752e-05	1
ENSG00000187741	FANCA	16:89945713:G:A	-0.331015	1.93309e-16	4.77569e-13	-0.303953	5.32892e-08	1
ENSG00000204267	TAP2	6:32786833:C:G	-0.24212	1.95777e-16	4.82045e-13	-0.34472	9.68503e-09	1
ENSG00000204267	TAP2	6:32787036:C:A	-0.24212	1.95777e-16	4.82045e-13	-0.34472	9.68503e-09	1
ENSG00000140105	WARS	14:100796478:C:T	0.323612	2.10006e-16	5.16215e-13	0.309631	7.40803e-06	1
ENSG00000204267	TAP2	6:32789480:A:G	-0.257581	2.26593e-16	5.55132e-13	-0.399294	5.73183e-09	1
ENSG00000204267	TAP2	6:32790167:C:G	-0.257581	2.26593e-16	5.55132e-13	-0.399294	5.73183e-09	1
ENSG00000204267	TAP2	6:32795965:G:A	-0.256798	2.45192e-16	5.97708e-13	-0.37395	3.76416e-08	1
ENSG00000204267	TAP2	6:32796057:G:A	-0.256798	2.45192e-16	5.97708e-13	-0.37395	3.76416e-08	1
ENSG00000204267	TAP2	6:32796058:C:T	-0.256798	2.45192e-16	5.97708e-13	-0.37395	3.76416e-08	1
ENSG00000139197	PEX5	12:7317924:C:T	-0.161852	2.62218e-16	6.38154e-13	-0.11779	2.16752e-05	1
ENSG00000142089	IFITM3	11:325418:G:C	0.794033	2.8425e-16	6.89492e-13	0.651012	6.40985e-05	1
ENSG00000142089	IFITM3	11:327334:C:T	0.794033	2.8425e-16	6.89492e-13	0.645207	7.74371e-05	1
ENSG00000187741	FANCA	16:89964383:T:C	-0.321095	2.86625e-16	6.94106e-13	-0.265292	3.07992e-06	1
ENSG00000187231	SESTD1	2:180128579:C:T	0.201872	2.93192e-16	7.08843e-13	0.135565	0.00255968	1
ENSG00000204267	TAP2	6:32796685:A:G	-0.256132	2.98278e-16	7.19955e-13	-0.37395	3.76416e-08	1
ENSG00000187231	SESTD1	2:180117966:A:C	0.204791	3.01805e-16	7.27274e-13	0.136193	0.00335244	1
ENSG00000187231	SESTD1	2:180098404:A:C	0.204964	3.38321e-16	8.13933e-13	0.144187	0.00109021	1
ENSG00000139197	PEX5	12:7358646:G:A	-0.142003	3.79168e-16	9.03333e-13	-0.109744	1.36143e-05	1
ENSG00000139197	PEX5	12:7358684:C:T	-0.142003	3.79168e-16	9.03333e-13	-0.109744	1.36143e-05	1
ENSG00000139197	PEX5	12:7360229:C:G	-0.142003	3.79168e-16	9.03333e-13	-0.109744	1.36143e-05	1
ENSG00000139197	PEX5	12:7368629:T:C	-0.142003	3.79168e-16	9.03333e-13	-0.109744	1.36143e-05	1
ENSG00000139197	PEX5	12:7368691:G:C	-0.142003	3.79168e-16	9.03333e-13	-0.108624	1.76561e-05	1
ENSG00000139197	PEX5	12:7369087:C:A	-0.142003	3.79168e-16	9.03333e-13	-0.109744	1.36143e-05	1
ENSG00000121380	BCL2L14	12:12225613:A:G	0.23143	3.92226e-16	9.32928e-13	0.174425	3.4621e-06	1
ENSG00000204267	TAP2	6:32796521:C:T	-0.254674	4.03423e-16	9.57893e-13	-0.401006	4.96199e-09	1
ENSG00000142089	IFITM3	11:326718:G:A	-0.710088	4.04025e-16	9.57893e-13	-0.54176	0.00021177	1
ENSG00000204267	TAP2	6:32782605:C:T	-0.229798	4.04934e-16	9.58504e-13	-0.386337	6.82713e-10	1
ENSG00000204267	TAP2	6:32796019:C:A	-0.256677	4.25529e-16	1.00563e-12	-0.37395	3.76416e-08	1
ENSG00000139197	PEX5	12:7370502:A:G	-0.141025	4.30211e-16	1.01182e-12	-0.108624	1.76561e-05	1
ENSG00000139197	PEX5	12:7370612:A:G	-0.141025	4.30211e-16	1.01182e-12	-0.108624	1.76561e-05	1
ENSG00000139197	PEX5	12:7370702:A:T	-0.141025	4.30211e-16	1.01182e-12	-0.108624	1.76561e-05	1
ENSG00000142089	IFITM3	11:327143:G:A	0.77552	4.4468e-16	1.04418e-12	0.635002	7.66796e-05	1
ENSG00000204267	TAP2	6:32794676:T:C	-0.25531	4.50256e-16	1.05558e-12	-0.399294	5.73183e-09	1
ENSG00000139197	PEX5	12:7320003:G:A	-0.160246	4.83163e-16	1.12913e-12	-0.11779	2.16752e-05	1
ENSG00000139197	PEX5	12:7323272:A:T	-0.160246	4.83163e-16	1.12913e-12	-0.11779	2.16752e-05	1
ENSG00000121380	BCL2L14	12:12224543:C:T	0.230567	4.9572e-16	1.1548e-12	0.176323	1.72606e-06	1
ENSG00000121380	BCL2L14	12:12225741:T:C	0.230567	4.9572e-16	1.1548e-12	0.176323	1.72606e-06	1
ENSG00000139197	PEX5	12:7321087:C:T	-0.157539	5.63107e-16	1.30971e-12	-0.11779	2.16752e-05	1
ENSG00000117226	GBP3	1:89509723:G:A	0.341877	5.67943e-16	1.31265e-12	0.310252	8.90388e-05	1
ENSG00000117226	GBP3	1:89510106:A:G	0.341877	5.67943e-16	1.31265e-12	0.310252	8.90388e-05	1
ENSG00000117226	GBP3	1:89511556:A:G	0.341877	5.67943e-16	1.31265e-12	0.310252	8.90388e-05	1
ENSG00000117226	GBP3	1:89513209:C:T	0.341877	5.67943e-16	1.31265e-12	0.307023	7.69841e-05	1
ENSG00000204267	TAP2	6:32796226:G:A	-0.256106	5.81331e-16	1.34148e-12	-0.37395	3.76416e-08	1
ENSG00000139197	PEX5	12:7318108:G:A	-0.162553	6.08656e-16	1.39577e-12	-0.109238	0.00010456	1
ENSG00000139197	PEX5	12:7318131:G:A	-0.162553	6.08656e-16	1.39577e-12	-0.109238	0.00010456	1
ENSG00000139197	PEX5	12:7318157:G:A	-0.162553	6.08656e-16	1.39577e-12	-0.109238	0.00010456	1
ENSG00000139197	PEX5	12:7319183:C:T	-0.162553	6.08656e-16	1.39577e-12	-0.109238	0.00010456	1
ENSG00000139197	PEX5	12:7346191:A:T	-0.160046	7.16795e-16	1.63864e-12	-0.122111	2.0229e-05	1
ENSG00000139197	PEX5	12:7350280:A:T	-0.160046	7.16795e-16	1.63864e-12	-0.122111	2.0229e-05	1
ENSG00000204267	TAP2	6:32796144:A:G	-0.252929	7.31103e-16	1.66617e-12	-0.37395	3.76416e-08	1
ENSG00000204267	TAP2	6:32796346:T:C	-0.252929	7.31103e-16	1.66617e-12	-0.37395	3.76416e-08	1
ENSG00000204267	TAP2	6:32796653:C:A	-0.252579	7.57328e-16	1.71003e-12	-0.37395	3.76416e-08	1
ENSG00000204267	TAP2	6:32796751:T:C	-0.252579	7.57328e-16	1.71003e-12	-0.37395	3.76416e-08	1
ENSG00000204267	TAP2	6:32796967:G:A	-0.252579	7.57328e-16	1.71003e-12	-0.37395	3.76416e-08	1
ENSG00000204267	TAP2	6:32797072:C:T	-0.252579	7.57328e-16	1.71003e-12	-0.37395	3.76416e-08	1
ENSG00000204267	TAP2	6:32797109:G:A	-0.252579	7.57328e-16	1.71003e-12	-0.37395	3.76416e-08	1
ENSG00000204267	TAP2	6:32797168:G:A	-0.252579	7.57328e-16	1.71003e-12	-0.37395	3.76416e-08	1
ENSG00000101188	NTSR1	20:61314144:G:A	-0.336009	7.64665e-16	1.72131e-12	-0.266193	1.51096e-07	1
ENSG00000101188	NTSR1	20:61314785:C:T	-0.336009	7.64665e-16	1.72131e-12	-0.266193	1.51096e-07	1
ENSG00000117226	GBP3	1:89517074:C:T	0.339823	8.00536e-16	1.79655e-12	0.32758	3.51545e-05	1
ENSG00000117226	GBP3	1:89517727:C:T	0.339823	8.00536e-16	1.79655e-12	0.310252	8.90388e-05	1
ENSG00000142089	IFITM3	11:332997:G:A	0.789071	8.36558e-16	1.87453e-12	0.595464	0.000203767	1
ENSG00000120539	MASTL	10:27282887:T:C	-0.170625	8.53039e-16	1.90855e-12	-0.19691	3.37976e-09	1
ENSG00000139197	PEX5	12:7315841:G:A	-0.155791	1.16522e-15	2.60306e-12	-0.111282	6.70749e-05	1
ENSG00000204267	TAP2	6:32783896:G:A	-0.228109	1.73363e-15	3.86547e-12	-0.327167	6.41855e-08	1
ENSG00000204267	TAP2	6:32781776:C:A	-0.226973	1.73558e-15	3.86547e-12	-0.31024	1.3329e-07	1
ENSG00000139197	PEX5	12:7317285:C:T	-0.160002	1.88992e-15	4.19648e-12	-0.109238	0.00010456	1
ENSG00000139197	PEX5	12:7319058:G:C	-0.160002	1.88992e-15	4.19648e-12	-0.109238	0.00010456	1
ENSG00000010030	ETV7	6:36524911:A:G	-0.504123	2.00573e-15	4.44692e-12	-0.377009	0.000145592	1
ENSG00000101188	NTSR1	20:61317643:C:T	-0.319604	2.04381e-15	4.52453e-12	-0.262571	2.31425e-07	1
ENSG00000187231	SESTD1	2:180128777:G:A	0.194305	2.44233e-15	5.38245e-12	0.118969	0.0086058	1
ENSG00000187231	SESTD1	2:180129178:G:C	0.194305	2.44233e-15	5.38245e-12	0.118969	0.0086058	1
ENSG00000187231	SESTD1	2:180129445:G:T	0.194305	2.44233e-15	5.38245e-12	0.118969	0.0086058	1
ENSG00000139197	PEX5	12:7316403:C:T	-0.158678	2.59612e-15	5.71281e-12	-0.109238	0.00010456	1
ENSG00000187741	FANCA	16:89964952:A:G	-0.313717	2.99849e-15	6.58836e-12	-0.260364	7.15455e-06	1
ENSG00000120539	MASTL	10:27560120:C:T	-0.160639	3.26551e-15	7.14304e-12	0.123119	0.000924357	0
ENSG00000120539	MASTL	10:27564966:C:T	-0.160639	3.26551e-15	7.14304e-12	0.123119	0.000924357	0
ENSG00000120539	MASTL	10:27569267:G:T	-0.160639	3.26551e-15	7.14304e-12	0.123119	0.000924357	0
ENSG00000204267	TAP2	6:32797297:T:C	-0.24905	3.41946e-15	7.46866e-12	-0.368595	6.35329e-08	1
ENSG00000139197	PEX5	12:7311976:G:T	-0.122918	3.48755e-15	7.60609e-12	-0.0926115	3.96171e-05	1
ENSG00000101188	NTSR1	20:61321725:T:C	-0.320246	3.7121e-15	8.08383e-12	-0.249177	1.04188e-06	1
ENSG00000120539	MASTL	10:27546560:T:C	-0.159985	3.84857e-15	8.31939e-12	0.123119	0.000924357	0
ENSG00000120539	MASTL	10:27546563:G:A	-0.159985	3.84857e-15	8.31939e-12	0.123119	0.000924357	0
ENSG00000120539	MASTL	10:27546683:C:T	-0.159985	3.84857e-15	8.31939e-12	0.123119	0.000924357	0
ENSG00000120539	MASTL	10:27547296:G:A	-0.159985	3.84857e-15	8.31939e-12	0.123119	0.000924357	0
ENSG00000120539	MASTL	10:27547367:G:A	-0.159985	3.84857e-15	8.31939e-12	0.123119	0.000924357	0
ENSG00000120539	MASTL	10:27543285:G:A	-0.159057	3.86504e-15	8.33048e-12	0.123119	0.000924357	0
ENSG00000120539	MASTL	10:27543542:G:A	-0.159057	3.86504e-15	8.33048e-12	0.123119	0.000924357	0
ENSG00000204267	TAP2	6:32796455:C:T	-0.25065	3.95235e-15	8.50619e-12	-0.390523	3.3609e-08	1
ENSG00000120539	MASTL	10:27277310:G:A	-0.165942	4.09914e-15	8.79637e-12	-0.197128	4.84324e-09	1
ENSG00000120539	MASTL	10:27277408:G:A	-0.165942	4.09914e-15	8.79637e-12	-0.197282	3.36463e-09	1
ENSG00000187741	FANCA	16:89926719:T:C	-0.265555	4.31563e-15	9.11388e-12	-0.242764	2.55447e-06	1
ENSG00000120539	MASTL	10:27516082:T:C	-0.188545	4.32771e-15	9.11388e-12	-0.222116	6.0994e-09	1
ENSG00000120539	MASTL	10:27516588:G:A	-0.188545	4.32771e-15	9.11388e-12	-0.222116	6.0994e-09	1
ENSG00000120539	MASTL	10:27519127:T:C	-0.188545	4.32771e-15	9.11388e-12	-0.209797	2.52863e-08	1
ENSG00000120539	MASTL	10:27521881:T:C	-0.188545	4.32771e-15	9.11388e-12	-0.209797	2.52863e-08	1
ENSG00000120539	MASTL	10:27522764:G:A	-0.188545	4.32771e-15	9.11388e-12	-0.209797	2.52863e-08	1
ENSG00000120539	MASTL	10:27524525:T:C	-0.188545	4.32771e-15	9.11388e-12	-0.209797	2.52863e-08	1
ENSG00000120539	MASTL	10:27525673:C:T	-0.188545	4.32771e-15	9.11388e-12	-0.209797	2.52863e-08	1
ENSG00000120539	MASTL	10:27526603:A:G	-0.188545	4.32771e-15	9.11388e-12	-0.209797	2.52863e-08	1
ENSG00000120539	MASTL	10:27528744:C:T	-0.188545	4.32771e-15	9.11388e-12	-0.209797	2.52863e-08	1
ENSG00000120539	MASTL	10:27529549:C:A	-0.188545	4.32771e-15	9.11388e-12	-0.209797	2.52863e-08	1
ENSG00000120539	MASTL	10:27530353:C:T	-0.188545	4.32771e-15	9.11388e-12	-0.209797	2.52863e-08	1
ENSG00000120539	MASTL	10:27533466:G:T	-0.188545	4.32771e-15	9.11388e-12	-0.209797	2.52863e-08	1
ENSG00000139197	PEX5	12:7358469:T:C	-0.155675	4.48537e-15	9.40548e-12	-0.122111	2.0229e-05	1
ENSG00000139197	PEX5	12:7362960:G:A	-0.155675	4.48537e-15	9.40548e-12	-0.122111	2.0229e-05	1
ENSG00000139197	PEX5	12:7364698:A:T	-0.155675	4.48537e-15	9.40548e-12	-0.122111	2.0229e-05	1
ENSG00000139197	PEX5	12:7316029:A:G	-0.154942	5.57604e-15	1.16759e-11	-0.102545	0.000293245	1
ENSG00000120539	MASTL	10:27503344:T:A	-0.188099	5.65968e-15	1.18173e-11	-0.222116	6.0994e-09	1
ENSG00000120539	MASTL	10:27504864:T:C	-0.188099	5.65968e-15	1.18173e-11	-0.222116	6.0994e-09	1
ENSG00000204267	TAP2	6:32787056:C:T	-0.230836	5.71375e-15	1.19133e-11	-0.299639	5.22647e-07	1
ENSG00000204267	TAP2	6:32771560:C:T	-0.222622	6.94681e-15	1.4046e-11	-0.392961	8.61067e-10	1
ENSG00000204267	TAP2	6:32772404:G:T	-0.222622	6.94681e-15	1.4046e-11	-0.392961	8.61067e-10	1
ENSG00000204267	TAP2	6:32772669:G:A	-0.222622	6.94681e-15	1.4046e-11	-0.392961	8.61067e-10	1
ENSG00000204267	TAP2	6:32772978:G:A	-0.222622	6.94681e-15	1.4046e-11	-0.392961	8.61067e-10	1
ENSG00000204267	TAP2	6:32774792:G:A	-0.222622	6.94681e-15	1.4046e-11	-0.392961	8.61067e-10	1
ENSG00000204267	TAP2	6:32775004:C:T	-0.222622	6.94681e-15	1.4046e-11	-0.392961	8.61067e-10	1
ENSG00000204267	TAP2	6:32775235:A:T	-0.222622	6.94681e-15	1.4046e-11	-0.392961	8.61067e-10	1
ENSG00000204267	TAP2	6:32775480:T:C	-0.222622	6.94681e-15	1.4046e-11	-0.392961	8.61067e-10	1
ENSG00000204267	TAP2	6:32775496:G:A	-0.222622	6.94681e-15	1.4046e-11	-0.392961	8.61067e-10	1
ENSG00000204267	TAP2	6:32775582:C:A	-0.222622	6.94681e-15	1.4046e-11	-0.392961	8.61067e-10	1
ENSG00000204267	TAP2	6:32775828:C:T	-0.222622	6.94681e-15	1.4046e-11	-0.392961	8.61067e-10	1
ENSG00000204267	TAP2	6:32776179:G:A	-0.222622	6.94681e-15	1.4046e-11	-0.392961	8.61067e-10	1
ENSG00000204267	TAP2	6:32776258:A:T	-0.222622	6.94681e-15	1.4046e-11	-0.392961	8.61067e-10	1
ENSG00000204267	TAP2	6:32776583:G:A	-0.222622	6.94681e-15	1.4046e-11	-0.392961	8.61067e-10	1
ENSG00000204267	TAP2	6:32776649:C:T	-0.222622	6.94681e-15	1.4046e-11	-0.392961	8.61067e-10	1
ENSG00000204267	TAP2	6:32777150:A:G	-0.222622	6.94681e-15	1.4046e-11	-0.392961	8.61067e-10	1
ENSG00000204267	TAP2	6:32777429:A:T	-0.222622	6.94681e-15	1.4046e-11	-0.392961	8.61067e-10	1
ENSG00000204267	TAP2	6:32777605:T:C	-0.222622	6.94681e-15	1.4046e-11	-0.392961	8.61067e-10	1
ENSG00000204267	TAP2	6:32777853:C:T	-0.222622	6.94681e-15	1.4046e-11	-0.392961	8.61067e-10	1
ENSG00000204267	TAP2	6:32777900:G:A	-0.222622	6.94681e-15	1.4046e-11	-0.392961	8.61067e-10	1
ENSG00000204267	TAP2	6:32778026:C:T	-0.222622	6.94681e-15	1.4046e-11	-0.392961	8.61067e-10	1
ENSG00000204267	TAP2	6:32778263:C:T	-0.222622	6.94681e-15	1.4046e-11	-0.392961	8.61067e-10	1
ENSG00000204267	TAP2	6:32765130:T:C	-0.223308	7.69172e-15	1.52583e-11	-0.392961	8.61067e-10	1
ENSG00000204267	TAP2	6:32765302:C:A	-0.223308	7.69172e-15	1.52583e-11	-0.392961	8.61067e-10	1
ENSG00000204267	TAP2	6:32768474:C:T	-0.223308	7.69172e-15	1.52583e-11	-0.392961	8.61067e-10	1
ENSG00000204267	TAP2	6:32768488:C:A	-0.223308	7.69172e-15	1.52583e-11	-0.392961	8.61067e-10	1
ENSG00000204267	TAP2	6:32768721:G:A	-0.223308	7.69172e-15	1.52583e-11	-0.392961	8.61067e-10	1
ENSG00000204267	TAP2	6:32769140:C:T	-0.223308	7.69172e-15	1.52583e-11	-0.392961	8.61067e-10	1
ENSG00000204267	TAP2	6:32769204:G:A	-0.223308	7.69172e-15	1.52583e-11	-0.392961	8.61067e-10	1
ENSG00000204267	TAP2	6:32769575:G:A	-0.223308	7.69172e-15	1.52583e-11	-0.392961	8.61067e-10	1
ENSG00000204267	TAP2	6:32770125:A:G	-0.223308	7.69172e-15	1.52583e-11	-0.392961	8.61067e-10	1
ENSG00000204267	TAP2	6:32770180:C:T	-0.223308	7.69172e-15	1.52583e-11	-0.392961	8.61067e-10	1
ENSG00000204267	TAP2	6:32770808:C:T	-0.223308	7.69172e-15	1.52583e-11	-0.392961	8.61067e-10	1
ENSG00000204267	TAP2	6:32770916:C:T	-0.223308	7.69172e-15	1.52583e-11	-0.392961	8.61067e-10	1
ENSG00000204267	TAP2	6:32770983:A:G	-0.223308	7.69172e-15	1.52583e-11	-0.392961	8.61067e-10	1
ENSG00000204267	TAP2	6:32771033:G:A	-0.223308	7.69172e-15	1.52583e-11	-0.392961	8.61067e-10	1
ENSG00000204267	TAP2	6:32797361:C:T	-0.248097	8.06671e-15	1.59806e-11	-0.370548	5.27959e-08	1
ENSG00000010030	ETV7	6:36391605:G:A	-0.500289	8.53883e-15	1.6691e-11	-0.395059	2.40377e-05	1
ENSG00000010030	ETV7	6:36393816:A:G	-0.500289	8.53883e-15	1.6691e-11	-0.393484	4.28839e-05	1
ENSG00000010030	ETV7	6:36395437:G:A	-0.500289	8.53883e-15	1.6691e-11	-0.393484	4.28839e-05	1
ENSG00000010030	ETV7	6:36395668:G:A	-0.500289	8.53883e-15	1.6691e-11	-0.393484	4.28839e-05	1
ENSG00000010030	ETV7	6:36397229:G:A	-0.500289	8.53883e-15	1.6691e-11	-0.393484	4.28839e-05	1
ENSG00000010030	ETV7	6:36397474:G:A	-0.500289	8.53883e-15	1.6691e-11	-0.393484	4.28839e-05	1
ENSG00000010030	ETV7	6:36397492:T:G	-0.500289	8.53883e-15	1.6691e-11	-0.393484	4.28839e-05	1
ENSG00000010030	ETV7	6:36397786:G:C	-0.500289	8.53883e-15	1.6691e-11	-0.393484	4.28839e-05	1
ENSG00000010030	ETV7	6:36397898:T:C	-0.500289	8.53883e-15	1.6691e-11	-0.393484	4.28839e-05	1
ENSG00000010030	ETV7	6:36398146:C:T	-0.500289	8.53883e-15	1.6691e-11	-0.393484	4.28839e-05	1
ENSG00000010030	ETV7	6:36346929:A:G	-0.513447	8.67774e-15	1.68727e-11	-0.417696	5.03576e-05	1
ENSG00000010030	ETV7	6:36346974:G:A	-0.513447	8.67774e-15	1.68727e-11	-0.417696	5.03576e-05	1
ENSG00000010030	ETV7	6:36347254:G:A	-0.513447	8.67774e-15	1.68727e-11	-0.417696	5.03576e-05	1
ENSG00000010030	ETV7	6:36349354:T:G	-0.513447	8.67774e-15	1.68727e-11	-0.417696	5.03576e-05	1
ENSG00000187741	FANCA	16:89807785:C:T	-0.282839	9.32576e-15	1.81088e-11	-0.24421	1.19544e-05	1
ENSG00000115159	GPD2	2:157324152:C:A	0.189988	1.035e-14	1.98356e-11	0.132992	0.000262977	1
ENSG00000115159	GPD2	2:157329129:C:A	0.189988	1.035e-14	1.98356e-11	0.132992	0.000262977	1
ENSG00000115159	GPD2	2:157331382:C:T	0.189988	1.035e-14	1.98356e-11	0.132992	0.000262977	1
ENSG00000115159	GPD2	2:157338652:T:C	0.189988	1.035e-14	1.98356e-11	0.132992	0.000262977	1
ENSG00000115159	GPD2	2:157339898:A:G	0.189988	1.035e-14	1.98356e-11	0.132992	0.000262977	1
ENSG00000115159	GPD2	2:157340716:G:A	0.189988	1.035e-14	1.98356e-11	0.132992	0.000262977	1
ENSG00000115159	GPD2	2:157340919:G:A	0.189988	1.035e-14	1.98356e-11	0.132992	0.000262977	1
ENSG00000115159	GPD2	2:157342442:G:A	0.189988	1.035e-14	1.98356e-11	0.132992	0.000262977	1
ENSG00000115159	GPD2	2:157350543:A:G	0.189988	1.035e-14	1.98356e-11	0.132992	0.000262977	1
ENSG00000115159	GPD2	2:157351688:C:T	0.189988	1.035e-14	1.98356e-11	0.132992	0.000262977	1
ENSG00000139197	PEX5	12:7333530:G:A	-0.176835	1.06226e-14	2.03316e-11	-0.15095	1.59721e-06	1
ENSG00000142089	IFITM3	11:323507:G:A	-0.653291	1.07251e-14	2.0501e-11	-0.578837	4.7258e-05	1
ENSG00000101188	NTSR1	20:61321217:G:A	-0.315146	1.20876e-14	2.30456e-11	-0.249177	1.04188e-06	1
ENSG00000101188	NTSR1	20:61321381:C:T	-0.315146	1.20876e-14	2.30456e-11	-0.249177	1.04188e-06	1
ENSG00000101188	NTSR1	20:61323205:C:T	-0.314889	1.22025e-14	2.32344e-11	-0.249177	1.04188e-06	1
ENSG00000115159	GPD2	2:157352418:A:G	0.19032	1.2835e-14	2.44072e-11	0.127864	0.000423973	1
ENSG00000187741	FANCA	16:89802396:G:T	-0.279033	1.33266e-14	2.53092e-11	-0.22802	1.39336e-05	1
ENSG00000115159	GPD2	2:157293991:A:G	0.188856	1.35484e-14	2.54346e-11	0.135753	0.000172396	1
ENSG00000115159	GPD2	2:157294039:C:T	0.188856	1.35484e-14	2.54346e-11	0.135753	0.000172396	1
ENSG00000115159	GPD2	2:157299191:G:A	0.188856	1.35484e-14	2.54346e-11	0.135753	0.000172396	1
ENSG00000115159	GPD2	2:157299268:A:G	0.188856	1.35484e-14	2.54346e-11	0.135753	0.000172396	1
ENSG00000115159	GPD2	2:157305187:A:G	0.188856	1.35484e-14	2.54346e-11	0.132992	0.000262977	1
ENSG00000115159	GPD2	2:157305254:T:C	0.188856	1.35484e-14	2.54346e-11	0.132992	0.000262977	1
ENSG00000115159	GPD2	2:157305763:T:C	0.188856	1.35484e-14	2.54346e-11	0.132992	0.000262977	1
ENSG00000115159	GPD2	2:157315804:A:C	0.188856	1.35484e-14	2.54346e-11	0.132992	0.000262977	1
ENSG00000115159	GPD2	2:157317464:T:C	0.188856	1.35484e-14	2.54346e-11	0.132992	0.000262977	1
ENSG00000101188	NTSR1	20:61308564:C:A	-0.321463	1.35799e-14	2.54614e-11	-0.266193	1.51096e-07	1
ENSG00000101188	NTSR1	20:61322759:G:T	-0.312094	1.46241e-14	2.73843e-11	-0.249177	1.04188e-06	1
ENSG00000142089	IFITM3	11:323837:C:T	0.709539	1.49199e-14	2.79026e-11	0.749865	1.37563e-06	1
ENSG00000010030	ETV7	6:36399086:G:A	-0.495644	1.61276e-14	3.00846e-11	-0.384159	6.48975e-05	1
ENSG00000010030	ETV7	6:36399239:G:A	-0.495644	1.61276e-14	3.00846e-11	-0.384159	6.48975e-05	1
ENSG00000117226	GBP3	1:89724298:A:G	-0.508941	1.63351e-14	3.04331e-11	-0.516102	5.25456e-05	1
ENSG00000010030	ETV7	6:36396639:T:G	-0.497621	1.78471e-14	3.3208e-11	-0.393484	4.28839e-05	1
ENSG00000010030	ETV7	6:36437412:T:C	-0.493648	1.81488e-14	3.37267e-11	-0.382596	9.79426e-05	1
ENSG00000142089	IFITM3	11:330989:G:A	-0.679932	1.86443e-14	3.44247e-11	-0.490268	0.000785322	1
ENSG00000120539	MASTL	10:27508369:T:C	-0.184834	1.91333e-14	3.44247e-11	-0.222116	6.0994e-09	1
ENSG00000120539	MASTL	10:27511390:A:G	-0.184834	1.91333e-14	3.44247e-11	-0.222116	6.0994e-09	1
ENSG00000120539	MASTL	10:27513891:C:T	-0.184834	1.91333e-14	3.44247e-11	-0.222116	6.0994e-09	1
ENSG00000120539	MASTL	10:27515692:T:G	-0.184834	1.91333e-14	3.44247e-11	-0.222116	6.0994e-09	1
ENSG00000120539	MASTL	10:27517430:G:A	-0.184834	1.91333e-14	3.44247e-11	-0.222116	6.0994e-09	1
ENSG00000120539	MASTL	10:27518137:A:C	-0.184834	1.91333e-14	3.44247e-11	-0.222116	6.0994e-09	1
ENSG00000120539	MASTL	10:27518395:T:C	-0.184834	1.91333e-14	3.44247e-11	-0.215384	8.78545e-09	1
ENSG00000120539	MASTL	10:27518413:C:T	-0.184834	1.91333e-14	3.44247e-11	-0.215384	8.78545e-09	1
ENSG00000120539	MASTL	10:27518822:A:C	-0.184834	1.91333e-14	3.44247e-11	-0.222116	6.0994e-09	1
ENSG00000120539	MASTL	10:27519221:A:C	-0.184834	1.91333e-14	3.44247e-11	-0.222116	6.0994e-09	1
ENSG00000120539	MASTL	10:27519947:G:T	-0.184834	1.91333e-14	3.44247e-11	-0.222116	6.0994e-09	1
ENSG00000120539	MASTL	10:27521063:C:T	-0.184834	1.91333e-14	3.44247e-11	-0.222116	6.0994e-09	1
ENSG00000120539	MASTL	10:27522038:G:A	-0.184834	1.91333e-14	3.44247e-11	-0.222116	6.0994e-09	1
ENSG00000120539	MASTL	10:27522472:C:G	-0.184834	1.91333e-14	3.44247e-11	-0.222116	6.0994e-09	1
ENSG00000120539	MASTL	10:27522843:C:A	-0.184834	1.91333e-14	3.44247e-11	-0.222116	6.0994e-09	1
ENSG00000120539	MASTL	10:27523257:A:G	-0.184834	1.91333e-14	3.44247e-11	-0.222116	6.0994e-09	1
ENSG00000120539	MASTL	10:27523319:A:G	-0.184834	1.91333e-14	3.44247e-11	-0.222116	6.0994e-09	1
ENSG00000120539	MASTL	10:27523721:T:C	-0.184834	1.91333e-14	3.44247e-11	-0.222116	6.0994e-09	1
ENSG00000120539	MASTL	10:27527432:A:T	-0.184834	1.91333e-14	3.44247e-11	-0.222116	6.0994e-09	1
ENSG00000120539	MASTL	10:27527819:T:C	-0.184834	1.91333e-14	3.44247e-11	-0.222116	6.0994e-09	1
ENSG00000120539	MASTL	10:27528256:A:G	-0.184834	1.91333e-14	3.44247e-11	-0.222116	6.0994e-09	1
ENSG00000120539	MASTL	10:27529048:G:C	-0.184834	1.91333e-14	3.44247e-11	-0.222116	6.0994e-09	1
ENSG00000120539	MASTL	10:27530311:C:T	-0.184834	1.91333e-14	3.44247e-11	-0.222116	6.0994e-09	1
ENSG00000120539	MASTL	10:27531484:A:G	-0.184834	1.91333e-14	3.44247e-11	-0.222116	6.0994e-09	1
ENSG00000120539	MASTL	10:27531593:C:T	-0.184834	1.91333e-14	3.44247e-11	-0.222116	6.0994e-09	1
ENSG00000120539	MASTL	10:27389497:A:G	-0.215146	2.38437e-14	4.066e-11	-0.254096	4.15835e-07	1
ENSG00000120539	MASTL	10:27394873:A:G	-0.215146	2.38437e-14	4.066e-11	-0.254096	4.15835e-07	1
ENSG00000120539	MASTL	10:27395540:T:C	-0.215146	2.38437e-14	4.066e-11	-0.254096	4.15835e-07	1
ENSG00000120539	MASTL	10:27397512:A:G	-0.215146	2.38437e-14	4.066e-11	-0.254096	4.15835e-07	1
ENSG00000120539	MASTL	10:27397929:C:T	-0.215146	2.38437e-14	4.066e-11	-0.254096	4.15835e-07	1
ENSG00000120539	MASTL	10:27398372:A:G	-0.215146	2.38437e-14	4.066e-11	-0.254096	4.15835e-07	1
ENSG00000120539	MASTL	10:27399859:C:T	-0.215146	2.38437e-14	4.066e-11	-0.254096	4.15835e-07	1
ENSG00000120539	MASTL	10:27400314:C:T	-0.215146	2.38437e-14	4.066e-11	-0.254096	4.15835e-07	1
ENSG00000120539	MASTL	10:27401056:C:T	-0.215146	2.38437e-14	4.066e-11	-0.254096	4.15835e-07	1
ENSG00000120539	MASTL	10:27404237:C:T	-0.215146	2.38437e-14	4.066e-11	-0.254096	4.15835e-07	1
ENSG00000120539	MASTL	10:27404522:A:G	-0.215146	2.38437e-14	4.066e-11	-0.254096	4.15835e-07	1
ENSG00000120539	MASTL	10:27404927:G:T	-0.215146	2.38437e-14	4.066e-11	-0.254096	4.15835e-07	1
ENSG00000120539	MASTL	10:27405096:A:G	-0.215146	2.38437e-14	4.066e-11	-0.254096	4.15835e-07	1
ENSG00000120539	MASTL	10:27411156:C:G	-0.215146	2.38437e-14	4.066e-11	-0.254096	4.15835e-07	1
ENSG00000120539	MASTL	10:27412070:A:G	-0.215146	2.38437e-14	4.066e-11	-0.254096	4.15835e-07	1
ENSG00000120539	MASTL	10:27412669:A:T	-0.215146	2.38437e-14	4.066e-11	-0.254096	4.15835e-07	1
ENSG00000120539	MASTL	10:27413174:C:T	-0.215146	2.38437e-14	4.066e-11	-0.254096	4.15835e-07	1
ENSG00000120539	MASTL	10:27414656:G:A	-0.215146	2.38437e-14	4.066e-11	-0.254096	4.15835e-07	1
ENSG00000120539	MASTL	10:27415229:G:A	-0.215146	2.38437e-14	4.066e-11	-0.254096	4.15835e-07	1
ENSG00000120539	MASTL	10:27415906:C:A	-0.215146	2.38437e-14	4.066e-11	-0.254096	4.15835e-07	1
ENSG00000120539	MASTL	10:27417059:T:A	-0.215146	2.38437e-14	4.066e-11	-0.254096	4.15835e-07	1
ENSG00000120539	MASTL	10:27417254:A:C	-0.215146	2.38437e-14	4.066e-11	-0.254096	4.15835e-07	1
ENSG00000120539	MASTL	10:27418065:A:G	-0.215146	2.38437e-14	4.066e-11	-0.254096	4.15835e-07	1
ENSG00000120539	MASTL	10:27418194:G:A	-0.215146	2.38437e-14	4.066e-11	-0.254096	4.15835e-07	1
ENSG00000120539	MASTL	10:27419444:C:G	-0.215146	2.38437e-14	4.066e-11	-0.254096	4.15835e-07	1
ENSG00000120539	MASTL	10:27419607:C:T	-0.215146	2.38437e-14	4.066e-11	-0.254096	4.15835e-07	1
ENSG00000120539	MASTL	10:27419630:A:C	-0.215146	2.38437e-14	4.066e-11	-0.254096	4.15835e-07	1
ENSG00000120539	MASTL	10:27422015:C:T	-0.215146	2.38437e-14	4.066e-11	-0.254096	4.15835e-07	1
ENSG00000120539	MASTL	10:27422413:T:C	-0.215146	2.38437e-14	4.066e-11	-0.254096	4.15835e-07	1
ENSG00000120539	MASTL	10:27424200:A:T	-0.215146	2.38437e-14	4.066e-11	-0.254096	4.15835e-07	1
ENSG00000120539	MASTL	10:27424208:C:T	-0.215146	2.38437e-14	4.066e-11	-0.254096	4.15835e-07	1
ENSG00000120539	MASTL	10:27426739:A:G	-0.215146	2.38437e-14	4.066e-11	-0.254096	4.15835e-07	1
ENSG00000120539	MASTL	10:27427466:C:G	-0.215146	2.38437e-14	4.066e-11	-0.254096	4.15835e-07	1
ENSG00000120539	MASTL	10:27428674:T:A	-0.215146	2.38437e-14	4.066e-11	-0.254096	4.15835e-07	1
ENSG00000120539	MASTL	10:27429077:T:C	-0.215146	2.38437e-14	4.066e-11	-0.254096	4.15835e-07	1
ENSG00000120539	MASTL	10:27429641:T:C	-0.215146	2.38437e-14	4.066e-11	-0.254096	4.15835e-07	1
ENSG00000120539	MASTL	10:27429858:C:A	-0.215146	2.38437e-14	4.066e-11	-0.254096	4.15835e-07	1
ENSG00000120539	MASTL	10:27430758:T:C	-0.215146	2.38437e-14	4.066e-11	-0.254096	4.15835e-07	1
ENSG00000120539	MASTL	10:27431079:C:T	-0.215146	2.38437e-14	4.066e-11	-0.254096	4.15835e-07	1
ENSG00000120539	MASTL	10:27434483:G:A	-0.215146	2.38437e-14	4.066e-11	-0.254096	4.15835e-07	1
ENSG00000120539	MASTL	10:27434674:C:T	-0.215146	2.38437e-14	4.066e-11	-0.254096	4.15835e-07	1
ENSG00000120539	MASTL	10:27437545:G:A	-0.215146	2.38437e-14	4.066e-11	-0.254096	4.15835e-07	1
ENSG00000120539	MASTL	10:27437665:T:C	-0.215146	2.38437e-14	4.066e-11	-0.254096	4.15835e-07	1
ENSG00000120539	MASTL	10:27437994:C:T	-0.215146	2.38437e-14	4.066e-11	-0.254096	4.15835e-07	1
ENSG00000120539	MASTL	10:27439185:T:C	-0.215146	2.38437e-14	4.066e-11	-0.254096	4.15835e-07	1
ENSG00000166750	SLFN5	17:33570441:C:A	0.226099	2.39122e-14	4.07296e-11	-0.173416	0.000397911	0
ENSG00000010030	ETV7	6:36398229:T:C	-0.500759	2.48017e-14	4.20497e-11	-0.39447	6.37754e-05	1
ENSG00000010030	ETV7	6:36398302:A:G	-0.500759	2.48017e-14	4.20497e-11	-0.39447	6.37754e-05	1
ENSG00000010030	ETV7	6:36398597:C:A	-0.500759	2.48017e-14	4.20497e-11	-0.39447	6.37754e-05	1
ENSG00000010030	ETV7	6:36398616:G:A	-0.500759	2.48017e-14	4.20497e-11	-0.39447	6.37754e-05	1
ENSG00000101188	NTSR1	20:61317899:G:A	-0.305247	2.49415e-14	4.22086e-11	-0.269542	9.33551e-08	1
ENSG00000010030	ETV7	6:36505872:C:T	-0.503944	2.50677e-14	4.22086e-11	-0.351085	0.000401608	1
ENSG00000010030	ETV7	6:36507055:G:A	-0.503944	2.50677e-14	4.22086e-11	-0.351085	0.000401608	1
ENSG00000010030	ETV7	6:36508646:T:C	-0.503944	2.50677e-14	4.22086e-11	-0.351085	0.000401608	1
ENSG00000010030	ETV7	6:36510600:A:G	-0.503944	2.50677e-14	4.22086e-11	-0.351085	0.000401608	1
ENSG00000010030	ETV7	6:36511391:A:G	-0.503944	2.50677e-14	4.22086e-11	-0.351085	0.000401608	1
ENSG00000120539	MASTL	10:27527152:T:C	-0.185652	2.82106e-14	4.74462e-11	-0.222116	6.0994e-09	1
ENSG00000120539	MASTL	10:27526881:A:T	-0.181734	2.99891e-14	5.03798e-11	-0.204054	6.45357e-08	1
ENSG00000139197	PEX5	12:7291670:A:G	-0.132835	3.02646e-14	5.07845e-11	-0.100032	4.55625e-06	1
ENSG00000002549	LAP3	4:17597549:A:G	0.383695	3.13711e-14	5.25214e-11	0.250667	0.000921738	1
ENSG00000002549	LAP3	4:17599500:G:T	0.383695	3.13711e-14	5.25214e-11	0.250667	0.000921738	1
ENSG00000120539	MASTL	10:27439900:A:G	-0.214615	3.23768e-14	5.39956e-11	-0.254096	4.15835e-07	1
ENSG00000204267	TAP2	6:32782582:C:T	-0.226588	3.24353e-14	5.39956e-11	-0.397015	4.78356e-09	1
ENSG00000204267	TAP2	6:32784073:G:T	-0.226588	3.24353e-14	5.39956e-11	-0.397015	4.78356e-09	1
ENSG00000204267	TAP2	6:32784620:C:T	-0.226588	3.24353e-14	5.39956e-11	-0.397015	4.78356e-09	1
ENSG00000204267	TAP2	6:32784753:T:C	-0.226588	3.24353e-14	5.39956e-11	-0.397015	4.78356e-09	1
ENSG00000010030	ETV7	6:36404950:G:A	-0.492562	3.42989e-14	5.70333e-11	-0.384159	6.48975e-05	1
ENSG00000010030	ETV7	6:36348800:C:T	-0.50244	3.78803e-14	6.29173e-11	-0.417696	5.03576e-05	1
ENSG00000187741	FANCA	16:89813966:T:G	-0.274185	3.91853e-14	6.49746e-11	-0.231207	1.3713e-05	1
ENSG00000010030	ETV7	6:36430560:A:G	-0.492391	3.92073e-14	6.49746e-11	-0.382596	9.79426e-05	1
ENSG00000010030	ETV7	6:36434679:C:T	-0.489168	4.00541e-14	6.63032e-11	-0.382596	9.79426e-05	1
ENSG00000163823	CCR1	3:46250348:T:C	0.30732	4.33867e-14	7.16585e-11	0.289133	5.48288e-05	1
ENSG00000163823	CCR1	3:46250652:C:T	0.30732	4.33867e-14	7.16585e-11	0.289133	5.48288e-05	1
ENSG00000120539	MASTL	10:27364740:G:A	-0.21438	4.40297e-14	7.20726e-11	-0.232025	5.76737e-06	1
ENSG00000120539	MASTL	10:27367367:A:T	-0.21438	4.40297e-14	7.20726e-11	-0.234351	4.42029e-06	1
ENSG00000120539	MASTL	10:27369345:C:T	-0.21438	4.40297e-14	7.20726e-11	-0.234351	4.42029e-06	1
ENSG00000120539	MASTL	10:27371463:C:T	-0.21438	4.40297e-14	7.20726e-11	-0.234351	4.42029e-06	1
ENSG00000120539	MASTL	10:27374022:T:C	-0.21438	4.40297e-14	7.20726e-11	-0.234351	4.42029e-06	1
ENSG00000120539	MASTL	10:27381349:T:C	-0.21438	4.40297e-14	7.20726e-11	-0.234351	4.42029e-06	1
ENSG00000120539	MASTL	10:27384107:T:C	-0.21438	4.40297e-14	7.20726e-11	-0.234351	4.42029e-06	1
ENSG00000120539	MASTL	10:27388524:G:A	-0.21438	4.40297e-14	7.20726e-11	-0.234351	4.42029e-06	1
ENSG00000139197	PEX5	12:7370116:A:C	0.117893	4.51772e-14	7.38688e-11	0.135842	9.5927e-09	1
ENSG00000139197	PEX5	12:7309199:G:A	-0.117565	4.67095e-14	7.62892e-11	-0.0998671	1.15931e-05	1
ENSG00000166750	SLFN5	17:33571546:G:A	0.222362	4.68014e-14	7.63545e-11	-0.173416	0.000397911	0
ENSG00000120539	MASTL	10:27555029:G:A	-0.153547	5.11231e-14	8.29891e-11	0.109825	0.00322928	0
ENSG00000123610	TNFAIP6	2:152130726:A:G	0.421427	5.17714e-14	8.29891e-11	0.479378	2.76564e-08	1
ENSG00000123610	TNFAIP6	2:152132742:A:G	0.421427	5.17714e-14	8.29891e-11	0.479378	2.76564e-08	1
ENSG00000123610	TNFAIP6	2:152136901:A:G	0.421427	5.17714e-14	8.29891e-11	0.479378	2.76564e-08	1
ENSG00000123610	TNFAIP6	2:152138037:G:A	0.421427	5.17714e-14	8.29891e-11	0.479378	2.76564e-08	1
ENSG00000123610	TNFAIP6	2:152138115:T:C	0.421427	5.17714e-14	8.29891e-11	0.479378	2.76564e-08	1
ENSG00000123610	TNFAIP6	2:152138522:T:C	0.421427	5.17714e-14	8.29891e-11	0.479378	2.76564e-08	1
ENSG00000123610	TNFAIP6	2:152138789:T:C	0.421427	5.17714e-14	8.29891e-11	0.479378	2.76564e-08	1
ENSG00000123610	TNFAIP6	2:152139022:T:C	0.421427	5.17714e-14	8.29891e-11	0.479378	2.76564e-08	1
ENSG00000123610	TNFAIP6	2:152139271:C:T	0.421427	5.17714e-14	8.29891e-11	0.479378	2.76564e-08	1
ENSG00000123610	TNFAIP6	2:152139493:A:G	0.421427	5.17714e-14	8.29891e-11	0.479378	2.76564e-08	1
ENSG00000123610	TNFAIP6	2:152139685:C:T	0.421427	5.17714e-14	8.29891e-11	0.479378	2.76564e-08	1
ENSG00000123610	TNFAIP6	2:152139686:T:G	0.421427	5.17714e-14	8.29891e-11	0.479378	2.76564e-08	1
ENSG00000123610	TNFAIP6	2:152139787:T:C	0.421427	5.17714e-14	8.29891e-11	0.479378	2.76564e-08	1
ENSG00000123610	TNFAIP6	2:152140530:T:C	0.421427	5.17714e-14	8.29891e-11	0.479378	2.76564e-08	1
ENSG00000123610	TNFAIP6	2:152140795:T:C	0.421427	5.17714e-14	8.29891e-11	0.479378	2.76564e-08	1
ENSG00000010030	ETV7	6:36398562:G:A	-0.497754	5.24342e-14	8.396e-11	-0.39447	6.37754e-05	1
ENSG00000120539	MASTL	10:27390246:A:G	-0.212564	5.39963e-14	8.5993e-11	-0.251542	8.12455e-07	1
ENSG00000120539	MASTL	10:27392009:T:C	-0.212564	5.39963e-14	8.5993e-11	-0.251542	8.12455e-07	1
ENSG00000120539	MASTL	10:27392809:G:T	-0.212564	5.39963e-14	8.5993e-11	-0.251542	8.12455e-07	1
ENSG00000120539	MASTL	10:27393139:A:C	-0.212564	5.39963e-14	8.5993e-11	-0.251542	8.12455e-07	1
ENSG00000120539	MASTL	10:27393203:G:C	-0.212564	5.39963e-14	8.5993e-11	-0.251542	8.12455e-07	1
ENSG00000121380	BCL2L14	12:12226191:G:C	0.217693	5.45003e-14	8.67017e-11	0.170687	8.36473e-06	1
ENSG00000010030	ETV7	6:36398721:G:A	-0.495968	5.57616e-14	8.86124e-11	-0.39447	6.37754e-05	1
ENSG00000204267	TAP2	6:32768980:C:A	-0.214144	6.00706e-14	9.50488e-11	-0.375488	1.93743e-09	1
ENSG00000204267	TAP2	6:32769536:C:A	-0.214144	6.00706e-14	9.50488e-11	-0.375488	1.93743e-09	1
ENSG00000204267	TAP2	6:32769663:T:C	-0.214144	6.00706e-14	9.50488e-11	-0.375488	1.93743e-09	1
ENSG00000204267	TAP2	6:32769926:A:G	-0.214144	6.00706e-14	9.50488e-11	-0.375488	1.93743e-09	1
ENSG00000187231	SESTD1	2:180101860:G:T	0.193735	6.19174e-14	9.78658e-11	0.148155	0.00158796	1
ENSG00000010030	ETV7	6:36414308:A:T	-0.48435	6.59684e-14	1.03553e-10	-0.382596	9.79426e-05	1
ENSG00000010030	ETV7	6:36424665:A:C	-0.48435	6.59684e-14	1.03553e-10	-0.382596	9.79426e-05	1
ENSG00000010030	ETV7	6:36424933:A:G	-0.48435	6.59684e-14	1.03553e-10	-0.382596	9.79426e-05	1
ENSG00000010030	ETV7	6:36426090:C:T	-0.48435	6.59684e-14	1.03553e-10	-0.382596	9.79426e-05	1
ENSG00000010030	ETV7	6:36427276:C:T	-0.48435	6.59684e-14	1.03553e-10	-0.382596	9.79426e-05	1
ENSG00000166750	SLFN5	17:33562776:C:T	0.235289	6.6995e-14	1.03553e-10	0.239575	9.2902e-06	1
ENSG00000166750	SLFN5	17:33562880:A:C	0.235289	6.6995e-14	1.03553e-10	0.239575	9.2902e-06	1
ENSG00000166750	SLFN5	17:33563107:G:A	0.235289	6.6995e-14	1.03553e-10	0.239575	9.2902e-06	1
ENSG00000166750	SLFN5	17:33563148:T:C	0.235289	6.6995e-14	1.03553e-10	0.239575	9.2902e-06	1
ENSG00000166750	SLFN5	17:33563269:C:T	0.235289	6.6995e-14	1.03553e-10	0.239575	9.2902e-06	1
ENSG00000166750	SLFN5	17:33563302:T:C	0.235289	6.6995e-14	1.03553e-10	0.239575	9.2902e-06	1
ENSG00000166750	SLFN5	17:33563709:G:A	0.235289	6.6995e-14	1.03553e-10	0.239575	9.2902e-06	1
ENSG00000166750	SLFN5	17:33563756:C:T	0.235289	6.6995e-14	1.03553e-10	0.239575	9.2902e-06	1
ENSG00000166750	SLFN5	17:33563865:C:A	0.235289	6.6995e-14	1.03553e-10	0.239575	9.2902e-06	1
ENSG00000166750	SLFN5	17:33563881:A:G	0.235289	6.6995e-14	1.03553e-10	0.239575	9.2902e-06	1
ENSG00000166750	SLFN5	17:33563996:C:A	0.235289	6.6995e-14	1.03553e-10	0.239575	9.2902e-06	1
ENSG00000166750	SLFN5	17:33564001:C:A	0.235289	6.6995e-14	1.03553e-10	0.239575	9.2902e-06	1
ENSG00000166750	SLFN5	17:33564021:G:T	0.235289	6.6995e-14	1.03553e-10	0.239575	9.2902e-06	1
ENSG00000166750	SLFN5	17:33564191:A:C	0.235289	6.6995e-14	1.03553e-10	0.239575	9.2902e-06	1
ENSG00000166750	SLFN5	17:33565349:A:G	0.235289	6.6995e-14	1.03553e-10	0.239575	9.2902e-06	1
ENSG00000166750	SLFN5	17:33565379:T:C	0.235289	6.6995e-14	1.03553e-10	0.239575	9.2902e-06	1
ENSG00000187231	SESTD1	2:180060658:A:G	0.212359	6.90033e-14	1.06545e-10	0.134461	0.00589298	1
ENSG00000010030	ETV7	6:36499571:C:T	-0.508839	7.1542e-14	1.09604e-10	-0.297236	0.00390536	1
ENSG00000204267	TAP2	6:32744852:G:C	-0.214714	7.15804e-14	1.09604e-10	-0.36186	2.09598e-09	1
ENSG00000204267	TAP2	6:32744869:G:C	-0.214714	7.15804e-14	1.09604e-10	-0.36186	2.09598e-09	1
ENSG00000187231	SESTD1	2:180089840:G:C	0.191687	7.1879e-14	1.09604e-10	0.148155	0.00158796	1
ENSG00000187231	SESTD1	2:180089983:G:A	0.191687	7.1879e-14	1.09604e-10	0.148155	0.00158796	1
ENSG00000187231	SESTD1	2:180093640:C:G	0.191687	7.1879e-14	1.09604e-10	0.148155	0.00158796	1
ENSG00000187231	SESTD1	2:180095852:A:G	0.191687	7.1879e-14	1.09604e-10	0.148155	0.00158796	1
ENSG00000187231	SESTD1	2:180096751:G:T	0.191687	7.1879e-14	1.09604e-10	0.137994	0.00326083	1
ENSG00000187231	SESTD1	2:180120731:A:G	0.191687	7.1879e-14	1.09604e-10	0.148155	0.00158796	1
ENSG00000187231	SESTD1	2:180121707:A:G	0.191687	7.1879e-14	1.09604e-10	0.148155	0.00158796	1
ENSG00000187231	SESTD1	2:180122829:C:T	0.191687	7.1879e-14	1.09604e-10	0.152522	0.00119971	1
ENSG00000187231	SESTD1	2:180123023:A:T	0.191687	7.1879e-14	1.09604e-10	0.152522	0.00119971	1
ENSG00000187231	SESTD1	2:180112641:C:G	0.212114	7.22629e-14	1.10075e-10	0.135814	0.00757745	1
ENSG00000163823	CCR1	3:46214685:C:A	0.309403	7.52048e-14	1.14438e-10	0.28554	7.88525e-05	1
ENSG00000120539	MASTL	10:27508125:C:G	-0.180677	7.54714e-14	1.14725e-10	-0.222116	6.0994e-09	1
ENSG00000187741	FANCA	16:89787962:G:A	-0.317478	7.57972e-14	1.14882e-10	-0.301872	2.26146e-06	1
ENSG00000123610	TNFAIP6	2:152137181:C:T	0.427021	7.58874e-14	1.14882e-10	0.488922	9.40233e-09	1
ENSG00000123610	TNFAIP6	2:152140030:T:C	0.427021	7.58874e-14	1.14882e-10	0.488922	9.40233e-09	1
ENSG00000123610	TNFAIP6	2:152140908:A:G	0.427021	7.58874e-14	1.14882e-10	0.488922	9.40233e-09	1
ENSG00000204267	TAP2	6:32784783:C:T	-0.213721	7.96086e-14	1.20267e-10	-0.306586	2.98769e-07	1
ENSG00000204267	TAP2	6:32785904:G:T	-0.213721	7.96086e-14	1.20267e-10	-0.297725	7.27221e-07	1
ENSG00000010030	ETV7	6:36410223:C:T	-0.507767	8.19067e-14	1.23612e-10	-0.357858	0.000631093	1
ENSG00000187231	SESTD1	2:180087991:C:T	0.211464	8.75431e-14	1.31983e-10	0.135814	0.00757745	1
ENSG00000002549	LAP3	4:17585984:T:C	0.373421	9.02232e-14	1.34098e-10	0.248123	0.00111075	1
ENSG00000002549	LAP3	4:17586957:A:G	0.373421	9.02232e-14	1.34098e-10	0.248123	0.00111075	1
ENSG00000002549	LAP3	4:17587137:T:A	0.373421	9.02232e-14	1.34098e-10	0.248123	0.00111075	1
ENSG00000002549	LAP3	4:17587361:C:T	0.373421	9.02232e-14	1.34098e-10	0.248123	0.00111075	1
ENSG00000002549	LAP3	4:17587565:C:T	0.373421	9.02232e-14	1.34098e-10	0.248123	0.00111075	1
ENSG00000002549	LAP3	4:17588320:A:G	0.373421	9.02232e-14	1.34098e-10	0.248123	0.00111075	1
ENSG00000002549	LAP3	4:17588437:A:G	0.373421	9.02232e-14	1.34098e-10	0.248123	0.00111075	1
ENSG00000002549	LAP3	4:17590734:A:T	0.373421	9.02232e-14	1.34098e-10	0.248123	0.00111075	1
ENSG00000002549	LAP3	4:17591648:A:G	0.373421	9.02232e-14	1.34098e-10	0.248123	0.00111075	1
ENSG00000002549	LAP3	4:17593849:G:C	0.373421	9.02232e-14	1.34098e-10	0.248123	0.00111075	1
ENSG00000002549	LAP3	4:17593978:G:T	0.373421	9.02232e-14	1.34098e-10	0.248123	0.00111075	1
ENSG00000002549	LAP3	4:17595365:A:T	0.373421	9.02232e-14	1.34098e-10	0.248123	0.00111075	1
ENSG00000002549	LAP3	4:17598384:G:A	0.373421	9.02232e-14	1.34098e-10	0.247817	0.00113307	1
ENSG00000002549	LAP3	4:17599894:G:T	0.373421	9.02232e-14	1.34098e-10	0.247817	0.00113307	1
ENSG00000171860	C3AR1	12:8200060:G:A	-0.345108	9.16854e-14	1.36134e-10	-0.336692	3.51553e-06	1
ENSG00000204267	TAP2	6:32741918:G:A	-0.213535	9.71931e-14	1.43731e-10	-0.382509	1.40375e-10	1
ENSG00000204267	TAP2	6:32743000:A:C	-0.213535	9.71931e-14	1.43731e-10	-0.382509	1.40375e-10	1
ENSG00000204267	TAP2	6:32744347:G:T	-0.213535	9.71931e-14	1.43731e-10	-0.382509	1.40375e-10	1
ENSG00000204267	TAP2	6:32745936:T:C	-0.213535	9.71931e-14	1.43731e-10	-0.382509	1.40375e-10	1
ENSG00000187741	FANCA	16:89960796:A:G	-0.276306	1.00564e-13	1.48566e-10	-0.229974	1.49525e-05	1
ENSG00000010030	ETV7	6:36447611:G:C	-0.485765	1.04936e-13	1.53788e-10	-0.384178	0.000141313	1
ENSG00000010030	ETV7	6:36450701:T:C	-0.485765	1.04936e-13	1.53788e-10	-0.384178	0.000141313	1
ENSG00000010030	ETV7	6:36472259:A:T	-0.485765	1.04936e-13	1.53788e-10	-0.384178	0.000141313	1
ENSG00000010030	ETV7	6:36476592:A:G	-0.485765	1.04936e-13	1.53788e-10	-0.384178	0.000141313	1
ENSG00000010030	ETV7	6:36481760:G:A	-0.485765	1.04936e-13	1.53788e-10	-0.384178	0.000141313	1
ENSG00000010030	ETV7	6:36484252:G:A	-0.485765	1.04936e-13	1.53788e-10	-0.384178	0.000141313	1
ENSG00000010030	ETV7	6:36493265:T:C	-0.485765	1.04936e-13	1.53788e-10	-0.384178	0.000141313	1
ENSG00000010030	ETV7	6:36496379:A:G	-0.485765	1.04936e-13	1.53788e-10	-0.384178	0.000141313	1
ENSG00000115159	GPD2	2:157288358:T:C	0.183037	1.0742e-13	1.57117e-10	0.124736	0.000393519	1
ENSG00000115159	GPD2	2:157288690:G:A	0.183037	1.0742e-13	1.57117e-10	0.124736	0.000393519	1
ENSG00000135686	KLHL36	16:84697796:C:T	-0.112953	1.11712e-13	1.62908e-10	-0.0833679	0.000437898	1
ENSG00000135686	KLHL36	16:84698208:C:G	-0.112953	1.11712e-13	1.62908e-10	-0.0833679	0.000437898	1
ENSG00000135686	KLHL36	16:84698394:C:G	-0.112953	1.11712e-13	1.62908e-10	-0.0840769	0.000388337	1
ENSG00000139197	PEX5	12:7309613:C:T	-0.137132	1.13765e-13	1.65736e-10	-0.082627	0.0015779	1
ENSG00000123610	TNFAIP6	2:152142088:T:C	0.426574	1.2154e-13	1.76888e-10	0.487028	5.70184e-09	1
ENSG00000002549	LAP3	4:17589557:C:T	0.378448	1.23764e-13	1.79946e-10	0.250667	0.000921738	1
ENSG00000187741	FANCA	16:89791210:C:G	-0.264422	1.25945e-13	1.82756e-10	-0.240897	2.09548e-05	1
ENSG00000187741	FANCA	16:89791487:A:T	-0.264422	1.25945e-13	1.82756e-10	-0.243657	1.65269e-05	1
ENSG00000115159	GPD2	2:157333248:A:G	0.182064	1.31091e-13	1.90036e-10	-0.129724	0.000632874	0
ENSG00000123610	TNFAIP6	2:152125395:A:C	0.424381	1.32522e-13	1.91732e-10	0.488922	9.40233e-09	1
ENSG00000123610	TNFAIP6	2:152130288:C:A	0.424381	1.32522e-13	1.91732e-10	0.488922	9.40233e-09	1
ENSG00000002549	LAP3	4:17608299:T:C	0.368581	1.3778e-13	1.96821e-10	0.218405	0.00300384	1
ENSG00000002549	LAP3	4:17608620:A:G	0.368581	1.3778e-13	1.96821e-10	0.218405	0.00300384	1
ENSG00000002549	LAP3	4:17608884:C:G	0.368581	1.3778e-13	1.96821e-10	0.218405	0.00300384	1
ENSG00000002549	LAP3	4:17612312:C:T	0.368581	1.3778e-13	1.96821e-10	0.218405	0.00300384	1
ENSG00000002549	LAP3	4:17612342:C:T	0.368581	1.3778e-13	1.96821e-10	0.218405	0.00300384	1
ENSG00000002549	LAP3	4:17613190:C:T	0.368581	1.3778e-13	1.96821e-10	0.218405	0.00300384	1
ENSG00000002549	LAP3	4:17613268:T:G	0.368581	1.3778e-13	1.96821e-10	0.218405	0.00300384	1
ENSG00000002549	LAP3	4:17613722:G:A	0.368581	1.3778e-13	1.96821e-10	0.218405	0.00300384	1
ENSG00000002549	LAP3	4:17614176:C:T	0.368581	1.3778e-13	1.96821e-10	0.218405	0.00300384	1
ENSG00000002549	LAP3	4:17614434:T:C	0.368581	1.3778e-13	1.96821e-10	0.218405	0.00300384	1
ENSG00000002549	LAP3	4:17614692:C:G	0.368581	1.3778e-13	1.96821e-10	0.218405	0.00300384	1
ENSG00000002549	LAP3	4:17614817:A:G	0.368581	1.3778e-13	1.96821e-10	0.218405	0.00300384	1
ENSG00000002549	LAP3	4:17614894:T:C	0.368581	1.3778e-13	1.96821e-10	0.218405	0.00300384	1
ENSG00000121380	BCL2L14	12:12225207:C:T	0.205599	1.46695e-13	2.09353e-10	0.17244	7.88186e-07	1
ENSG00000120539	MASTL	10:27553672:C:T	-0.175541	1.47445e-13	2.10219e-10	-0.186987	2.65018e-07	1
ENSG00000010030	ETV7	6:36352950:A:T	-0.505213	1.49555e-13	2.1302e-10	-0.39577	0.00074836	1
ENSG00000010030	ETV7	6:36456243:G:C	-0.485851	1.52157e-13	2.1589e-10	-0.384178	0.000141313	1
ENSG00000010030	ETV7	6:36464834:G:C	-0.485851	1.52157e-13	2.1589e-10	-0.384178	0.000141313	1
ENSG00000010030	ETV7	6:36467791:C:G	-0.485851	1.52157e-13	2.1589e-10	-0.384178	0.000141313	1
ENSG00000010030	ETV7	6:36469121:A:G	-0.485851	1.52157e-13	2.1589e-10	-0.384178	0.000141313	1
ENSG00000123610	TNFAIP6	2:152146672:G:T	0.420935	1.56658e-13	2.22062e-10	0.488922	9.40233e-09	1
ENSG00000204267	TAP2	6:32778281:G:A	-0.219698	1.62726e-13	2.30441e-10	-0.342235	1.28597e-06	1
ENSG00000010030	ETV7	6:36413997:A:G	-0.498106	1.6705e-13	2.35882e-10	-0.330309	0.00168012	1
ENSG00000010030	ETV7	6:36420638:C:T	-0.498106	1.6705e-13	2.35882e-10	-0.330309	0.00168012	1
ENSG00000010030	ETV7	6:36422454:T:C	-0.498106	1.6705e-13	2.35882e-10	-0.330309	0.00168012	1
ENSG00000187231	SESTD1	2:180020847:A:G	0.209443	1.67278e-13	2.35978e-10	0.140125	0.002962	1
ENSG00000163823	CCR1	3:46187522:A:G	0.305372	1.68094e-13	2.36902e-10	0.313864	1.47917e-05	1
ENSG00000115159	GPD2	2:157317815:A:G	0.180853	1.71467e-13	2.41424e-10	-0.129724	0.000632874	0
ENSG00000010030	ETV7	6:36405555:T:A	-0.482691	1.73995e-13	2.44749e-10	-0.362292	0.000205966	1
ENSG00000010030	ETV7	6:36437136:C:G	-0.494113	1.76418e-13	2.46506e-10	-0.330309	0.00168012	1
ENSG00000010030	ETV7	6:36439391:A:G	-0.494113	1.76418e-13	2.46506e-10	-0.330309	0.00168012	1
ENSG00000010030	ETV7	6:36444456:T:C	-0.494113	1.76418e-13	2.46506e-10	-0.330309	0.00168012	1
ENSG00000010030	ETV7	6:36453564:T:C	-0.494113	1.76418e-13	2.46506e-10	-0.330309	0.00168012	1
ENSG00000010030	ETV7	6:36464958:G:A	-0.494113	1.76418e-13	2.46506e-10	-0.330309	0.00168012	1
ENSG00000010030	ETV7	6:36477926:A:G	-0.494113	1.76418e-13	2.46506e-10	-0.330309	0.00168012	1
ENSG00000010030	ETV7	6:36492375:T:G	-0.494113	1.76418e-13	2.46506e-10	-0.330309	0.00168012	1
ENSG00000171860	C3AR1	12:8196445:T:G	-0.341702	1.89297e-13	2.64251e-10	-0.317734	2.25345e-05	1
ENSG00000010030	ETV7	6:36350933:C:T	-0.502676	2.05309e-13	2.85248e-10	-0.39577	0.00074836	1
ENSG00000010030	ETV7	6:36353169:G:A	-0.502676	2.05309e-13	2.85248e-10	-0.39577	0.00074836	1
ENSG00000010030	ETV7	6:36354213:G:A	-0.502676	2.05309e-13	2.85248e-10	-0.39577	0.00074836	1
ENSG00000010030	ETV7	6:36354214:C:A	-0.502676	2.05309e-13	2.85248e-10	-0.39577	0.00074836	1
ENSG00000010030	ETV7	6:36355483:C:T	-0.502676	2.05309e-13	2.85248e-10	-0.39577	0.00074836	1
ENSG00000142089	IFITM3	11:334687:T:A	0.784297	2.11697e-13	2.93846e-10	0.531266	0.0040831	1
ENSG00000115159	GPD2	2:157295648:G:A	0.179611	2.14564e-13	2.9587e-10	-0.130688	0.000517967	0
ENSG00000115159	GPD2	2:157298181:A:G	0.179611	2.14564e-13	2.9587e-10	-0.130688	0.000517967	0
ENSG00000115159	GPD2	2:157298587:G:T	0.179611	2.14564e-13	2.9587e-10	-0.130688	0.000517967	0
ENSG00000115159	GPD2	2:157300622:G:A	0.179611	2.14564e-13	2.9587e-10	-0.130688	0.000517967	0
ENSG00000115159	GPD2	2:157304781:G:A	0.179611	2.14564e-13	2.9587e-10	-0.12737	0.000787839	0
ENSG00000115159	GPD2	2:157304864:C:A	0.179611	2.14564e-13	2.9587e-10	-0.12737	0.000787839	0
ENSG00000115159	GPD2	2:157305131:C:T	0.179611	2.14564e-13	2.9587e-10	-0.12737	0.000787839	0
ENSG00000002549	LAP3	4:17600606:C:A	0.364182	2.20583e-13	3.00226e-10	0.218405	0.00300384	1
ENSG00000002549	LAP3	4:17600884:A:G	0.364182	2.20583e-13	3.00226e-10	0.218405	0.00300384	1
ENSG00000002549	LAP3	4:17602033:G:C	0.364182	2.20583e-13	3.00226e-10	0.218405	0.00300384	1
ENSG00000002549	LAP3	4:17603318:C:T	0.364182	2.20583e-13	3.00226e-10	0.218405	0.00300384	1
ENSG00000002549	LAP3	4:17603424:C:T	0.364182	2.20583e-13	3.00226e-10	0.218405	0.00300384	1
ENSG00000002549	LAP3	4:17604295:G:C	0.364182	2.20583e-13	3.00226e-10	0.218405	0.00300384	1
ENSG00000002549	LAP3	4:17604504:A:G	0.364182	2.20583e-13	3.00226e-10	0.218405	0.00300384	1
ENSG00000002549	LAP3	4:17604705:T:C	0.364182	2.20583e-13	3.00226e-10	0.218405	0.00300384	1
ENSG00000002549	LAP3	4:17604802:T:C	0.364182	2.20583e-13	3.00226e-10	0.218405	0.00300384	1
ENSG00000002549	LAP3	4:17604825:A:G	0.364182	2.20583e-13	3.00226e-10	0.218405	0.00300384	1
ENSG00000002549	LAP3	4:17605347:G:C	0.364182	2.20583e-13	3.00226e-10	0.218405	0.00300384	1
ENSG00000002549	LAP3	4:17605642:A:C	0.364182	2.20583e-13	3.00226e-10	0.218405	0.00300384	1
ENSG00000002549	LAP3	4:17605821:G:C	0.364182	2.20583e-13	3.00226e-10	0.218405	0.00300384	1
ENSG00000002549	LAP3	4:17607323:T:C	0.364182	2.20583e-13	3.00226e-10	0.218405	0.00300384	1
ENSG00000120539	MASTL	10:27567902:G:A	-0.171305	2.34095e-13	3.18323e-10	-0.185834	1.80716e-07	1
ENSG00000101188	NTSR1	20:61307633:A:C	-0.311155	2.37604e-13	3.22795e-10	-0.271298	1.01054e-07	1
ENSG00000166750	SLFN5	17:33568271:T:C	-0.218475	2.41258e-13	3.27155e-10	-0.169824	0.000511775	1
ENSG00000166750	SLFN5	17:33569114:T:C	-0.218475	2.41258e-13	3.27155e-10	-0.169824	0.000511775	1
ENSG00000171860	C3AR1	12:8204976:A:G	-0.348942	2.4446e-13	3.31192e-10	-0.415368	1.06946e-09	1
ENSG00000171860	C3AR1	12:8196952:C:T	-0.340032	2.61485e-13	3.5393e-10	-0.317734	2.25345e-05	1
ENSG00000187231	SESTD1	2:180122398:G:A	0.188544	2.70043e-13	3.65178e-10	0.132903	0.00593636	1
ENSG00000101188	NTSR1	20:61307901:G:C	-0.307347	2.76143e-13	3.73083e-10	-0.278432	5.94017e-08	1
ENSG00000171860	C3AR1	12:8190217:C:T	-0.339845	2.77559e-13	3.74652e-10	-0.292552	0.00010953	1
ENSG00000115159	GPD2	2:157371857:C:A	0.183656	3.0098e-13	4.05893e-10	0.109023	0.00419847	1
ENSG00000171860	C3AR1	12:8190049:G:A	-0.337005	3.04036e-13	4.09639e-10	-0.267551	0.000328369	1
ENSG00000167711	SERPINF2	17:1637891:G:A	0.195412	3.34959e-13	4.48018e-10	0.105049	0.0020604	1
ENSG00000167711	SERPINF2	17:1640709:C:T	0.195412	3.34959e-13	4.48018e-10	0.104109	0.00238435	1
ENSG00000167711	SERPINF2	17:1645892:A:G	0.195412	3.34959e-13	4.48018e-10	0.102029	0.00281008	1
ENSG00000167711	SERPINF2	17:1647152:G:A	0.195412	3.34959e-13	4.48018e-10	0.104109	0.00238435	1
ENSG00000167711	SERPINF2	17:1648294:C:T	0.195412	3.34959e-13	4.48018e-10	0.104109	0.00238435	1
ENSG00000167711	SERPINF2	17:1651165:C:T	0.195412	3.34959e-13	4.48018e-10	0.102029	0.00281008	1
ENSG00000167711	SERPINF2	17:1652877:T:C	0.195412	3.34959e-13	4.48018e-10	0.102029	0.00281008	1
ENSG00000167711	SERPINF2	17:1653979:C:T	0.195412	3.34959e-13	4.48018e-10	0.102029	0.00281008	1
ENSG00000166750	SLFN5	17:33562109:A:G	-0.217149	3.38892e-13	4.52454e-10	-0.181419	0.000222814	1
ENSG00000166750	SLFN5	17:33564409:C:T	-0.217149	3.38892e-13	4.52454e-10	-0.181419	0.000222814	1
ENSG00000002549	LAP3	4:17585625:T:C	0.367802	3.53595e-13	4.69526e-10	0.248123	0.00111075	1
ENSG00000002549	LAP3	4:17586703:T:C	0.367802	3.53595e-13	4.69526e-10	0.248123	0.00111075	1
ENSG00000002549	LAP3	4:17588950:G:A	0.367802	3.53595e-13	4.69526e-10	0.248123	0.00111075	1
ENSG00000002549	LAP3	4:17590219:A:G	0.367802	3.53595e-13	4.69526e-10	0.248123	0.00111075	1
ENSG00000002549	LAP3	4:17593905:A:G	0.367802	3.53595e-13	4.69526e-10	0.248123	0.00111075	1
ENSG00000002549	LAP3	4:17599837:G:A	0.367802	3.53595e-13	4.69526e-10	0.247817	0.00113307	1
ENSG00000002549	LAP3	4:17612537:A:G	0.359373	3.54844e-13	4.70334e-10	0.218873	0.00334704	1
ENSG00000002549	LAP3	4:17615742:T:A	0.359373	3.54844e-13	4.70334e-10	0.218435	0.0033436	1
ENSG00000171860	C3AR1	12:8191911:C:A	-0.337976	3.6259e-13	4.80168e-10	-0.317734	2.25345e-05	1
ENSG00000135686	KLHL36	16:84697148:C:T	-0.127326	3.95634e-13	5.23456e-10	-0.0601894	0.0178739	1
ENSG00000187231	SESTD1	2:180129033:T:G	0.184343	3.979e-13	5.2598e-10	0.121142	0.0107449	1
ENSG00000171860	C3AR1	12:8193890:T:C	-0.337511	4.14822e-13	5.47857e-10	-0.317734	2.25345e-05	1
ENSG00000187231	SESTD1	2:180013527:T:C	0.180061	4.51762e-13	5.8663e-10	0.0883826	0.0320647	1
ENSG00000187231	SESTD1	2:180036367:G:A	0.180061	4.51762e-13	5.8663e-10	0.0883826	0.0320647	1
ENSG00000187231	SESTD1	2:180061697:T:C	0.180061	4.51762e-13	5.8663e-10	0.0883826	0.0320647	1
ENSG00000187231	SESTD1	2:180083187:G:A	0.180061	4.51762e-13	5.8663e-10	0.0883826	0.0320647	1
ENSG00000187231	SESTD1	2:180085750:C:A	0.180061	4.51762e-13	5.8663e-10	0.0883826	0.0320647	1
ENSG00000187231	SESTD1	2:180091794:T:C	0.180061	4.51762e-13	5.8663e-10	0.0883826	0.0320647	1
ENSG00000187231	SESTD1	2:180094613:A:T	0.180061	4.51762e-13	5.8663e-10	0.0861486	0.0416513	1
ENSG00000187231	SESTD1	2:180096561:A:G	0.180061	4.51762e-13	5.8663e-10	0.0861486	0.0416513	1
ENSG00000187231	SESTD1	2:180100984:A:G	0.180061	4.51762e-13	5.8663e-10	0.0883826	0.0320647	1
ENSG00000187231	SESTD1	2:180104255:C:T	0.180061	4.51762e-13	5.8663e-10	0.0861486	0.0416513	1
ENSG00000187231	SESTD1	2:180106195:G:A	0.180061	4.51762e-13	5.8663e-10	0.0901077	0.0346982	1
ENSG00000187231	SESTD1	2:180109504:T:C	0.180061	4.51762e-13	5.8663e-10	0.0861486	0.0416513	1
ENSG00000187231	SESTD1	2:180110825:C:T	0.180061	4.51762e-13	5.8663e-10	0.0861486	0.0416513	1
ENSG00000187231	SESTD1	2:180115065:T:C	0.180061	4.51762e-13	5.8663e-10	0.0883826	0.0320647	1
ENSG00000187231	SESTD1	2:180116393:A:G	0.180061	4.51762e-13	5.8663e-10	0.0883826	0.0320647	1
ENSG00000187231	SESTD1	2:180122162:C:T	0.180061	4.51762e-13	5.8663e-10	0.0901077	0.0346982	1
ENSG00000187231	SESTD1	2:180125157:G:C	0.180061	4.51762e-13	5.8663e-10	0.0861486	0.0416513	1
ENSG00000187231	SESTD1	2:180125673:A:G	0.180061	4.51762e-13	5.8663e-10	0.0883826	0.0320647	1
ENSG00000187231	SESTD1	2:180126823:T:C	0.180061	4.51762e-13	5.8663e-10	0.0883826	0.0320647	1
ENSG00000165806	CASP7	10:115444345:G:A	0.231966	4.55452e-13	5.90379e-10	0.156896	0.00241918	1
ENSG00000165806	CASP7	10:115469890:G:A	0.231966	4.55452e-13	5.90379e-10	0.156896	0.00241918	1
ENSG00000120539	MASTL	10:27343232:A:G	-0.165802	4.6533e-13	6.02652e-10	-0.215841	4.02775e-09	1
ENSG00000167711	SERPINF2	17:1656809:G:A	0.194515	4.85094e-13	6.27695e-10	0.102029	0.00281008	1
ENSG00000120539	MASTL	10:27394512:C:T	-0.20614	5.1183e-13	6.55939e-10	-0.251839	7.01214e-07	1
ENSG00000120539	MASTL	10:27394823:G:A	-0.20614	5.1183e-13	6.55939e-10	-0.251839	7.01214e-07	1
ENSG00000120539	MASTL	10:27399003:T:C	-0.20614	5.1183e-13	6.55939e-10	-0.251839	7.01214e-07	1
ENSG00000120539	MASTL	10:27414274:G:C	-0.20614	5.1183e-13	6.55939e-10	-0.251839	7.01214e-07	1
ENSG00000120539	MASTL	10:27415143:G:C	-0.20614	5.1183e-13	6.55939e-10	-0.251839	7.01214e-07	1
ENSG00000120539	MASTL	10:27419203:C:A	-0.20614	5.1183e-13	6.55939e-10	-0.251839	7.01214e-07	1
ENSG00000120539	MASTL	10:27423744:T:C	-0.20614	5.1183e-13	6.55939e-10	-0.251839	7.01214e-07	1
ENSG00000120539	MASTL	10:27425442:G:A	-0.20614	5.1183e-13	6.55939e-10	-0.251839	7.01214e-07	1
ENSG00000120539	MASTL	10:27425907:A:G	-0.20614	5.1183e-13	6.55939e-10	-0.251839	7.01214e-07	1
ENSG00000120539	MASTL	10:27429477:G:A	-0.20614	5.1183e-13	6.55939e-10	-0.251839	7.01214e-07	1
ENSG00000120539	MASTL	10:27441818:T:A	-0.20614	5.1183e-13	6.55939e-10	-0.251839	7.01214e-07	1
ENSG00000171860	C3AR1	12:8188597:T:C	-0.334049	5.13226e-13	6.57154e-10	-0.292552	0.00010953	1
ENSG00000002549	LAP3	4:17578469:A:G	0.364756	5.183e-13	6.61922e-10	0.239687	0.00145892	1
ENSG00000002549	LAP3	4:17579415:T:C	0.364756	5.183e-13	6.61922e-10	0.239687	0.00145892	1
ENSG00000002549	LAP3	4:17582442:T:C	0.364756	5.183e-13	6.61922e-10	0.239687	0.00145892	1
ENSG00000123610	TNFAIP6	2:152115422:T:G	0.416161	5.22242e-13	6.66377e-10	0.475268	3.21012e-08	1
ENSG00000165806	CASP7	10:115424943:C:T	0.231418	5.44168e-13	6.93752e-10	0.123436	0.019985	1
ENSG00000002549	LAP3	4:17606659:G:A	0.35539	5.44948e-13	6.94144e-10	0.218873	0.00334704	1
ENSG00000165806	CASP7	10:115439530:G:C	-0.186741	5.63975e-13	7.17138e-10	-0.233216	1.04342e-07	1
ENSG00000165806	CASP7	10:115441082:A:G	-0.186741	5.63975e-13	7.17138e-10	-0.233216	1.04342e-07	1
ENSG00000136816	TOR1B	9:132588281:A:G	-0.240519	5.91741e-13	7.51795e-10	-0.193454	0.000234138	1
ENSG00000184898	RBM43	2:152115465:C:T	-0.207278	6.0281e-13	7.61252e-10	-0.270715	1.0548e-11	1
ENSG00000184898	RBM43	2:152115812:A:G	-0.207278	6.0281e-13	7.61252e-10	-0.270715	1.0548e-11	1
ENSG00000184898	RBM43	2:152115985:C:T	-0.207278	6.0281e-13	7.61252e-10	-0.270715	1.0548e-11	1
ENSG00000184898	RBM43	2:152116735:G:A	-0.207278	6.0281e-13	7.61252e-10	-0.270715	1.0548e-11	1
ENSG00000184898	RBM43	2:152117780:T:C	-0.207278	6.0281e-13	7.61252e-10	-0.270715	1.0548e-11	1
ENSG00000184898	RBM43	2:152118271:G:A	-0.207278	6.0281e-13	7.61252e-10	-0.270715	1.0548e-11	1
ENSG00000184898	RBM43	2:152118275:A:G	-0.207278	6.0281e-13	7.61252e-10	-0.270715	1.0548e-11	1
ENSG00000165806	CASP7	10:115385976:A:C	0.225902	6.31297e-13	7.91691e-10	0.126876	0.0155142	1
ENSG00000165806	CASP7	10:115392684:G:A	0.225902	6.31297e-13	7.91691e-10	0.126876	0.0155142	1
ENSG00000165806	CASP7	10:115393948:C:T	0.225902	6.31297e-13	7.91691e-10	0.126876	0.0155142	1
ENSG00000165806	CASP7	10:115394551:C:T	0.225902	6.31297e-13	7.91691e-10	0.126876	0.0155142	1
ENSG00000165806	CASP7	10:115394898:G:A	0.225902	6.31297e-13	7.91691e-10	0.126876	0.0155142	1
ENSG00000165806	CASP7	10:115398584:G:A	0.225902	6.31297e-13	7.91691e-10	0.126876	0.0155142	1
ENSG00000165806	CASP7	10:115403328:C:G	0.225902	6.31297e-13	7.91691e-10	0.126876	0.0155142	1
ENSG00000165806	CASP7	10:115411266:G:C	0.225902	6.31297e-13	7.91691e-10	0.126876	0.0155142	1
ENSG00000002549	LAP3	4:17565617:T:G	0.368236	6.323e-13	7.91691e-10	0.214009	0.00723227	1
ENSG00000002549	LAP3	4:17566290:T:C	0.368236	6.323e-13	7.91691e-10	0.214009	0.00723227	1
ENSG00000002549	LAP3	4:17600728:A:C	0.361834	6.3403e-13	7.93182e-10	0.218405	0.00300384	1
ENSG00000187741	FANCA	16:89787340:C:T	-0.307515	6.39074e-13	7.98812e-10	-0.301872	2.26146e-06	1
ENSG00000187231	SESTD1	2:180017152:T:C	0.180196	6.51313e-13	8.09308e-10	0.0984222	0.0164377	1
ENSG00000187231	SESTD1	2:180026024:C:A	0.180196	6.51313e-13	8.09308e-10	0.0984222	0.0164377	1
ENSG00000187231	SESTD1	2:180029653:G:A	0.180196	6.51313e-13	8.09308e-10	0.0984222	0.0164377	1
ENSG00000187231	SESTD1	2:180030225:A:G	0.180196	6.51313e-13	8.09308e-10	0.0917412	0.0219049	1
ENSG00000187231	SESTD1	2:180106919:C:A	0.180196	6.51313e-13	8.09308e-10	0.10108	0.0173766	1
ENSG00000187231	SESTD1	2:180127703:T:C	0.180196	6.51313e-13	8.09308e-10	0.0984222	0.0164377	1
ENSG00000187231	SESTD1	2:180006193:G:C	0.179395	6.51325e-13	8.09308e-10	0.0883826	0.0320647	1
ENSG00000120539	MASTL	10:27554173:C:A	-0.164342	6.53741e-13	8.11624e-10	-0.157885	2.06297e-05	1
ENSG00000120539	MASTL	10:27439904:G:A	-0.205531	6.89212e-13	8.5494e-10	-0.251839	7.01214e-07	1
ENSG00000187741	FANCA	16:89797627:C:T	-0.254589	6.90634e-13	8.55981e-10	-0.225728	4.76106e-05	1
ENSG00000187231	SESTD1	2:179987137:A:G	0.179464	6.98058e-13	8.62999e-10	0.0883826	0.0320647	1
ENSG00000187231	SESTD1	2:179989039:G:A	0.179464	6.98058e-13	8.62999e-10	0.0883826	0.0320647	1
ENSG00000187231	SESTD1	2:179992701:C:A	0.179464	6.98058e-13	8.62999e-10	0.0883826	0.0320647	1
ENSG00000187231	SESTD1	2:179996169:C:T	0.178442	7.18786e-13	8.87878e-10	0.0883826	0.0320647	1
ENSG00000135686	KLHL36	16:84698808:T:G	-0.108631	7.30618e-13	9.00979e-10	-0.0833679	0.000437898	1
ENSG00000135686	KLHL36	16:84699144:T:C	-0.108631	7.30618e-13	9.00979e-10	-0.0833679	0.000437898	1
ENSG00000187231	SESTD1	2:179980394:C:G	0.178715	7.67181e-13	9.43693e-10	0.0948303	0.0221598	1
ENSG00000187231	SESTD1	2:179983572:G:A	0.178715	7.67181e-13	9.43693e-10	0.0948303	0.0221598	1
ENSG00000187231	SESTD1	2:179984117:A:G	0.178715	7.67181e-13	9.43693e-10	0.0948303	0.0221598	1
ENSG00000135686	KLHL36	16:84695126:G:A	-0.123973	8.18571e-13	1.00188e-09	-0.0601894	0.0178739	1
ENSG00000135686	KLHL36	16:84695280:A:G	-0.123973	8.18571e-13	1.00188e-09	-0.0601894	0.0178739	1
ENSG00000135686	KLHL36	16:84695490:C:T	-0.123973	8.18571e-13	1.00188e-09	-0.0601894	0.0178739	1
ENSG00000135686	KLHL36	16:84696052:A:T	-0.123973	8.18571e-13	1.00188e-09	-0.0601894	0.0178739	1
ENSG00000135686	KLHL36	16:84696102:C:T	-0.123973	8.18571e-13	1.00188e-09	-0.0601894	0.0178739	1
ENSG00000135686	KLHL36	16:84696116:C:T	-0.123973	8.18571e-13	1.00188e-09	-0.0601894	0.0178739	1
ENSG00000187231	SESTD1	2:179980337:T:C	0.201565	8.48999e-13	1.03825e-09	0.137988	0.00411873	1
ENSG00000165806	CASP7	10:115398731:C:T	0.22884	8.76021e-13	1.07041e-09	0.107787	0.0446937	1
ENSG00000002549	LAP3	4:17565143:T:C	0.366946	8.80988e-13	1.0738e-09	0.214009	0.00723227	1
ENSG00000002549	LAP3	4:17567355:A:C	0.366946	8.80988e-13	1.0738e-09	0.214009	0.00723227	1
ENSG00000002549	LAP3	4:17567513:C:T	0.366946	8.80988e-13	1.0738e-09	0.214009	0.00723227	1
ENSG00000120539	MASTL	10:27368325:G:A	-0.205563	8.86352e-13	1.07944e-09	-0.231179	7.3527e-06	1
ENSG00000120539	MASTL	10:27310581:C:T	-0.167318	8.88929e-13	1.08169e-09	-0.19757	1.22345e-07	1
ENSG00000002549	LAP3	4:17615430:C:T	0.355211	9.06791e-13	1.10251e-09	0.242582	0.000787109	1
ENSG00000187231	SESTD1	2:179957823:G:A	0.178431	9.36131e-13	1.13349e-09	0.0923128	0.0252096	1
ENSG00000187231	SESTD1	2:179958390:T:A	0.178431	9.36131e-13	1.13349e-09	0.0923128	0.0252096	1
ENSG00000187231	SESTD1	2:179963180:A:G	0.178431	9.36131e-13	1.13349e-09	0.0863119	0.0373416	1
ENSG00000187231	SESTD1	2:179964462:T:C	0.178431	9.36131e-13	1.13349e-09	0.0863119	0.0373416	1
ENSG00000187231	SESTD1	2:179966545:A:G	0.178431	9.36131e-13	1.13349e-09	0.0863119	0.0373416	1
ENSG00000187231	SESTD1	2:180131356:A:G	0.177762	9.98198e-13	1.20666e-09	NA	NA	NA
ENSG00000187231	SESTD1	2:180132657:C:G	0.177762	9.98198e-13	1.20666e-09	NA	NA	NA
ENSG00000163823	CCR1	3:46258902:T:C	0.278768	1.00731e-12	1.21667e-09	0.238701	0.000835205	1
ENSG00000187231	SESTD1	2:179978688:C:G	0.200842	1.02839e-12	1.24111e-09	0.137988	0.00411873	1
ENSG00000166750	SLFN5	17:33571309:G:T	0.237373	1.08298e-12	1.30202e-09	0.216444	6.31634e-05	1
ENSG00000140105	WARS	14:100851085:C:G	0.291378	1.08594e-12	1.30202e-09	0.214545	0.00150608	1
ENSG00000140105	WARS	14:100851360:A:G	0.291378	1.08594e-12	1.30202e-09	0.204746	0.00241874	1
ENSG00000140105	WARS	14:100851900:A:G	0.291378	1.08594e-12	1.30202e-09	0.204746	0.00241874	1
ENSG00000140105	WARS	14:100852739:G:A	0.291378	1.08594e-12	1.30202e-09	0.204746	0.00241874	1
ENSG00000140105	WARS	14:100853629:A:G	0.291378	1.08594e-12	1.30202e-09	0.204746	0.00241874	1
ENSG00000140105	WARS	14:100853796:T:C	0.291378	1.08594e-12	1.30202e-09	0.204746	0.00241874	1
ENSG00000140105	WARS	14:100854097:G:A	0.291378	1.08594e-12	1.30202e-09	0.204746	0.00241874	1
ENSG00000136816	TOR1B	9:132559359:A:G	-0.257338	1.09689e-12	1.30662e-09	-0.142931	0.0245885	1
ENSG00000136816	TOR1B	9:132559799:G:A	-0.257338	1.09689e-12	1.30662e-09	-0.142931	0.0245885	1
ENSG00000136816	TOR1B	9:132560742:A:G	-0.257338	1.09689e-12	1.30662e-09	-0.142931	0.0245885	1
ENSG00000136816	TOR1B	9:132563098:T:A	-0.257338	1.09689e-12	1.30662e-09	-0.142931	0.0245885	1
ENSG00000136816	TOR1B	9:132567193:G:A	-0.257338	1.09689e-12	1.30662e-09	-0.143177	0.024358	1
ENSG00000136816	TOR1B	9:132578949:G:A	-0.257338	1.09689e-12	1.30662e-09	-0.143177	0.024358	1
ENSG00000136816	TOR1B	9:132579110:T:C	-0.257338	1.09689e-12	1.30662e-09	-0.143177	0.024358	1
ENSG00000136816	TOR1B	9:132580686:G:C	-0.257338	1.09689e-12	1.30662e-09	-0.143177	0.024358	1
ENSG00000002549	LAP3	4:17574735:T:C	0.362802	1.10664e-12	1.31717e-09	0.255272	0.000818059	1
ENSG00000187231	SESTD1	2:180013583:C:G	0.190775	1.11528e-12	1.32423e-09	0.121876	0.00722637	1
ENSG00000187231	SESTD1	2:180024167:C:A	0.190775	1.11528e-12	1.32423e-09	0.121876	0.00722637	1
ENSG00000187231	SESTD1	2:180063814:A:C	0.190775	1.11528e-12	1.32423e-09	0.121876	0.00722637	1
ENSG00000187231	SESTD1	2:179948427:T:C	0.172658	1.19483e-12	1.4164e-09	0.0979714	0.0192348	1
ENSG00000187231	SESTD1	2:179948571:G:T	0.172658	1.19483e-12	1.4164e-09	0.0979714	0.0192348	1
ENSG00000136816	TOR1B	9:132557856:A:C	-0.234934	1.21301e-12	1.43679e-09	-0.204311	6.35874e-05	1
ENSG00000187231	SESTD1	2:179971090:T:G	0.177815	1.24765e-12	1.47663e-09	0.0863119	0.0373416	1
ENSG00000123610	TNFAIP6	2:152103355:G:A	0.408359	1.37181e-12	1.62096e-09	0.475268	3.21012e-08	1
ENSG00000123610	TNFAIP6	2:152105091:C:A	0.408359	1.37181e-12	1.62096e-09	0.475268	3.21012e-08	1
ENSG00000187231	SESTD1	2:180019800:C:T	0.189925	1.37589e-12	1.62317e-09	0.118349	0.008779	1
ENSG00000187231	SESTD1	2:180059865:G:C	0.189925	1.37589e-12	1.62317e-09	0.121876	0.00722637	1
ENSG00000002549	LAP3	4:17632843:A:T	0.348034	1.4055e-12	1.65678e-09	0.216687	0.00371994	1
ENSG00000165806	CASP7	10:115454862:C:A	-0.182109	1.47892e-12	1.73498e-09	-0.233216	1.04342e-07	1
ENSG00000165806	CASP7	10:115456266:A:C	-0.182109	1.47892e-12	1.73498e-09	-0.233216	1.04342e-07	1
ENSG00000165806	CASP7	10:115458936:A:G	-0.182109	1.47892e-12	1.73498e-09	-0.233216	1.04342e-07	1
ENSG00000165806	CASP7	10:115460714:G:A	-0.182109	1.47892e-12	1.73498e-09	-0.233216	1.04342e-07	1
ENSG00000165806	CASP7	10:115461485:A:G	-0.182109	1.47892e-12	1.73498e-09	-0.233216	1.04342e-07	1
ENSG00000165806	CASP7	10:115464690:C:T	-0.182109	1.47892e-12	1.73498e-09	-0.233216	1.04342e-07	1
ENSG00000120539	MASTL	10:27479855:G:A	-0.215	1.50838e-12	1.76813e-09	-0.232097	8.43623e-06	1
ENSG00000115159	GPD2	2:157288695:C:T	0.173668	1.53553e-12	1.79853e-09	-0.119556	0.00116324	0
ENSG00000165806	CASP7	10:115437875:G:A	0.222852	1.56605e-12	1.8328e-09	0.152624	0.00323308	1
ENSG00000187741	FANCA	16:89800887:C:G	-0.25802	1.66143e-12	1.94289e-09	-0.243657	1.65269e-05	1
ENSG00000167711	SERPINF2	17:1638191:G:A	0.187714	1.72108e-12	2.01104e-09	0.105049	0.0020604	1
ENSG00000165806	CASP7	10:115383146:G:A	0.220949	1.81013e-12	2.11342e-09	0.126876	0.0155142	1
ENSG00000002549	LAP3	4:17618524:G:A	0.351495	1.88243e-12	2.18567e-09	0.208707	0.0047236	1
ENSG00000002549	LAP3	4:17644472:A:G	0.351495	1.88243e-12	2.18567e-09	0.210199	0.00477201	1
ENSG00000002549	LAP3	4:17645915:C:T	0.351495	1.88243e-12	2.18567e-09	0.210199	0.00477201	1
ENSG00000002549	LAP3	4:17649233:T:G	0.351495	1.88243e-12	2.18567e-09	0.210199	0.00477201	1
ENSG00000002549	LAP3	4:17655096:A:G	0.351495	1.88243e-12	2.18567e-09	0.210199	0.00477201	1
ENSG00000002549	LAP3	4:17658118:A:G	0.351495	1.88243e-12	2.18567e-09	0.210199	0.00477201	1
ENSG00000002549	LAP3	4:17659598:T:C	0.351495	1.88243e-12	2.18567e-09	0.210199	0.00477201	1
ENSG00000165806	CASP7	10:115444167:T:A	0.21885	1.91024e-12	2.21237e-09	0.159454	0.00180827	1
ENSG00000165806	CASP7	10:115449476:G:A	0.21885	1.91024e-12	2.21237e-09	0.159454	0.00180827	1
ENSG00000165806	CASP7	10:115461797:A:G	0.21885	1.91024e-12	2.21237e-09	0.159454	0.00180827	1
ENSG00000002549	LAP3	4:17568420:C:T	0.362592	1.91144e-12	2.21237e-09	0.213927	0.00719639	1
ENSG00000002549	LAP3	4:17570063:T:A	0.352668	1.95307e-12	2.23776e-09	0.253469	0.000982937	1
ENSG00000002549	LAP3	4:17570658:T:C	0.352668	1.95307e-12	2.23776e-09	0.253341	0.000973562	1
ENSG00000002549	LAP3	4:17570709:C:T	0.352668	1.95307e-12	2.23776e-09	0.253341	0.000973562	1
ENSG00000002549	LAP3	4:17571480:C:G	0.352668	1.95307e-12	2.23776e-09	0.253341	0.000973562	1
ENSG00000002549	LAP3	4:17571496:G:A	0.352668	1.95307e-12	2.23776e-09	0.253341	0.000973562	1
ENSG00000002549	LAP3	4:17572162:G:A	0.352668	1.95307e-12	2.23776e-09	0.253341	0.000973562	1
ENSG00000002549	LAP3	4:17573502:G:A	0.352668	1.95307e-12	2.23776e-09	0.253341	0.000973562	1
ENSG00000002549	LAP3	4:17574023:A:G	0.352668	1.95307e-12	2.23776e-09	0.253341	0.000973562	1
ENSG00000002549	LAP3	4:17574197:T:C	0.352668	1.95307e-12	2.23776e-09	0.253341	0.000973562	1
ENSG00000002549	LAP3	4:17574205:C:T	0.352668	1.95307e-12	2.23776e-09	0.253341	0.000973562	1
ENSG00000002549	LAP3	4:17575530:T:C	0.352668	1.95307e-12	2.23776e-09	0.253341	0.000973562	1
ENSG00000002549	LAP3	4:17577028:C:G	0.349504	1.96839e-12	2.23776e-09	0.236496	0.00177113	1
ENSG00000002549	LAP3	4:17577163:G:A	0.349504	1.96839e-12	2.23776e-09	0.236496	0.00177113	1
ENSG00000002549	LAP3	4:17577329:A:G	0.349504	1.96839e-12	2.23776e-09	0.248798	0.00115232	1
ENSG00000002549	LAP3	4:17577490:T:C	0.349504	1.96839e-12	2.23776e-09	0.236496	0.00177113	1
ENSG00000002549	LAP3	4:17577776:C:T	0.349504	1.96839e-12	2.23776e-09	0.236496	0.00177113	1
ENSG00000002549	LAP3	4:17578079:G:A	0.349504	1.96839e-12	2.23776e-09	0.236496	0.00177113	1
ENSG00000002549	LAP3	4:17578253:G:A	0.349504	1.96839e-12	2.23776e-09	0.236925	0.00177416	1
ENSG00000002549	LAP3	4:17579678:G:C	0.349504	1.96839e-12	2.23776e-09	0.236496	0.00177113	1
ENSG00000002549	LAP3	4:17580955:G:A	0.349504	1.96839e-12	2.23776e-09	0.236496	0.00177113	1
ENSG00000002549	LAP3	4:17582051:G:A	0.349504	1.96839e-12	2.23776e-09	0.236925	0.00177416	1
ENSG00000002549	LAP3	4:17583806:A:C	0.349504	1.96839e-12	2.23776e-09	0.236496	0.00177113	1
ENSG00000002549	LAP3	4:17585014:G:C	0.349504	1.96839e-12	2.23776e-09	0.236496	0.00177113	1
ENSG00000187741	FANCA	16:89943629:G:A	-0.232328	1.99533e-12	2.26663e-09	-0.203794	1.69871e-05	1
ENSG00000002549	LAP3	4:17665498:A:T	0.35178	2.07475e-12	2.35503e-09	0.22454	0.00271123	1
ENSG00000168961	LGALS9	17:25958091:A:G	-0.30285	2.14055e-12	2.42785e-09	-0.291258	2.25975e-07	1
ENSG00000165806	CASP7	10:115481018:C:T	-0.182536	2.14227e-12	2.42793e-09	-0.243597	2.88468e-08	1
ENSG00000175643	RMI2	16:11426541:G:A	0.195382	2.20874e-12	2.50133e-09	0.175073	0.000102493	1
ENSG00000142089	IFITM3	11:329181:C:G	0.730625	2.28472e-12	2.58538e-09	0.645047	0.000384745	1
ENSG00000165806	CASP7	10:115443090:G:A	0.221184	2.30276e-12	2.59779e-09	0.159454	0.00180827	1
ENSG00000165806	CASP7	10:115443190:A:G	0.221184	2.30276e-12	2.59779e-09	0.159454	0.00180827	1
ENSG00000165806	CASP7	10:115448458:C:T	0.221184	2.30276e-12	2.59779e-09	0.159454	0.00180827	1
ENSG00000165806	CASP7	10:115450047:A:G	0.221184	2.30276e-12	2.59779e-09	0.159454	0.00180827	1
ENSG00000117226	GBP3	1:89381949:T:A	-0.347274	2.33946e-12	2.63718e-09	-0.374197	3.23025e-06	1
ENSG00000163823	CCR1	3:46205686:C:T	0.27801	2.36257e-12	2.65711e-09	0.22993	0.0012335	1
ENSG00000163823	CCR1	3:46208310:G:A	0.27801	2.36257e-12	2.65711e-09	0.22993	0.0012335	1
ENSG00000163823	CCR1	3:46214670:T:C	0.27801	2.36257e-12	2.65711e-09	0.22993	0.0012335	1
ENSG00000136816	TOR1B	9:132557885:T:G	-0.233442	2.46823e-12	2.7403e-09	-0.204311	6.35874e-05	1
ENSG00000136816	TOR1B	9:132560391:A:G	-0.233442	2.46823e-12	2.7403e-09	-0.204311	6.35874e-05	1
ENSG00000136816	TOR1B	9:132561836:G:A	-0.233442	2.46823e-12	2.7403e-09	-0.204311	6.35874e-05	1
ENSG00000136816	TOR1B	9:132562840:G:A	-0.233442	2.46823e-12	2.7403e-09	-0.204311	6.35874e-05	1
ENSG00000136816	TOR1B	9:132563262:C:T	-0.233442	2.46823e-12	2.7403e-09	-0.204311	6.35874e-05	1
ENSG00000136816	TOR1B	9:132564706:C:G	-0.233442	2.46823e-12	2.7403e-09	-0.204311	6.35874e-05	1
ENSG00000136816	TOR1B	9:132565943:T:G	-0.233442	2.46823e-12	2.7403e-09	-0.204311	6.35874e-05	1
ENSG00000136816	TOR1B	9:132568500:C:T	-0.233442	2.46823e-12	2.7403e-09	-0.205404	6.01743e-05	1
ENSG00000136816	TOR1B	9:132569172:A:G	-0.233442	2.46823e-12	2.7403e-09	-0.205404	6.01743e-05	1
ENSG00000136816	TOR1B	9:132569442:G:A	-0.233442	2.46823e-12	2.7403e-09	-0.205404	6.01743e-05	1
ENSG00000136816	TOR1B	9:132572793:A:C	-0.233442	2.46823e-12	2.7403e-09	-0.205404	6.01743e-05	1
ENSG00000136816	TOR1B	9:132574477:G:A	-0.233442	2.46823e-12	2.7403e-09	-0.205404	6.01743e-05	1
ENSG00000136816	TOR1B	9:132579111:T:G	-0.233442	2.46823e-12	2.7403e-09	-0.205404	6.01743e-05	1
ENSG00000136816	TOR1B	9:132588228:C:G	-0.233442	2.46823e-12	2.7403e-09	-0.205404	6.01743e-05	1
ENSG00000136816	TOR1B	9:132588337:T:C	-0.233442	2.46823e-12	2.7403e-09	-0.205404	6.01743e-05	1
ENSG00000136816	TOR1B	9:132588601:T:C	-0.233442	2.46823e-12	2.7403e-09	-0.205404	6.01743e-05	1
ENSG00000136816	TOR1B	9:132588736:A:T	-0.233442	2.46823e-12	2.7403e-09	-0.205404	6.01743e-05	1
ENSG00000117226	GBP3	1:89527757:C:T	0.295128	2.47203e-12	2.74245e-09	0.261044	0.00181306	1
ENSG00000187741	FANCA	16:89793555:T:C	-0.248786	2.53303e-12	2.808e-09	-0.255461	9.48181e-06	1
ENSG00000165806	CASP7	10:115428550:G:T	0.219944	2.55132e-12	2.8241e-09	0.126876	0.0155142	1
ENSG00000123610	TNFAIP6	2:152085984:A:G	0.402142	2.55524e-12	2.8241e-09	0.486597	1.28648e-08	1
ENSG00000123610	TNFAIP6	2:152086648:G:A	0.402142	2.55524e-12	2.8241e-09	0.486597	1.28648e-08	1
ENSG00000123610	TNFAIP6	2:152088755:G:A	0.402142	2.55524e-12	2.8241e-09	0.486597	1.28648e-08	1
ENSG00000121380	BCL2L14	12:12214588:T:C	0.199525	2.56373e-12	2.83136e-09	0.192516	4.48578e-07	1
ENSG00000002549	LAP3	4:17560728:G:T	0.358148	2.61541e-12	2.88626e-09	0.232295	0.00512531	1
ENSG00000121380	BCL2L14	12:12222733:T:C	0.193314	2.65775e-12	2.92859e-09	0.158967	1.72341e-05	1
ENSG00000121380	BCL2L14	12:12223263:G:C	0.193314	2.65775e-12	2.92859e-09	0.158967	1.72341e-05	1
ENSG00000120539	MASTL	10:27343384:T:G	-0.158756	2.7005e-12	2.97347e-09	-0.204669	1.58703e-08	1
ENSG00000187741	FANCA	16:89960814:A:G	-0.253848	2.71833e-12	2.99087e-09	-0.212448	2.52904e-05	1
ENSG00000165806	CASP7	10:115387738:G:A	0.220028	2.94284e-12	3.22822e-09	0.126876	0.0155142	1
ENSG00000165806	CASP7	10:115418014:T:A	0.220028	2.94284e-12	3.22822e-09	0.126876	0.0155142	1
ENSG00000165806	CASP7	10:115418366:G:A	0.220028	2.94284e-12	3.22822e-09	0.126876	0.0155142	1
ENSG00000165806	CASP7	10:115419955:C:T	0.220028	2.94284e-12	3.22822e-09	0.126876	0.0155142	1
ENSG00000172123	SLFN12	17:33753450:A:C	0.289817	2.96086e-12	3.23591e-09	0.217468	4.46784e-05	1
ENSG00000172123	SLFN12	17:33753528:A:G	0.289817	2.96086e-12	3.23591e-09	0.217468	4.46784e-05	1
ENSG00000172123	SLFN12	17:33753630:A:G	0.289817	2.96086e-12	3.23591e-09	0.217468	4.46784e-05	1
ENSG00000172123	SLFN12	17:33753808:T:C	0.289817	2.96086e-12	3.23591e-09	0.217468	4.46784e-05	1
ENSG00000172123	SLFN12	17:33755056:T:C	0.289817	2.96086e-12	3.23591e-09	0.217468	4.46784e-05	1
ENSG00000115159	GPD2	2:157283544:A:G	0.171298	3.02379e-12	3.30223e-09	-0.118852	0.00145537	0
ENSG00000187741	FANCA	16:89798081:C:T	-0.252178	3.13025e-12	3.41342e-09	-0.253661	6.06517e-06	1
ENSG00000187741	FANCA	16:89798375:C:G	-0.252178	3.13025e-12	3.41342e-09	-0.253661	6.06517e-06	1
ENSG00000187741	FANCA	16:89953066:G:A	-0.249832	3.18865e-12	3.47453e-09	-0.224901	5.87774e-06	1
ENSG00000136816	TOR1B	9:132569750:C:G	-0.242807	3.29679e-12	3.57119e-09	-0.177137	0.000883089	1
ENSG00000136816	TOR1B	9:132573290:C:T	-0.242807	3.29679e-12	3.57119e-09	-0.177137	0.000883089	1
ENSG00000136816	TOR1B	9:132576060:C:A	-0.242807	3.29679e-12	3.57119e-09	-0.177137	0.000883089	1
ENSG00000136816	TOR1B	9:132578284:A:G	-0.242807	3.29679e-12	3.57119e-09	-0.177137	0.000883089	1
ENSG00000136816	TOR1B	9:132582014:C:T	-0.242807	3.29679e-12	3.57119e-09	-0.177137	0.000883089	1
ENSG00000136816	TOR1B	9:132583289:A:T	-0.242807	3.29679e-12	3.57119e-09	-0.177137	0.000883089	1
ENSG00000136816	TOR1B	9:132586468:C:T	-0.242807	3.29679e-12	3.57119e-09	-0.177137	0.000883089	1
ENSG00000136816	TOR1B	9:132586957:G:C	-0.242807	3.29679e-12	3.57119e-09	-0.177137	0.000883089	1
ENSG00000136827	TOR1A	9:132549362:A:G	-0.100041	3.33306e-12	3.60516e-09	-0.0438407	0.0235627	1
ENSG00000136827	TOR1A	9:132554725:T:G	-0.100041	3.33306e-12	3.60516e-09	-0.0438407	0.0235627	1
ENSG00000175643	RMI2	16:11428538:G:A	0.194271	3.43305e-12	3.71059e-09	0.175073	0.000102493	1
ENSG00000136816	TOR1B	9:132549740:G:T	-0.252271	3.47256e-12	3.7368e-09	-0.142931	0.0245885	1
ENSG00000136816	TOR1B	9:132553811:C:T	-0.252271	3.47256e-12	3.7368e-09	-0.142931	0.0245885	1
ENSG00000136816	TOR1B	9:132554662:A:G	-0.252271	3.47256e-12	3.7368e-09	-0.142931	0.0245885	1
ENSG00000136816	TOR1B	9:132555537:C:A	-0.252271	3.47256e-12	3.7368e-09	-0.142931	0.0245885	1
ENSG00000136816	TOR1B	9:132556023:G:A	-0.252271	3.47256e-12	3.7368e-09	-0.142931	0.0245885	1
ENSG00000136816	TOR1B	9:132556691:T:C	-0.252271	3.47256e-12	3.7368e-09	-0.142931	0.0245885	1
ENSG00000184898	RBM43	2:152123543:G:A	-0.201448	3.55423e-12	3.82189e-09	-0.2669	1.61049e-11	1
ENSG00000142089	IFITM3	11:304870:C:T	0.69276	3.71798e-12	3.99504e-09	0.58656	0.000920646	1
ENSG00000115159	GPD2	2:157285151:G:A	0.170919	3.85115e-12	4.13512e-09	-0.119556	0.00116324	0
ENSG00000165806	CASP7	10:115488331:G:A	-0.183245	4.05628e-12	4.29713e-09	-0.231508	4.97203e-08	1
ENSG00000165806	CASP7	10:115489152:C:G	-0.183245	4.05628e-12	4.29713e-09	-0.231508	4.97203e-08	1
ENSG00000165806	CASP7	10:115489167:G:A	-0.183245	4.05628e-12	4.29713e-09	-0.231508	4.97203e-08	1
ENSG00000165806	CASP7	10:115489589:T:C	-0.183245	4.05628e-12	4.29713e-09	-0.231508	4.97203e-08	1
ENSG00000165806	CASP7	10:115490798:G:A	-0.183245	4.05628e-12	4.29713e-09	-0.231508	4.97203e-08	1
ENSG00000165806	CASP7	10:115491565:T:A	-0.183245	4.05628e-12	4.29713e-09	-0.231508	4.97203e-08	1
ENSG00000165806	CASP7	10:115492092:G:A	-0.183245	4.05628e-12	4.29713e-09	-0.231508	4.97203e-08	1
ENSG00000165806	CASP7	10:115409468:A:T	-0.177838	4.07632e-12	4.29713e-09	-0.181207	4.4601e-06	1
ENSG00000002549	LAP3	4:17615954:G:C	0.34329	4.24759e-12	4.29713e-09	0.20868	0.00523928	1
ENSG00000002549	LAP3	4:17616214:C:A	0.34329	4.24759e-12	4.29713e-09	0.20868	0.00523928	1
ENSG00000002549	LAP3	4:17617111:T:C	0.34329	4.24759e-12	4.29713e-09	0.208775	0.00528339	1
ENSG00000002549	LAP3	4:17617208:G:A	0.34329	4.24759e-12	4.29713e-09	0.20868	0.00523928	1
ENSG00000002549	LAP3	4:17617261:T:C	0.34329	4.24759e-12	4.29713e-09	0.20868	0.00523928	1
ENSG00000002549	LAP3	4:17617490:T:C	0.34329	4.24759e-12	4.29713e-09	0.20868	0.00523928	1
ENSG00000002549	LAP3	4:17617961:G:T	0.34329	4.24759e-12	4.29713e-09	0.20868	0.00523928	1
ENSG00000002549	LAP3	4:17618713:G:A	0.34329	4.24759e-12	4.29713e-09	0.20868	0.00523928	1
ENSG00000002549	LAP3	4:17619691:A:G	0.34329	4.24759e-12	4.29713e-09	0.208775	0.00528339	1
ENSG00000002549	LAP3	4:17620066:A:G	0.34329	4.24759e-12	4.29713e-09	0.20868	0.00523928	1
ENSG00000002549	LAP3	4:17620165:A:G	0.34329	4.24759e-12	4.29713e-09	0.20868	0.00523928	1
ENSG00000002549	LAP3	4:17620568:G:A	0.34329	4.24759e-12	4.29713e-09	0.20868	0.00523928	1
ENSG00000002549	LAP3	4:17621310:G:A	0.34329	4.24759e-12	4.29713e-09	0.208775	0.00528339	1
ENSG00000002549	LAP3	4:17621383:C:T	0.34329	4.24759e-12	4.29713e-09	0.20868	0.00523928	1
ENSG00000002549	LAP3	4:17624887:G:T	0.34329	4.24759e-12	4.29713e-09	0.20868	0.00523928	1
ENSG00000002549	LAP3	4:17624891:G:A	0.34329	4.24759e-12	4.29713e-09	0.20868	0.00523928	1
ENSG00000002549	LAP3	4:17625209:G:C	0.34329	4.24759e-12	4.29713e-09	0.20868	0.00523928	1
ENSG00000002549	LAP3	4:17625658:A:G	0.34329	4.24759e-12	4.29713e-09	0.20868	0.00523928	1
ENSG00000002549	LAP3	4:17627332:T:C	0.34329	4.24759e-12	4.29713e-09	0.20868	0.00523928	1
ENSG00000002549	LAP3	4:17627856:G:A	0.34329	4.24759e-12	4.29713e-09	0.20868	0.00523928	1
ENSG00000002549	LAP3	4:17628630:C:G	0.34329	4.24759e-12	4.29713e-09	0.20868	0.00523928	1
ENSG00000002549	LAP3	4:17629939:A:G	0.34329	4.24759e-12	4.29713e-09	0.20868	0.00523928	1
ENSG00000002549	LAP3	4:17630192:G:T	0.34329	4.24759e-12	4.29713e-09	0.20868	0.00523928	1
ENSG00000002549	LAP3	4:17630242:C:A	0.34329	4.24759e-12	4.29713e-09	0.20868	0.00523928	1
ENSG00000002549	LAP3	4:17630717:A:T	0.34329	4.24759e-12	4.29713e-09	0.20868	0.00523928	1
ENSG00000002549	LAP3	4:17632988:G:C	0.34329	4.24759e-12	4.29713e-09	0.208775	0.00528339	1
ENSG00000002549	LAP3	4:17633049:A:G	0.34329	4.24759e-12	4.29713e-09	0.208775	0.00528339	1
ENSG00000002549	LAP3	4:17634442:G:T	0.34329	4.24759e-12	4.29713e-09	0.20868	0.00523928	1
ENSG00000002549	LAP3	4:17635887:A:T	0.34329	4.24759e-12	4.29713e-09	0.208775	0.00528339	1
ENSG00000002549	LAP3	4:17636032:C:T	0.34329	4.24759e-12	4.29713e-09	0.208775	0.00528339	1
ENSG00000002549	LAP3	4:17636319:A:C	0.34329	4.24759e-12	4.29713e-09	0.20868	0.00523928	1
ENSG00000002549	LAP3	4:17638020:A:C	0.34329	4.24759e-12	4.29713e-09	0.20868	0.00523928	1
ENSG00000002549	LAP3	4:17638900:T:C	0.34329	4.24759e-12	4.29713e-09	0.208775	0.00528339	1
ENSG00000002549	LAP3	4:17640283:T:A	0.34329	4.24759e-12	4.29713e-09	0.20868	0.00523928	1
ENSG00000002549	LAP3	4:17640526:C:T	0.34329	4.24759e-12	4.29713e-09	0.211467	0.00520756	1
ENSG00000002549	LAP3	4:17640654:G:A	0.34329	4.24759e-12	4.29713e-09	0.211467	0.00520756	1
ENSG00000002549	LAP3	4:17640858:C:T	0.34329	4.24759e-12	4.29713e-09	0.211467	0.00520756	1
ENSG00000002549	LAP3	4:17641834:A:G	0.34329	4.24759e-12	4.29713e-09	0.211182	0.00518422	1
ENSG00000002549	LAP3	4:17641855:G:A	0.34329	4.24759e-12	4.29713e-09	0.211467	0.00520756	1
ENSG00000002549	LAP3	4:17642630:C:T	0.34329	4.24759e-12	4.29713e-09	0.211182	0.00518422	1
ENSG00000002549	LAP3	4:17642937:T:A	0.34329	4.24759e-12	4.29713e-09	0.211467	0.00520756	1
ENSG00000002549	LAP3	4:17643050:G:A	0.34329	4.24759e-12	4.29713e-09	0.211467	0.00520756	1
ENSG00000002549	LAP3	4:17643170:T:C	0.34329	4.24759e-12	4.29713e-09	0.211182	0.00518422	1
ENSG00000002549	LAP3	4:17643620:G:A	0.34329	4.24759e-12	4.29713e-09	0.211467	0.00520756	1
ENSG00000002549	LAP3	4:17643848:G:A	0.34329	4.24759e-12	4.29713e-09	0.211467	0.00520756	1
ENSG00000002549	LAP3	4:17645233:C:T	0.34329	4.24759e-12	4.29713e-09	0.211467	0.00520756	1
ENSG00000002549	LAP3	4:17645376:C:T	0.34329	4.24759e-12	4.29713e-09	0.211467	0.00520756	1
ENSG00000002549	LAP3	4:17645710:G:A	0.34329	4.24759e-12	4.29713e-09	0.211467	0.00520756	1
ENSG00000002549	LAP3	4:17647064:A:G	0.34329	4.24759e-12	4.29713e-09	0.211467	0.00520756	1
ENSG00000002549	LAP3	4:17649499:T:G	0.34329	4.24759e-12	4.29713e-09	0.211182	0.00518422	1
ENSG00000002549	LAP3	4:17650281:A:G	0.34329	4.24759e-12	4.29713e-09	0.211182	0.00518422	1
ENSG00000002549	LAP3	4:17650351:T:C	0.34329	4.24759e-12	4.29713e-09	0.211182	0.00518422	1
ENSG00000002549	LAP3	4:17650758:A:G	0.34329	4.24759e-12	4.29713e-09	0.211182	0.00518422	1
ENSG00000002549	LAP3	4:17651164:A:G	0.34329	4.24759e-12	4.29713e-09	0.211182	0.00518422	1
ENSG00000002549	LAP3	4:17651304:C:G	0.34329	4.24759e-12	4.29713e-09	0.211182	0.00518422	1
ENSG00000002549	LAP3	4:17651757:C:A	0.34329	4.24759e-12	4.29713e-09	0.211182	0.00518422	1
ENSG00000002549	LAP3	4:17652031:G:C	0.34329	4.24759e-12	4.29713e-09	0.211467	0.00520756	1
ENSG00000002549	LAP3	4:17652352:G:A	0.34329	4.24759e-12	4.29713e-09	0.211467	0.00520756	1
ENSG00000002549	LAP3	4:17652450:A:C	0.34329	4.24759e-12	4.29713e-09	0.211467	0.00520756	1
ENSG00000002549	LAP3	4:17652526:T:A	0.34329	4.24759e-12	4.29713e-09	0.190403	0.0103117	1
ENSG00000002549	LAP3	4:17652956:C:T	0.34329	4.24759e-12	4.29713e-09	0.211467	0.00520756	1
ENSG00000002549	LAP3	4:17654341:G:A	0.34329	4.24759e-12	4.29713e-09	0.211467	0.00520756	1
ENSG00000002549	LAP3	4:17654648:T:C	0.34329	4.24759e-12	4.29713e-09	0.211182	0.00518422	1
ENSG00000002549	LAP3	4:17656103:A:G	0.34329	4.24759e-12	4.29713e-09	0.211182	0.00518422	1
ENSG00000002549	LAP3	4:17656107:C:T	0.34329	4.24759e-12	4.29713e-09	0.211467	0.00520756	1
ENSG00000002549	LAP3	4:17656536:G:A	0.34329	4.24759e-12	4.29713e-09	0.211467	0.00520756	1
ENSG00000002549	LAP3	4:17656738:G:C	0.34329	4.24759e-12	4.29713e-09	0.211467	0.00520756	1
ENSG00000002549	LAP3	4:17657051:G:A	0.34329	4.24759e-12	4.29713e-09	0.211467	0.00520756	1
ENSG00000002549	LAP3	4:17657360:G:A	0.34329	4.24759e-12	4.29713e-09	0.211182	0.00518422	1
ENSG00000002549	LAP3	4:17657650:C:T	0.34329	4.24759e-12	4.29713e-09	0.211467	0.00520756	1
ENSG00000002549	LAP3	4:17657986:G:A	0.34329	4.24759e-12	4.29713e-09	0.211467	0.00520756	1
ENSG00000002549	LAP3	4:17658645:T:A	0.34329	4.24759e-12	4.29713e-09	0.211467	0.00520756	1
ENSG00000002549	LAP3	4:17658838:T:C	0.34329	4.24759e-12	4.29713e-09	0.211467	0.00520756	1
ENSG00000002549	LAP3	4:17659526:C:G	0.34329	4.24759e-12	4.29713e-09	0.211182	0.00518422	1
ENSG00000002549	LAP3	4:17659936:G:T	0.34329	4.24759e-12	4.29713e-09	0.211467	0.00520756	1
ENSG00000002549	LAP3	4:17660082:C:T	0.34329	4.24759e-12	4.29713e-09	0.211182	0.00518422	1
ENSG00000204267	TAP2	6:32787570:T:C	-0.259849	4.46982e-12	4.51573e-09	-0.365067	2.85889e-06	1
ENSG00000204267	TAP2	6:32788712:T:G	-0.259849	4.46982e-12	4.51573e-09	-0.376004	1.12347e-06	1
ENSG00000101188	NTSR1	20:61323883:C:T	-0.276703	4.7899e-12	4.83578e-09	-0.241147	1.9586e-06	1
ENSG00000175643	RMI2	16:11428905:T:A	0.192876	4.85619e-12	4.89597e-09	0.175073	0.000102493	1
ENSG00000175643	RMI2	16:11430615:G:C	0.192876	4.85619e-12	4.89597e-09	0.175073	0.000102493	1
ENSG00000187231	SESTD1	2:179970054:T:C	0.174113	5.11683e-12	5.14745e-09	0.0863119	0.0373416	1
ENSG00000187231	SESTD1	2:179971332:C:T	0.174113	5.11683e-12	5.14745e-09	0.0863119	0.0373416	1
ENSG00000140105	WARS	14:100923713:C:T	0.279657	5.12313e-12	5.14745e-09	0.238009	0.000430921	1
ENSG00000140105	WARS	14:100924312:G:A	0.279657	5.12313e-12	5.14745e-09	0.238009	0.000430921	1
ENSG00000140105	WARS	14:100925528:A:T	0.279657	5.12313e-12	5.14745e-09	0.238009	0.000430921	1
ENSG00000002549	LAP3	4:17578891:A:G	0.345383	5.31274e-12	5.33431e-09	0.236496	0.00177113	1
ENSG00000002549	LAP3	4:17569327:T:G	0.353342	5.32069e-12	5.33865e-09	0.186533	0.0196267	1
ENSG00000172123	SLFN12	17:33751315:T:A	0.285166	5.75474e-12	5.76629e-09	0.210556	9.55752e-05	1
ENSG00000172123	SLFN12	17:33751529:T:G	0.285166	5.75474e-12	5.76629e-09	0.210556	9.55752e-05	1
ENSG00000002549	LAP3	4:17632834:T:C	0.341496	5.94517e-12	5.95304e-09	0.208775	0.00528339	1
ENSG00000120539	MASTL	10:27392522:T:C	-0.192795	5.9663e-12	5.97013e-09	-0.207948	4.17299e-06	1
ENSG00000165806	CASP7	10:115428393:A:G	-0.175417	6.0713e-12	6.07107e-09	-0.185333	1.90302e-06	1
ENSG00000002549	LAP3	4:17618049:A:G	0.345621	6.16002e-12	6.1556e-09	0.202277	0.00669531	1
ENSG00000168961	LGALS9	17:25958304:G:A	-0.3118	6.34914e-12	6.34027e-09	-0.314428	3.551e-07	1
ENSG00000187741	FANCA	16:89800550:G:A	-0.251406	6.5021e-12	6.48861e-09	-0.252744	1.915e-05	1
ENSG00000002549	LAP3	4:17619184:A:G	0.345829	6.72364e-12	6.65099e-09	0.208707	0.0047236	1
ENSG00000002549	LAP3	4:17626418:G:A	0.345829	6.72364e-12	6.65099e-09	0.208707	0.0047236	1
ENSG00000002549	LAP3	4:17628769:T:C	0.345829	6.72364e-12	6.65099e-09	0.208707	0.0047236	1
ENSG00000002549	LAP3	4:17630115:G:A	0.345829	6.72364e-12	6.65099e-09	0.208707	0.0047236	1
ENSG00000002549	LAP3	4:17631253:T:C	0.345829	6.72364e-12	6.65099e-09	0.208707	0.0047236	1
ENSG00000002549	LAP3	4:17641188:A:G	0.345829	6.72364e-12	6.65099e-09	0.210199	0.00477201	1
ENSG00000002549	LAP3	4:17645942:T:C	0.345829	6.72364e-12	6.65099e-09	0.210199	0.00477201	1
ENSG00000002549	LAP3	4:17652133:T:C	0.345829	6.72364e-12	6.65099e-09	0.210199	0.00477201	1
ENSG00000002549	LAP3	4:17653285:A:T	0.345829	6.72364e-12	6.65099e-09	0.210199	0.00477201	1
ENSG00000002549	LAP3	4:17653891:A:G	0.345829	6.72364e-12	6.65099e-09	0.210199	0.00477201	1
ENSG00000002549	LAP3	4:17657853:C:A	0.345829	6.72364e-12	6.65099e-09	0.210199	0.00477201	1
ENSG00000002549	LAP3	4:17659034:C:T	0.345829	6.72364e-12	6.65099e-09	0.210199	0.00477201	1
ENSG00000002549	LAP3	4:17659039:T:C	0.345829	6.72364e-12	6.65099e-09	0.210199	0.00477201	1
ENSG00000136816	TOR1B	9:132556783:T:C	-0.229311	6.86584e-12	6.78253e-09	-0.197139	0.00012641	1
ENSG00000136816	TOR1B	9:132556974:A:G	-0.229311	6.86584e-12	6.78253e-09	-0.197139	0.00012641	1
ENSG00000002549	LAP3	4:17660237:T:C	0.343755	7.59668e-12	7.49946e-09	0.239281	0.00151235	1
ENSG00000123610	TNFAIP6	2:152171750:A:T	0.396632	7.77575e-12	7.6608e-09	0.474887	8.4015e-09	1
ENSG00000123610	TNFAIP6	2:152176259:G:A	0.396632	7.77575e-12	7.6608e-09	0.474887	8.4015e-09	1
ENSG00000123610	TNFAIP6	2:152186147:G:A	0.396632	7.77575e-12	7.6608e-09	0.474887	8.4015e-09	1
ENSG00000135686	KLHL36	16:84697439:A:T	-0.123361	7.84469e-12	7.70291e-09	-0.0707999	0.00523669	1
ENSG00000135686	KLHL36	16:84697888:C:T	-0.123361	7.84469e-12	7.70291e-09	-0.0718107	0.00466877	1
ENSG00000135686	KLHL36	16:84698186:C:T	-0.123361	7.84469e-12	7.70291e-09	-0.0718107	0.00466877	1
ENSG00000135686	KLHL36	16:84698732:A:C	-0.123361	7.84469e-12	7.70291e-09	-0.0707999	0.00523669	1
ENSG00000135686	KLHL36	16:84699276:A:C	-0.123361	7.84469e-12	7.70291e-09	-0.0707999	0.00523669	1
ENSG00000172123	SLFN12	17:33756017:G:A	0.286075	7.89745e-12	7.74437e-09	0.217468	4.46784e-05	1
ENSG00000172123	SLFN12	17:33756168:G:A	0.286075	7.89745e-12	7.74437e-09	0.217468	4.46784e-05	1
ENSG00000002549	LAP3	4:17682218:C:T	0.336841	8.91397e-12	8.73145e-09	0.230695	0.00266947	1
ENSG00000187741	FANCA	16:89798516:G:C	-0.244797	8.91592e-12	8.73145e-09	-0.24999	5.21717e-06	1
ENSG00000204267	TAP2	6:32791403:G:C	-0.256182	9.02852e-12	8.83583e-09	-0.365067	2.85889e-06	1
ENSG00000172123	SLFN12	17:33760128:G:C	0.283513	9.04213e-12	8.84326e-09	0.21115	3.21726e-05	1
ENSG00000136816	TOR1B	9:132557036:C:T	-0.24753	9.10469e-12	8.89853e-09	-0.142931	0.0245885	1
ENSG00000165806	CASP7	10:115435110:C:T	-0.175377	9.47887e-12	9.25808e-09	-0.189503	5.74246e-07	1
ENSG00000002549	LAP3	4:17649494:T:C	0.338953	9.82082e-12	9.58569e-09	0.211182	0.00518422	1
ENSG00000165806	CASP7	10:115438204:C:A	-0.185124	9.83368e-12	9.59187e-09	-0.220927	1.04328e-06	1
ENSG00000184898	RBM43	2:152103077:T:G	-0.196423	9.98508e-12	9.72665e-09	-0.270715	1.0548e-11	1
ENSG00000184898	RBM43	2:152114548:C:T	-0.196423	9.98508e-12	9.72665e-09	-0.270715	1.0548e-11	1
ENSG00000187231	SESTD1	2:180088968:C:A	0.201471	1.0527e-11	1.02478e-08	0.154694	0.00308246	1
ENSG00000187231	SESTD1	2:179965608:T:A	0.182101	1.05673e-11	1.02801e-08	0.117292	0.00950185	1
ENSG00000002549	LAP3	4:17573208:C:T	0.34366	1.06424e-11	1.03463e-08	0.253341	0.000973562	1
ENSG00000002549	LAP3	4:17661889:T:C	0.339633	1.0698e-11	1.03935e-08	0.239281	0.00151235	1
ENSG00000167711	SERPINF2	17:1636477:C:T	0.186082	1.08125e-11	1.04979e-08	0.0981184	0.00426541	1
ENSG00000172123	SLFN12	17:33752180:G:A	0.284566	1.12814e-11	1.09387e-08	0.214229	6.96897e-05	1
ENSG00000172123	SLFN12	17:33754873:A:G	0.284566	1.12814e-11	1.09387e-08	0.214229	6.96897e-05	1
ENSG00000120539	MASTL	10:27409555:G:A	-0.190617	1.16019e-11	1.11757e-08	-0.21148	5.1692e-06	1
ENSG00000120539	MASTL	10:27410734:T:C	-0.190617	1.16019e-11	1.11757e-08	-0.21148	5.1692e-06	1
ENSG00000120539	MASTL	10:27411509:G:A	-0.190617	1.16019e-11	1.11757e-08	-0.21148	5.1692e-06	1
ENSG00000120539	MASTL	10:27426375:T:C	-0.190617	1.16019e-11	1.11757e-08	-0.21148	5.1692e-06	1
ENSG00000120539	MASTL	10:27431564:G:A	-0.190617	1.16019e-11	1.11757e-08	-0.21148	5.1692e-06	1
ENSG00000120539	MASTL	10:27433636:A:C	-0.190617	1.16019e-11	1.11757e-08	-0.21148	5.1692e-06	1
ENSG00000120539	MASTL	10:27441218:G:A	-0.190617	1.16019e-11	1.11757e-08	-0.21148	5.1692e-06	1
ENSG00000120539	MASTL	10:27444344:T:G	-0.190617	1.16019e-11	1.11757e-08	-0.21148	5.1692e-06	1
ENSG00000120539	MASTL	10:27465296:G:A	-0.190617	1.16019e-11	1.11757e-08	-0.21148	5.1692e-06	1
ENSG00000120539	MASTL	10:27467967:G:A	-0.190617	1.16019e-11	1.11757e-08	-0.21148	5.1692e-06	1
ENSG00000187741	FANCA	16:89788768:T:A	-0.326581	1.21172e-11	1.16645e-08	-0.224447	0.00734798	1
ENSG00000165806	CASP7	10:115392689:A:C	-0.176826	1.22565e-11	1.17523e-08	-0.181207	4.4601e-06	1
ENSG00000165806	CASP7	10:115393929:G:A	-0.176826	1.22565e-11	1.17523e-08	-0.181207	4.4601e-06	1
ENSG00000165806	CASP7	10:115399199:T:C	-0.176826	1.22565e-11	1.17523e-08	-0.181207	4.4601e-06	1
ENSG00000165806	CASP7	10:115401813:T:C	-0.176826	1.22565e-11	1.17523e-08	-0.181207	4.4601e-06	1
ENSG00000165806	CASP7	10:115405289:G:A	-0.176826	1.22565e-11	1.17523e-08	-0.181207	4.4601e-06	1
ENSG00000165806	CASP7	10:115406324:C:T	-0.176826	1.22565e-11	1.17523e-08	-0.181207	4.4601e-06	1
ENSG00000165806	CASP7	10:115467068:A:G	-0.165135	1.26643e-11	1.21196e-08	-0.18812	1.14809e-06	1
ENSG00000165806	CASP7	10:115469710:G:A	-0.165135	1.26643e-11	1.21196e-08	-0.191947	5.81091e-07	1
ENSG00000165806	CASP7	10:115471016:T:G	-0.165135	1.26643e-11	1.21196e-08	-0.191947	5.81091e-07	1
ENSG00000172123	SLFN12	17:33755394:C:T	0.285523	1.32763e-11	1.26806e-08	0.217468	4.46784e-05	1
ENSG00000172123	SLFN12	17:33755399:G:C	0.285523	1.32763e-11	1.26806e-08	0.217468	4.46784e-05	1
ENSG00000172123	SLFN12	17:33755414:G:A	0.285523	1.32763e-11	1.26806e-08	0.217468	4.46784e-05	1
ENSG00000187231	SESTD1	2:180116761:T:C	0.181823	1.33322e-11	1.27175e-08	0.121876	0.00722637	1
ENSG00000187231	SESTD1	2:180126419:A:C	0.181823	1.33322e-11	1.27175e-08	0.121876	0.00722637	1
ENSG00000002549	LAP3	4:17676871:G:T	0.333401	1.35715e-11	1.29206e-08	0.230695	0.00266947	1
ENSG00000002549	LAP3	4:17677163:G:A	0.333401	1.35715e-11	1.29206e-08	0.230695	0.00266947	1
ENSG00000002549	LAP3	4:17679751:T:C	0.333401	1.35715e-11	1.29206e-08	0.230695	0.00266947	1
ENSG00000002549	LAP3	4:17666416:C:T	0.33624	1.37797e-11	1.30596e-08	0.22454	0.00271123	1
ENSG00000002549	LAP3	4:17667766:G:A	0.33624	1.37797e-11	1.30596e-08	0.22454	0.00271123	1
ENSG00000002549	LAP3	4:17668200:G:A	0.33624	1.37797e-11	1.30596e-08	0.224378	0.00275201	1
ENSG00000002549	LAP3	4:17670107:G:T	0.33624	1.37797e-11	1.30596e-08	0.224378	0.00275201	1
ENSG00000002549	LAP3	4:17670664:G:C	0.33624	1.37797e-11	1.30596e-08	0.224378	0.00275201	1
ENSG00000002549	LAP3	4:17675932:A:G	0.33624	1.37797e-11	1.30596e-08	0.224378	0.00275201	1
ENSG00000002549	LAP3	4:17677565:C:G	0.33624	1.37797e-11	1.30596e-08	0.224378	0.00275201	1
ENSG00000175643	RMI2	16:11406803:C:T	0.186728	1.38388e-11	1.31071e-08	0.152223	0.000448277	1
ENSG00000187231	SESTD1	2:179932785:T:C	0.168722	1.38984e-11	1.31551e-08	0.158419	0.000606322	1
ENSG00000187741	FANCA	16:89818265:G:A	-0.301883	1.40731e-11	1.33119e-08	-0.302878	1.39859e-05	1
ENSG00000002549	LAP3	4:17568510:C:T	0.347871	1.43781e-11	1.35916e-08	0.225811	0.00414978	1
ENSG00000187741	FANCA	16:89819932:G:A	-0.232424	1.44244e-11	1.36266e-08	-0.237374	2.20762e-05	1
ENSG00000187741	FANCA	16:89849480:C:T	-0.221222	1.46001e-11	1.37837e-08	-0.212338	3.33224e-05	1
ENSG00000140105	WARS	14:100859866:C:A	0.273099	1.47109e-11	1.38351e-08	0.209995	0.00213349	1
ENSG00000140105	WARS	14:100863596:A:G	0.273099	1.47109e-11	1.38351e-08	0.209995	0.00213349	1
ENSG00000140105	WARS	14:100867311:T:G	0.273099	1.47109e-11	1.38351e-08	0.209995	0.00213349	1
ENSG00000140105	WARS	14:100869783:T:C	0.273099	1.47109e-11	1.38351e-08	0.209995	0.00213349	1
ENSG00000140105	WARS	14:100875266:A:G	0.273099	1.47109e-11	1.38351e-08	0.209995	0.00213349	1
ENSG00000140105	WARS	14:100878386:T:C	0.273099	1.47109e-11	1.38351e-08	0.209995	0.00213349	1
ENSG00000136816	TOR1B	9:132560991:G:A	-0.234269	1.50584e-11	1.40987e-08	-0.188891	0.000263147	1
ENSG00000136816	TOR1B	9:132570924:A:G	-0.234269	1.50584e-11	1.40987e-08	-0.18964	0.000253915	1
ENSG00000136816	TOR1B	9:132573536:G:T	-0.234269	1.50584e-11	1.40987e-08	-0.18964	0.000253915	1
ENSG00000136816	TOR1B	9:132574079:T:C	-0.234269	1.50584e-11	1.40987e-08	-0.18964	0.000253915	1
ENSG00000136816	TOR1B	9:132574862:C:T	-0.234269	1.50584e-11	1.40987e-08	-0.18964	0.000253915	1
ENSG00000136816	TOR1B	9:132583929:C:T	-0.234269	1.50584e-11	1.40987e-08	-0.18964	0.000253915	1
ENSG00000136816	TOR1B	9:132585058:G:A	-0.234269	1.50584e-11	1.40987e-08	-0.18964	0.000253915	1
ENSG00000135686	KLHL36	16:84692765:G:A	-0.119981	1.52623e-11	1.42805e-08	-0.0718107	0.00466877	1
ENSG00000120539	MASTL	10:27371437:A:G	-0.185431	1.53032e-11	1.43097e-08	-0.212057	1.69026e-06	1
ENSG00000136816	TOR1B	9:132557201:C:T	-0.225692	1.57277e-11	1.46973e-08	-0.204311	6.35874e-05	1
ENSG00000136816	TOR1B	9:132549493:A:G	-0.223657	1.57627e-11	1.47019e-08	-0.205746	6.28754e-05	1
ENSG00000136816	TOR1B	9:132551239:A:G	-0.223657	1.57627e-11	1.47019e-08	-0.205746	6.28754e-05	1
ENSG00000136816	TOR1B	9:132551788:T:C	-0.223657	1.57627e-11	1.47019e-08	-0.206316	6.49201e-05	1
ENSG00000002549	LAP3	4:17682597:C:T	0.329223	1.60347e-11	1.49462e-08	0.238967	0.00173568	1
ENSG00000166750	SLFN5	17:33539437:A:G	0.217932	1.65513e-11	1.54179e-08	0.219872	5.46488e-05	1
ENSG00000163823	CCR1	3:46187707:G:A	0.265345	1.66572e-11	1.55067e-08	0.255814	0.000334271	1
ENSG00000172123	SLFN12	17:33760211:C:T	0.28073	1.75057e-11	1.62863e-08	0.21115	3.21726e-05	1
ENSG00000166750	SLFN5	17:33569308:G:A	0.224074	1.75233e-11	1.62924e-08	0.208876	9.89897e-05	1
ENSG00000002549	LAP3	4:17694916:A:G	0.325008	1.82128e-11	1.69227e-08	0.243813	0.00084754	1
ENSG00000002549	LAP3	4:17699509:A:G	0.325469	1.88118e-11	1.71612e-08	0.253498	0.000747199	1
ENSG00000002549	LAP3	4:17699790:G:T	0.325469	1.88118e-11	1.71612e-08	0.253498	0.000747199	1
ENSG00000002549	LAP3	4:17700176:G:A	0.325469	1.88118e-11	1.71612e-08	0.253498	0.000747199	1
ENSG00000002549	LAP3	4:17700474:C:T	0.325469	1.88118e-11	1.71612e-08	0.253498	0.000747199	1
ENSG00000002549	LAP3	4:17701253:A:C	0.325469	1.88118e-11	1.71612e-08	0.253498	0.000747199	1
ENSG00000002549	LAP3	4:17702525:A:G	0.325469	1.88118e-11	1.71612e-08	0.253498	0.000747199	1
ENSG00000002549	LAP3	4:17703677:T:C	0.325469	1.88118e-11	1.71612e-08	0.253498	0.000747199	1
ENSG00000002549	LAP3	4:17703949:T:C	0.325469	1.88118e-11	1.71612e-08	0.253498	0.000747199	1
ENSG00000120539	MASTL	10:27290694:T:G	-0.207424	1.88197e-11	1.71612e-08	-0.206842	8.74066e-05	1
ENSG00000120539	MASTL	10:27302664:C:A	-0.207424	1.88197e-11	1.71612e-08	-0.206842	8.74066e-05	1
ENSG00000120539	MASTL	10:27302856:A:T	-0.207424	1.88197e-11	1.71612e-08	-0.206842	8.74066e-05	1
ENSG00000120539	MASTL	10:27303605:A:T	-0.207424	1.88197e-11	1.71612e-08	-0.206842	8.74066e-05	1
ENSG00000120539	MASTL	10:27307967:T:C	-0.207424	1.88197e-11	1.71612e-08	-0.206842	8.74066e-05	1
ENSG00000120539	MASTL	10:27308037:A:G	-0.207424	1.88197e-11	1.71612e-08	-0.206842	8.74066e-05	1
ENSG00000120539	MASTL	10:27309566:C:T	-0.207424	1.88197e-11	1.71612e-08	-0.206842	8.74066e-05	1
ENSG00000120539	MASTL	10:27312163:T:C	-0.207424	1.88197e-11	1.71612e-08	-0.206842	8.74066e-05	1
ENSG00000120539	MASTL	10:27313244:C:A	-0.207424	1.88197e-11	1.71612e-08	-0.206842	8.74066e-05	1
ENSG00000120539	MASTL	10:27313667:C:T	-0.207424	1.88197e-11	1.71612e-08	-0.206842	8.74066e-05	1
ENSG00000120539	MASTL	10:27314319:T:C	-0.207424	1.88197e-11	1.71612e-08	-0.206842	8.74066e-05	1
ENSG00000120539	MASTL	10:27314400:G:A	-0.207424	1.88197e-11	1.71612e-08	-0.206842	8.74066e-05	1
ENSG00000120539	MASTL	10:27314444:C:T	-0.207424	1.88197e-11	1.71612e-08	-0.206842	8.74066e-05	1
ENSG00000120539	MASTL	10:27315584:T:C	-0.207424	1.88197e-11	1.71612e-08	-0.206842	8.74066e-05	1
ENSG00000120539	MASTL	10:27315840:T:C	-0.207424	1.88197e-11	1.71612e-08	-0.206842	8.74066e-05	1
ENSG00000120539	MASTL	10:27317840:C:T	-0.207424	1.88197e-11	1.71612e-08	-0.206842	8.74066e-05	1
ENSG00000120539	MASTL	10:27318370:C:T	-0.207424	1.88197e-11	1.71612e-08	-0.206842	8.74066e-05	1
ENSG00000120539	MASTL	10:27318632:A:G	-0.207424	1.88197e-11	1.71612e-08	-0.206842	8.74066e-05	1
ENSG00000120539	MASTL	10:27319304:A:G	-0.207424	1.88197e-11	1.71612e-08	-0.206842	8.74066e-05	1
ENSG00000120539	MASTL	10:27319546:T:C	-0.207424	1.88197e-11	1.71612e-08	-0.206842	8.74066e-05	1
ENSG00000120539	MASTL	10:27320086:C:A	-0.207424	1.88197e-11	1.71612e-08	-0.206842	8.74066e-05	1
ENSG00000120539	MASTL	10:27329167:G:A	-0.207424	1.88197e-11	1.71612e-08	-0.206842	8.74066e-05	1
ENSG00000117226	GBP3	1:89547162:G:T	0.288415	1.88626e-11	1.71897e-08	0.257752	0.00204417	1
ENSG00000010030	ETV7	6:36378487:A:G	-0.489106	2.00173e-11	1.82306e-08	-0.495759	0.000121857	1
ENSG00000002549	LAP3	4:17675394:T:G	0.330194	2.00414e-11	1.82413e-08	0.238967	0.00173568	1
ENSG00000165806	CASP7	10:115414911:A:G	-0.170604	2.04251e-11	1.85561e-08	-0.18138	4.62923e-06	1
ENSG00000165806	CASP7	10:115423094:G:C	-0.170604	2.04251e-11	1.85561e-08	-0.18138	4.62923e-06	1
ENSG00000165806	CASP7	10:115426580:G:A	-0.170604	2.04251e-11	1.85561e-08	-0.18138	4.62923e-06	1
ENSG00000002549	LAP3	4:17686337:T:C	0.332501	2.07591e-11	1.88479e-08	0.224378	0.00275201	1
ENSG00000172123	SLFN12	17:33748870:C:G	0.279951	2.13547e-11	1.93647e-08	0.207283	0.00014621	1
ENSG00000172123	SLFN12	17:33751697:T:C	0.279951	2.13547e-11	1.93647e-08	0.207283	0.00014621	1
ENSG00000002549	LAP3	4:17661398:C:T	0.332143	2.17179e-11	1.95973e-08	0.238967	0.00173568	1
ENSG00000002549	LAP3	4:17662360:A:C	0.332143	2.17179e-11	1.95973e-08	0.238967	0.00173568	1
ENSG00000002549	LAP3	4:17662408:A:G	0.332143	2.17179e-11	1.95973e-08	0.238967	0.00173568	1
ENSG00000002549	LAP3	4:17662731:G:A	0.332143	2.17179e-11	1.95973e-08	0.238967	0.00173568	1
ENSG00000002549	LAP3	4:17663068:T:G	0.332143	2.17179e-11	1.95973e-08	0.23827	0.00174336	1
ENSG00000002549	LAP3	4:17664473:G:T	0.332143	2.17179e-11	1.95973e-08	0.238967	0.00173568	1
ENSG00000002549	LAP3	4:17665032:A:G	0.332143	2.17179e-11	1.95973e-08	0.238967	0.00173568	1
ENSG00000002549	LAP3	4:17665456:C:T	0.332143	2.17179e-11	1.95973e-08	0.238967	0.00173568	1
ENSG00000115159	GPD2	2:157430157:A:G	-0.193405	2.30192e-11	2.07589e-08	-0.0981115	0.0281271	1
ENSG00000002549	LAP3	4:17667987:C:T	0.328079	2.35832e-11	2.11378e-08	0.238967	0.00173568	1
ENSG00000002549	LAP3	4:17668504:C:A	0.328079	2.35832e-11	2.11378e-08	0.238967	0.00173568	1
ENSG00000002549	LAP3	4:17669185:G:A	0.328079	2.35832e-11	2.11378e-08	0.238967	0.00173568	1
ENSG00000002549	LAP3	4:17670861:T:C	0.328079	2.35832e-11	2.11378e-08	0.238967	0.00173568	1
ENSG00000002549	LAP3	4:17678456:C:T	0.328079	2.35832e-11	2.11378e-08	0.238967	0.00173568	1
ENSG00000002549	LAP3	4:17678600:C:T	0.328079	2.35832e-11	2.11378e-08	0.238967	0.00173568	1
ENSG00000002549	LAP3	4:17680256:C:T	0.328079	2.35832e-11	2.11378e-08	0.238967	0.00173568	1
ENSG00000002549	LAP3	4:17682834:T:C	0.328079	2.35832e-11	2.11378e-08	0.238967	0.00173568	1
ENSG00000002549	LAP3	4:17683219:G:A	0.328079	2.35832e-11	2.11378e-08	0.238967	0.00173568	1
ENSG00000002549	LAP3	4:17684186:G:A	0.328079	2.35832e-11	2.11378e-08	0.238967	0.00173568	1
ENSG00000123610	TNFAIP6	2:152162843:A:G	0.380699	2.522e-11	2.25636e-08	0.500162	4.34254e-09	1
ENSG00000123610	TNFAIP6	2:152164587:A:G	0.380699	2.522e-11	2.25636e-08	0.500162	4.34254e-09	1
ENSG00000123610	TNFAIP6	2:152166517:T:C	0.380699	2.522e-11	2.25636e-08	0.500162	4.34254e-09	1
ENSG00000120539	MASTL	10:27394958:A:G	-0.188275	2.56687e-11	2.27847e-08	-0.21148	5.1692e-06	1
ENSG00000120539	MASTL	10:27395102:T:C	-0.188275	2.56687e-11	2.27847e-08	-0.21148	5.1692e-06	1
ENSG00000120539	MASTL	10:27397112:T:C	-0.188275	2.56687e-11	2.27847e-08	-0.21148	5.1692e-06	1
ENSG00000120539	MASTL	10:27400861:G:A	-0.188275	2.56687e-11	2.27847e-08	-0.21148	5.1692e-06	1
ENSG00000120539	MASTL	10:27430311:C:T	-0.188275	2.56687e-11	2.27847e-08	-0.21148	5.1692e-06	1
ENSG00000120539	MASTL	10:27433618:C:T	-0.188275	2.56687e-11	2.27847e-08	-0.21148	5.1692e-06	1
ENSG00000120539	MASTL	10:27440517:G:A	-0.188275	2.56687e-11	2.27847e-08	-0.21148	5.1692e-06	1
ENSG00000120539	MASTL	10:27441973:C:T	-0.188275	2.56687e-11	2.27847e-08	-0.21148	5.1692e-06	1
ENSG00000120539	MASTL	10:27445726:G:A	-0.188275	2.56687e-11	2.27847e-08	-0.21148	5.1692e-06	1
ENSG00000120539	MASTL	10:27447205:T:C	-0.188275	2.56687e-11	2.27847e-08	-0.21148	5.1692e-06	1
ENSG00000120539	MASTL	10:27457932:C:T	-0.188275	2.56687e-11	2.27847e-08	-0.21148	5.1692e-06	1
ENSG00000120539	MASTL	10:27472275:T:C	-0.188275	2.56687e-11	2.27847e-08	-0.21148	5.1692e-06	1
ENSG00000120539	MASTL	10:27476948:T:C	-0.188275	2.56687e-11	2.27847e-08	-0.21148	5.1692e-06	1
ENSG00000002549	LAP3	4:17660407:T:C	0.337908	2.63729e-11	2.33957e-08	0.239281	0.00151235	1
ENSG00000002549	LAP3	4:17691576:T:A	0.321962	2.69813e-11	2.34542e-08	0.252403	0.000803671	1
ENSG00000002549	LAP3	4:17691796:A:G	0.321962	2.69813e-11	2.34542e-08	0.252403	0.000803671	1
ENSG00000002549	LAP3	4:17692319:A:C	0.321962	2.69813e-11	2.34542e-08	0.252403	0.000803671	1
ENSG00000002549	LAP3	4:17692422:C:G	0.321962	2.69813e-11	2.34542e-08	0.252403	0.000803671	1
ENSG00000002549	LAP3	4:17692715:C:G	0.321962	2.69813e-11	2.34542e-08	0.252403	0.000803671	1
ENSG00000002549	LAP3	4:17692878:G:C	0.321962	2.69813e-11	2.34542e-08	0.252403	0.000803671	1
ENSG00000002549	LAP3	4:17693265:C:T	0.321962	2.69813e-11	2.34542e-08	0.252403	0.000803671	1
ENSG00000002549	LAP3	4:17693573:G:A	0.321962	2.69813e-11	2.34542e-08	0.252403	0.000803671	1
ENSG00000002549	LAP3	4:17693661:C:A	0.321962	2.69813e-11	2.34542e-08	0.252403	0.000803671	1
ENSG00000002549	LAP3	4:17693755:T:C	0.321962	2.69813e-11	2.34542e-08	0.252403	0.000803671	1
ENSG00000002549	LAP3	4:17693794:G:A	0.321962	2.69813e-11	2.34542e-08	0.252403	0.000803671	1
ENSG00000002549	LAP3	4:17693867:C:T	0.321962	2.69813e-11	2.34542e-08	0.252403	0.000803671	1
ENSG00000002549	LAP3	4:17694034:G:A	0.321962	2.69813e-11	2.34542e-08	0.252403	0.000803671	1
ENSG00000002549	LAP3	4:17694125:T:C	0.321962	2.69813e-11	2.34542e-08	0.252403	0.000803671	1
ENSG00000002549	LAP3	4:17694223:A:G	0.321962	2.69813e-11	2.34542e-08	0.252403	0.000803671	1
ENSG00000002549	LAP3	4:17694880:G:C	0.321962	2.69813e-11	2.34542e-08	0.252403	0.000803671	1
ENSG00000002549	LAP3	4:17694943:A:G	0.321962	2.69813e-11	2.34542e-08	0.252403	0.000803671	1
ENSG00000002549	LAP3	4:17695453:A:G	0.321962	2.69813e-11	2.34542e-08	0.253498	0.000747199	1
ENSG00000002549	LAP3	4:17695655:T:C	0.321962	2.69813e-11	2.34542e-08	0.253498	0.000747199	1
ENSG00000002549	LAP3	4:17695722:G:A	0.321962	2.69813e-11	2.34542e-08	0.253498	0.000747199	1
ENSG00000002549	LAP3	4:17696280:T:C	0.321962	2.69813e-11	2.34542e-08	0.253498	0.000747199	1
ENSG00000002549	LAP3	4:17696378:G:T	0.321962	2.69813e-11	2.34542e-08	0.253498	0.000747199	1
ENSG00000002549	LAP3	4:17696477:G:T	0.321962	2.69813e-11	2.34542e-08	0.253498	0.000747199	1
ENSG00000002549	LAP3	4:17696866:C:G	0.321962	2.69813e-11	2.34542e-08	0.253498	0.000747199	1
ENSG00000002549	LAP3	4:17696964:A:T	0.321962	2.69813e-11	2.34542e-08	0.253498	0.000747199	1
ENSG00000002549	LAP3	4:17697009:G:A	0.321962	2.69813e-11	2.34542e-08	0.253498	0.000747199	1
ENSG00000002549	LAP3	4:17697217:T:C	0.321962	2.69813e-11	2.34542e-08	0.253498	0.000747199	1
ENSG00000002549	LAP3	4:17697421:A:C	0.321962	2.69813e-11	2.34542e-08	0.253498	0.000747199	1
ENSG00000002549	LAP3	4:17697546:G:T	0.321962	2.69813e-11	2.34542e-08	0.253498	0.000747199	1
ENSG00000002549	LAP3	4:17697835:G:C	0.321962	2.69813e-11	2.34542e-08	0.253498	0.000747199	1
ENSG00000002549	LAP3	4:17698088:A:G	0.321962	2.69813e-11	2.34542e-08	0.253498	0.000747199	1
ENSG00000002549	LAP3	4:17698255:C:T	0.321962	2.69813e-11	2.34542e-08	0.253498	0.000747199	1
ENSG00000002549	LAP3	4:17698725:G:A	0.321962	2.69813e-11	2.34542e-08	0.253498	0.000747199	1
ENSG00000002549	LAP3	4:17698781:G:C	0.321962	2.69813e-11	2.34542e-08	0.253498	0.000747199	1
ENSG00000165806	CASP7	10:115473256:C:G	0.210862	2.82814e-11	2.45552e-08	0.198772	0.000222278	1
ENSG00000165806	CASP7	10:115474349:A:G	0.210862	2.82814e-11	2.45552e-08	0.198772	0.000222278	1
ENSG00000002549	LAP3	4:17696409:A:G	0.320247	2.88089e-11	2.49985e-08	0.253498	0.000747199	1
ENSG00000136816	TOR1B	9:132598101:C:T	-0.232967	2.9246e-11	2.53329e-08	-0.186538	0.000602409	1
ENSG00000136816	TOR1B	9:132598279:G:C	-0.232967	2.9246e-11	2.53329e-08	-0.186538	0.000602409	1
ENSG00000136816	TOR1B	9:132599526:A:C	-0.232967	2.9246e-11	2.53329e-08	-0.186538	0.000602409	1
ENSG00000002549	LAP3	4:17674558:C:A	0.326866	3.00114e-11	2.57081e-08	0.238967	0.00173568	1
ENSG00000002549	LAP3	4:17674655:C:T	0.326866	3.00114e-11	2.57081e-08	0.238967	0.00173568	1
ENSG00000002549	LAP3	4:17675592:C:G	0.326866	3.00114e-11	2.57081e-08	0.238967	0.00173568	1
ENSG00000002549	LAP3	4:17676386:A:C	0.326866	3.00114e-11	2.57081e-08	0.238967	0.00173568	1
ENSG00000002549	LAP3	4:17676437:C:G	0.326866	3.00114e-11	2.57081e-08	0.238967	0.00173568	1
ENSG00000002549	LAP3	4:17676476:C:A	0.326866	3.00114e-11	2.57081e-08	0.238967	0.00173568	1
ENSG00000002549	LAP3	4:17677305:C:G	0.326866	3.00114e-11	2.57081e-08	0.238967	0.00173568	1
ENSG00000002549	LAP3	4:17678649:G:A	0.326866	3.00114e-11	2.57081e-08	0.238967	0.00173568	1
ENSG00000002549	LAP3	4:17679174:A:T	0.326866	3.00114e-11	2.57081e-08	0.238967	0.00173568	1
ENSG00000002549	LAP3	4:17679695:C:T	0.326866	3.00114e-11	2.57081e-08	0.238967	0.00173568	1
ENSG00000002549	LAP3	4:17680148:T:C	0.326866	3.00114e-11	2.57081e-08	0.238967	0.00173568	1
ENSG00000002549	LAP3	4:17680898:T:C	0.326866	3.00114e-11	2.57081e-08	0.238967	0.00173568	1
ENSG00000002549	LAP3	4:17682030:G:A	0.326866	3.00114e-11	2.57081e-08	0.238967	0.00173568	1
ENSG00000002549	LAP3	4:17683811:G:A	0.326866	3.00114e-11	2.57081e-08	0.238967	0.00173568	1
ENSG00000002549	LAP3	4:17684334:C:G	0.326866	3.00114e-11	2.57081e-08	0.238967	0.00173568	1
ENSG00000002549	LAP3	4:17684392:G:T	0.326866	3.00114e-11	2.57081e-08	0.238967	0.00173568	1
ENSG00000002549	LAP3	4:17684886:A:G	0.326866	3.00114e-11	2.57081e-08	0.238967	0.00173568	1
ENSG00000002549	LAP3	4:17684951:G:A	0.326866	3.00114e-11	2.57081e-08	0.238967	0.00173568	1
ENSG00000002549	LAP3	4:17685503:A:G	0.326866	3.00114e-11	2.57081e-08	0.263799	0.000496675	1
ENSG00000187231	SESTD1	2:179973325:G:T	0.173169	3.05659e-11	2.61678e-08	0.114616	0.0101273	1
ENSG00000172123	SLFN12	17:33759413:G:C	0.280634	3.09659e-11	2.64794e-08	0.253098	1.96823e-06	1
ENSG00000172123	SLFN12	17:33759458:C:G	0.280634	3.09659e-11	2.64794e-08	0.253098	1.96823e-06	1
ENSG00000002549	LAP3	4:17683916:T:A	0.32757	3.10357e-11	2.65237e-08	0.230695	0.00266947	1
ENSG00000165806	CASP7	10:115430440:C:A	-0.170595	3.12672e-11	2.6675e-08	-0.18138	4.62923e-06	1
ENSG00000165806	CASP7	10:115430503:C:T	-0.170595	3.12672e-11	2.6675e-08	-0.18138	4.62923e-06	1
ENSG00000165806	CASP7	10:115432251:G:A	-0.170595	3.12672e-11	2.6675e-08	-0.18138	4.62923e-06	1
ENSG00000166750	SLFN5	17:33511405:A:G	0.213429	3.13903e-11	2.6749e-08	0.243224	3.43442e-05	1
ENSG00000166750	SLFN5	17:33511514:G:A	0.213429	3.13903e-11	2.6749e-08	0.243224	3.43442e-05	1
ENSG00000002549	LAP3	4:17692782:A:G	0.320218	3.15095e-11	2.6835e-08	0.252403	0.000803671	1
ENSG00000121380	BCL2L14	12:12221430:A:G	0.176119	3.16728e-11	2.69584e-08	0.149658	2.39508e-05	1
ENSG00000273272	CTA-384D8.34	22:50981829:C:T	0.459754	3.23933e-11	2.75558e-08	0.477818	1.20675e-06	1
ENSG00000120539	MASTL	10:27373333:G:A	-0.183238	3.28927e-11	2.7916e-08	-0.212057	1.69026e-06	1
ENSG00000120539	MASTL	10:27374286:T:C	-0.183238	3.28927e-11	2.7916e-08	-0.212057	1.69026e-06	1
ENSG00000120539	MASTL	10:27375377:A:T	-0.183238	3.28927e-11	2.7916e-08	-0.212057	1.69026e-06	1
ENSG00000120539	MASTL	10:27380841:A:G	-0.183238	3.28927e-11	2.7916e-08	-0.212057	1.69026e-06	1
ENSG00000002549	LAP3	4:17685308:G:T	0.327069	3.29656e-11	2.79294e-08	0.238967	0.00173568	1
ENSG00000002549	LAP3	4:17685336:A:T	0.327069	3.29656e-11	2.79294e-08	0.238967	0.00173568	1
ENSG00000002549	LAP3	4:17685346:C:A	0.327069	3.29656e-11	2.79294e-08	0.238967	0.00173568	1
ENSG00000142089	IFITM3	11:304949:C:T	0.633005	3.37326e-11	2.85464e-08	0.641183	7.95865e-05	1
ENSG00000142089	IFITM3	11:304951:C:T	0.633005	3.37326e-11	2.85464e-08	0.641183	7.95865e-05	1
ENSG00000120539	MASTL	10:27483356:A:G	-0.170113	3.43482e-11	2.90339e-08	-0.202908	5.16154e-07	1
ENSG00000120539	MASTL	10:27483972:C:T	-0.170113	3.43482e-11	2.90339e-08	-0.202908	5.16154e-07	1
ENSG00000204267	TAP2	6:32751236:T:C	-0.212879	3.46404e-11	2.9211e-08	-0.380461	1.74404e-08	1
ENSG00000204267	TAP2	6:32752913:A:T	-0.212879	3.46404e-11	2.9211e-08	-0.371563	4.86596e-08	1
ENSG00000184898	RBM43	2:152126473:T:G	-0.19282	3.48757e-11	2.9211e-08	-0.255019	3.13354e-10	1
ENSG00000184898	RBM43	2:152126966:G:A	-0.19282	3.48757e-11	2.9211e-08	-0.255019	3.13354e-10	1
ENSG00000184898	RBM43	2:152127011:A:G	-0.19282	3.48757e-11	2.9211e-08	-0.255019	3.13354e-10	1
ENSG00000184898	RBM43	2:152127699:G:T	-0.19282	3.48757e-11	2.9211e-08	-0.255019	3.13354e-10	1
ENSG00000184898	RBM43	2:152127902:T:C	-0.19282	3.48757e-11	2.9211e-08	-0.255019	3.13354e-10	1
ENSG00000184898	RBM43	2:152129295:A:G	-0.19282	3.48757e-11	2.9211e-08	-0.255019	3.13354e-10	1
ENSG00000184898	RBM43	2:152131543:C:T	-0.19282	3.48757e-11	2.9211e-08	-0.255019	3.13354e-10	1
ENSG00000184898	RBM43	2:152134149:G:A	-0.19282	3.48757e-11	2.9211e-08	-0.255019	3.13354e-10	1
ENSG00000184898	RBM43	2:152136961:G:A	-0.19282	3.48757e-11	2.9211e-08	-0.255019	3.13354e-10	1
ENSG00000184898	RBM43	2:152137106:C:T	-0.19282	3.48757e-11	2.9211e-08	-0.255019	3.13354e-10	1
ENSG00000184898	RBM43	2:152139416:G:A	-0.19282	3.48757e-11	2.9211e-08	-0.255019	3.13354e-10	1
ENSG00000184898	RBM43	2:152142549:G:T	-0.19282	3.48757e-11	2.9211e-08	-0.255019	3.13354e-10	1
ENSG00000184898	RBM43	2:152145654:C:T	-0.19282	3.48757e-11	2.9211e-08	-0.255019	3.13354e-10	1
ENSG00000184898	RBM43	2:152148226:T:C	-0.19282	3.48757e-11	2.9211e-08	-0.255019	3.13354e-10	1
ENSG00000002549	LAP3	4:17662471:T:C	0.333963	3.55168e-11	2.97141e-08	0.239281	0.00151235	1
ENSG00000002549	LAP3	4:17663414:A:G	0.333963	3.55168e-11	2.97141e-08	0.239281	0.00151235	1
ENSG00000002549	LAP3	4:17675019:C:A	0.331713	3.65249e-11	3.05402e-08	0.22454	0.00271123	1
ENSG00000167711	SERPINF2	17:1635883:C:T	0.181352	3.70015e-11	3.09211e-08	0.0981184	0.00426541	1
ENSG00000187741	FANCA	16:89801892:G:C	-0.229301	3.73212e-11	3.11705e-08	-0.197508	0.000114973	1
ENSG00000136816	TOR1B	9:132590159:T:C	-0.227466	3.76955e-11	3.14307e-08	-0.1875	0.000393763	1
ENSG00000136816	TOR1B	9:132591425:C:T	-0.227466	3.76955e-11	3.14307e-08	-0.1875	0.000393763	1
ENSG00000184898	RBM43	2:152090762:T:C	-0.18988	3.78252e-11	3.14307e-08	-0.267764	3.01632e-11	1
ENSG00000184898	RBM43	2:152093290:A:G	-0.18988	3.78252e-11	3.14307e-08	-0.267764	3.01632e-11	1
ENSG00000184898	RBM43	2:152096613:C:T	-0.18988	3.78252e-11	3.14307e-08	-0.267764	3.01632e-11	1
ENSG00000184898	RBM43	2:152097199:A:G	-0.18988	3.78252e-11	3.14307e-08	-0.267764	3.01632e-11	1
ENSG00000184898	RBM43	2:152097613:C:T	-0.18988	3.78252e-11	3.14307e-08	-0.267764	3.01632e-11	1
ENSG00000184898	RBM43	2:152098647:G:A	-0.18988	3.78252e-11	3.14307e-08	-0.267764	3.01632e-11	1
ENSG00000184898	RBM43	2:152099885:G:A	-0.18988	3.78252e-11	3.14307e-08	-0.267764	3.01632e-11	1
ENSG00000187741	FANCA	16:89916391:G:A	-0.203821	3.93296e-11	3.26623e-08	-0.145011	0.00370051	1
ENSG00000140105	WARS	14:100886739:G:A	0.273687	4.15091e-11	3.44321e-08	0.209995	0.00213349	1
ENSG00000140105	WARS	14:100887239:C:T	0.273687	4.15091e-11	3.44321e-08	0.209995	0.00213349	1
ENSG00000136816	TOR1B	9:132555302:G:A	-0.229785	4.16715e-11	3.44321e-08	-0.188891	0.000263147	1
ENSG00000136816	TOR1B	9:132555372:A:C	-0.229785	4.16715e-11	3.44321e-08	-0.188891	0.000263147	1
ENSG00000136816	TOR1B	9:132555409:A:G	-0.229785	4.16715e-11	3.44321e-08	-0.188891	0.000263147	1
ENSG00000136816	TOR1B	9:132555430:A:C	-0.229785	4.16715e-11	3.44321e-08	-0.188891	0.000263147	1
ENSG00000136816	TOR1B	9:132556471:A:G	-0.229785	4.16715e-11	3.44321e-08	-0.188891	0.000263147	1
ENSG00000136816	TOR1B	9:132556478:A:G	-0.229785	4.16715e-11	3.44321e-08	-0.188891	0.000263147	1
ENSG00000136816	TOR1B	9:132556801:T:A	-0.229785	4.16715e-11	3.44321e-08	-0.188891	0.000263147	1
ENSG00000120539	MASTL	10:27481683:G:T	-0.169254	4.18587e-11	3.45674e-08	-0.202908	5.16154e-07	1
ENSG00000115159	GPD2	2:157467040:A:G	-0.188716	4.21591e-11	3.47179e-08	NA	NA	NA
ENSG00000115159	GPD2	2:157467106:T:C	-0.188716	4.21591e-11	3.47179e-08	NA	NA	NA
ENSG00000115159	GPD2	2:157469462:C:T	-0.188716	4.21591e-11	3.47179e-08	NA	NA	NA
ENSG00000115159	GPD2	2:157469992:T:C	-0.188716	4.21591e-11	3.47179e-08	NA	NA	NA
ENSG00000115159	GPD2	2:157470708:T:C	-0.188716	4.21591e-11	3.47179e-08	NA	NA	NA
ENSG00000140105	WARS	14:100923176:C:G	0.252776	4.32589e-11	3.55838e-08	0.237492	0.000256251	1
ENSG00000140105	WARS	14:100925006:G:A	0.252776	4.32589e-11	3.55838e-08	0.237492	0.000256251	1
ENSG00000120539	MASTL	10:27360980:A:G	-0.195557	4.434e-11	3.64323e-08	-0.203544	6.62714e-05	1
ENSG00000120539	MASTL	10:27361527:T:A	-0.195557	4.434e-11	3.64323e-08	-0.203544	6.62714e-05	1
ENSG00000117226	GBP3	1:89522512:C:T	0.282196	4.55185e-11	3.7338e-08	0.27176	0.00109703	1
ENSG00000117226	GBP3	1:89523208:A:G	0.282196	4.55185e-11	3.7338e-08	0.27176	0.00109703	1
ENSG00000117226	GBP3	1:89524068:T:C	0.282196	4.55185e-11	3.7338e-08	0.26175	0.00193908	1
ENSG00000120539	MASTL	10:27392541:C:A	-0.182059	4.6032e-11	3.77381e-08	-0.200353	8.40589e-06	1
ENSG00000002549	LAP3	4:17688338:G:A	0.32657	4.69164e-11	3.84203e-08	0.281546	0.00020883	1
ENSG00000002549	LAP3	4:17688582:G:A	0.32657	4.69164e-11	3.84203e-08	0.281546	0.00020883	1
ENSG00000002549	LAP3	4:17691166:C:A	0.322271	4.86666e-11	3.98092e-08	0.270384	0.000385899	1
ENSG00000002549	LAP3	4:17691230:T:C	0.322271	4.86666e-11	3.98092e-08	0.270384	0.000385899	1
ENSG00000010030	ETV7	6:36363923:A:C	-0.485125	4.90876e-11	4.00867e-08	-0.494456	0.000141411	1
ENSG00000010030	ETV7	6:36368169:G:A	-0.485125	4.90876e-11	4.00867e-08	-0.495759	0.000121857	1
ENSG00000010030	ETV7	6:36379628:G:A	-0.485125	4.90876e-11	4.00867e-08	-0.495759	0.000121857	1
ENSG00000010030	ETV7	6:36382044:A:G	-0.479193	5.13335e-11	4.1851e-08	-0.482678	0.000178334	1
ENSG00000010030	ETV7	6:36385744:C:G	-0.479193	5.13335e-11	4.1851e-08	-0.514979	5.19067e-05	1
ENSG00000010030	ETV7	6:36388565:C:T	-0.479193	5.13335e-11	4.1851e-08	-0.514979	5.19067e-05	1
ENSG00000140105	WARS	14:100882296:C:T	0.266784	5.28536e-11	4.30426e-08	0.209995	0.00213349	1
ENSG00000140105	WARS	14:100883606:A:C	0.266784	5.28536e-11	4.30426e-08	0.209995	0.00213349	1
ENSG00000187231	SESTD1	2:179946787:T:A	0.169838	5.34166e-11	4.34289e-08	0.134337	0.00353827	1
ENSG00000187231	SESTD1	2:179947053:T:C	0.169838	5.34166e-11	4.34289e-08	0.134337	0.00353827	1
ENSG00000187231	SESTD1	2:179947083:G:A	0.169838	5.34166e-11	4.34289e-08	0.134337	0.00353827	1
ENSG00000140105	WARS	14:100898976:G:A	0.258345	5.42691e-11	4.40489e-08	0.264107	6.33557e-05	1
ENSG00000140105	WARS	14:100911406:T:C	0.258345	5.42691e-11	4.40489e-08	0.264107	6.33557e-05	1
ENSG00000140105	WARS	14:100913666:A:T	0.258345	5.42691e-11	4.40489e-08	0.264107	6.33557e-05	1
ENSG00000126351	THRA	17:38252660:G:A	0.202656	5.59176e-11	4.53619e-08	0.187336	0.000168031	1
ENSG00000135686	KLHL36	16:84693149:G:A	-0.11763	5.68029e-11	4.60546e-08	-0.0718107	0.00466877	1
ENSG00000117226	GBP3	1:89536432:T:C	0.279931	5.78058e-11	4.65596e-08	0.257752	0.00204417	1
ENSG00000117226	GBP3	1:89540729:G:T	0.279931	5.78058e-11	4.65596e-08	0.27176	0.00109703	1
ENSG00000117226	GBP3	1:89542753:C:A	0.279931	5.78058e-11	4.65596e-08	0.257752	0.00204417	1
ENSG00000117226	GBP3	1:89544698:T:C	0.279931	5.78058e-11	4.65596e-08	0.251945	0.00236195	1
ENSG00000117226	GBP3	1:89546208:T:C	0.279931	5.78058e-11	4.65596e-08	0.251945	0.00236195	1
ENSG00000117226	GBP3	1:89547560:A:G	0.279931	5.78058e-11	4.65596e-08	0.27176	0.00109703	1
ENSG00000117226	GBP3	1:89549628:G:A	0.279931	5.78058e-11	4.65596e-08	0.258687	0.00224268	1
ENSG00000117226	GBP3	1:89549830:A:C	0.279931	5.78058e-11	4.65596e-08	0.251945	0.00236195	1
ENSG00000117226	GBP3	1:89554470:T:C	0.279931	5.78058e-11	4.65596e-08	0.257752	0.00204417	1
ENSG00000117226	GBP3	1:89555600:T:C	0.279931	5.78058e-11	4.65596e-08	0.238284	0.00418528	1
ENSG00000117226	GBP3	1:89556965:G:A	0.279931	5.78058e-11	4.65596e-08	0.251945	0.00236195	1
ENSG00000117226	GBP3	1:89557099:C:T	0.279931	5.78058e-11	4.65596e-08	0.257752	0.00204417	1
ENSG00000172123	SLFN12	17:33763102:C:G	0.27513	5.78585e-11	4.65765e-08	0.217427	1.63596e-05	1
ENSG00000002549	LAP3	4:17693078:A:G	0.315512	5.88718e-11	4.73404e-08	0.252403	0.000803671	1
ENSG00000002549	LAP3	4:17693079:T:C	0.315512	5.88718e-11	4.73404e-08	0.252403	0.000803671	1
ENSG00000187231	SESTD1	2:179949393:A:T	0.172117	6.06732e-11	4.87623e-08	0.133703	0.00361297	1
ENSG00000115159	GPD2	2:157400888:G:A	-0.187996	6.10773e-11	4.90602e-08	-0.0981115	0.0281271	1
ENSG00000120539	MASTL	10:27363349:G:C	-0.180826	6.11268e-11	4.90731e-08	-0.216377	8.05912e-07	1
ENSG00000136827	TOR1A	9:132557210:T:C	-0.0964055	6.22166e-11	4.99208e-08	-0.0472847	0.0138422	1
ENSG00000120539	MASTL	10:27369162:T:C	-0.178299	6.39452e-11	5.12798e-08	-0.212057	1.69026e-06	1
ENSG00000166750	SLFN5	17:33548062:C:T	0.216573	6.55554e-11	5.24852e-08	0.212231	0.00010542	1
ENSG00000166750	SLFN5	17:33551889:A:T	0.216573	6.55554e-11	5.24852e-08	0.212231	0.00010542	1
ENSG00000166750	SLFN5	17:33552610:C:G	0.216573	6.55554e-11	5.24852e-08	0.212231	0.00010542	1
ENSG00000136816	TOR1B	9:132552375:G:C	-0.227192	6.61442e-11	5.25274e-08	-0.197556	0.000135454	1
ENSG00000136816	TOR1B	9:132552936:T:C	-0.227192	6.61442e-11	5.25274e-08	-0.197556	0.000135454	1
ENSG00000136816	TOR1B	9:132552994:A:G	-0.227192	6.61442e-11	5.25274e-08	-0.197556	0.000135454	1
ENSG00000136816	TOR1B	9:132553024:C:G	-0.227192	6.61442e-11	5.25274e-08	-0.197556	0.000135454	1
ENSG00000136816	TOR1B	9:132553309:G:A	-0.227192	6.61442e-11	5.25274e-08	-0.197556	0.000135454	1
ENSG00000136816	TOR1B	9:132553510:G:C	-0.227192	6.61442e-11	5.25274e-08	-0.197556	0.000135454	1
ENSG00000136816	TOR1B	9:132553519:C:A	-0.227192	6.61442e-11	5.25274e-08	-0.197556	0.000135454	1
ENSG00000136816	TOR1B	9:132553876:A:G	-0.227192	6.61442e-11	5.25274e-08	-0.197556	0.000135454	1
ENSG00000136816	TOR1B	9:132554105:G:A	-0.227192	6.61442e-11	5.25274e-08	-0.197556	0.000135454	1
ENSG00000136816	TOR1B	9:132554313:T:C	-0.227192	6.61442e-11	5.25274e-08	-0.197556	0.000135454	1
ENSG00000136816	TOR1B	9:132554706:G:A	-0.227192	6.61442e-11	5.25274e-08	-0.197556	0.000135454	1
ENSG00000136816	TOR1B	9:132555013:C:T	-0.227192	6.61442e-11	5.25274e-08	-0.197556	0.000135454	1
ENSG00000136816	TOR1B	9:132555021:A:G	-0.227192	6.61442e-11	5.25274e-08	-0.197556	0.000135454	1
ENSG00000136816	TOR1B	9:132555122:G:A	-0.227192	6.61442e-11	5.25274e-08	-0.197556	0.000135454	1
ENSG00000136816	TOR1B	9:132555276:T:C	-0.227192	6.61442e-11	5.25274e-08	-0.197556	0.000135454	1
ENSG00000166750	SLFN5	17:33530667:G:T	0.211206	6.78862e-11	5.37655e-08	0.219872	5.46488e-05	1
ENSG00000166750	SLFN5	17:33531088:A:C	0.211206	6.78862e-11	5.37655e-08	0.219872	5.46488e-05	1
ENSG00000166750	SLFN5	17:33538476:C:T	0.211206	6.78862e-11	5.37655e-08	0.219872	5.46488e-05	1
ENSG00000166750	SLFN5	17:33538921:C:T	0.211206	6.78862e-11	5.37655e-08	0.219872	5.46488e-05	1
ENSG00000166750	SLFN5	17:33542076:C:T	0.211206	6.78862e-11	5.37655e-08	0.219872	5.46488e-05	1
ENSG00000167711	SERPINF2	17:1629969:C:T	0.183593	6.93096e-11	5.48634e-08	0.0998018	0.00372763	1
ENSG00000166750	SLFN5	17:33539825:T:C	0.198205	7.22002e-11	5.71207e-08	0.158451	0.00176256	1
ENSG00000002549	LAP3	4:17701297:G:A	0.316465	7.35896e-11	5.81886e-08	0.242957	0.000856111	1
ENSG00000002549	LAP3	4:17663199:G:A	0.325809	7.51566e-11	5.93957e-08	0.23827	0.00174336	1
ENSG00000165806	CASP7	10:115486874:G:A	0.211058	7.53274e-11	5.94987e-08	0.176392	0.00115178	1
ENSG00000136816	TOR1B	9:132597721:T:G	-0.227695	8.82988e-11	6.89295e-08	-0.196043	0.000186505	1
ENSG00000136816	TOR1B	9:132597774:T:C	-0.227695	8.82988e-11	6.89295e-08	-0.196043	0.000186505	1
ENSG00000136816	TOR1B	9:132598282:A:G	-0.227695	8.82988e-11	6.89295e-08	-0.196043	0.000186505	1
ENSG00000136816	TOR1B	9:132598482:C:T	-0.227695	8.82988e-11	6.89295e-08	-0.196043	0.000186505	1
ENSG00000136816	TOR1B	9:132599101:A:G	-0.227695	8.82988e-11	6.89295e-08	-0.196043	0.000186505	1
ENSG00000136816	TOR1B	9:132599533:G:C	-0.227695	8.82988e-11	6.89295e-08	-0.196043	0.000186505	1
ENSG00000136816	TOR1B	9:132599791:A:G	-0.227695	8.82988e-11	6.89295e-08	-0.196043	0.000186505	1
ENSG00000136816	TOR1B	9:132599799:A:C	-0.227695	8.82988e-11	6.89295e-08	-0.196043	0.000186505	1
ENSG00000136816	TOR1B	9:132599896:T:C	-0.227695	8.82988e-11	6.89295e-08	-0.196043	0.000186505	1
ENSG00000136816	TOR1B	9:132599968:A:G	-0.227695	8.82988e-11	6.89295e-08	-0.196043	0.000186505	1
ENSG00000136816	TOR1B	9:132600440:A:C	-0.227695	8.82988e-11	6.89295e-08	-0.196043	0.000186505	1
ENSG00000136816	TOR1B	9:132600466:G:A	-0.227695	8.82988e-11	6.89295e-08	-0.196043	0.000186505	1
ENSG00000136816	TOR1B	9:132600541:A:G	-0.227695	8.82988e-11	6.89295e-08	-0.196043	0.000186505	1
ENSG00000136816	TOR1B	9:132600620:T:C	-0.227695	8.82988e-11	6.89295e-08	-0.196043	0.000186505	1
ENSG00000136816	TOR1B	9:132600742:T:A	-0.227695	8.82988e-11	6.89295e-08	-0.196043	0.000186505	1
ENSG00000136816	TOR1B	9:132600977:A:G	-0.227695	8.82988e-11	6.89295e-08	-0.196043	0.000186505	1
ENSG00000136816	TOR1B	9:132601229:T:C	-0.227695	8.82988e-11	6.89295e-08	-0.196043	0.000186505	1
ENSG00000136816	TOR1B	9:132601873:C:A	-0.227695	8.82988e-11	6.89295e-08	-0.196043	0.000186505	1
ENSG00000136816	TOR1B	9:132601903:G:A	-0.227695	8.82988e-11	6.89295e-08	-0.196043	0.000186505	1
ENSG00000136816	TOR1B	9:132601953:G:A	-0.227695	8.82988e-11	6.89295e-08	-0.196043	0.000186505	1
ENSG00000136816	TOR1B	9:132601975:T:A	-0.227695	8.82988e-11	6.89295e-08	-0.196043	0.000186505	1
ENSG00000136816	TOR1B	9:132602662:A:G	-0.227695	8.82988e-11	6.89295e-08	-0.196043	0.000186505	1
ENSG00000204713	TRIM27	6:28867755:A:G	0.101665	8.87865e-11	6.92734e-08	0.132033	9.29293e-06	1
ENSG00000010030	ETV7	6:36514721:T:G	-0.461246	8.8963e-11	6.93744e-08	-0.440237	0.000812028	1
ENSG00000204713	TRIM27	6:28880630:G:A	0.102705	8.92211e-11	6.95018e-08	0.132372	9.53267e-06	1
ENSG00000204713	TRIM27	6:28900499:C:T	0.102705	8.92211e-11	6.95018e-08	0.132372	9.53267e-06	1
ENSG00000204713	TRIM27	6:28970745:C:T	0.0979976	9.52208e-11	7.4097e-08	0.125482	6.61904e-07	1
ENSG00000204713	TRIM27	6:28974825:G:T	0.0979976	9.52208e-11	7.4097e-08	0.125482	6.61904e-07	1
ENSG00000136816	TOR1B	9:132557166:T:G	-0.225766	9.58526e-11	7.45455e-08	-0.188891	0.000263147	1
ENSG00000002549	LAP3	4:17691640:G:A	0.312969	9.63042e-11	7.45455e-08	0.252403	0.000803671	1
ENSG00000002549	LAP3	4:17691649:T:C	0.312969	9.63042e-11	7.45455e-08	0.252403	0.000803671	1
ENSG00000002549	LAP3	4:17692685:T:G	0.312969	9.63042e-11	7.45455e-08	0.252403	0.000803671	1
ENSG00000002549	LAP3	4:17692863:C:T	0.312969	9.63042e-11	7.45455e-08	0.252403	0.000803671	1
ENSG00000002549	LAP3	4:17695206:C:G	0.312969	9.63042e-11	7.45455e-08	0.253498	0.000747199	1
ENSG00000002549	LAP3	4:17697187:A:G	0.312969	9.63042e-11	7.45455e-08	0.253498	0.000747199	1
ENSG00000002549	LAP3	4:17697687:G:A	0.312969	9.63042e-11	7.45455e-08	0.253498	0.000747199	1
ENSG00000002549	LAP3	4:17703614:G:T	0.312969	9.63042e-11	7.45455e-08	0.253498	0.000747199	1
ENSG00000002549	LAP3	4:17704667:C:T	0.312969	9.63042e-11	7.45455e-08	0.253498	0.000747199	1
ENSG00000120539	MASTL	10:27380261:C:T	-0.17556	1.02169e-10	7.87957e-08	-0.204202	3.59484e-06	1
ENSG00000166750	SLFN5	17:33520117:C:T	0.209168	1.02224e-10	7.87957e-08	0.209883	0.000163468	1
ENSG00000166750	SLFN5	17:33520263:T:C	0.209168	1.02224e-10	7.87957e-08	0.209883	0.000163468	1
ENSG00000166750	SLFN5	17:33522372:C:T	0.209168	1.02224e-10	7.87957e-08	0.209883	0.000163468	1
ENSG00000166750	SLFN5	17:33522626:G:A	0.209168	1.02224e-10	7.87957e-08	0.209883	0.000163468	1
ENSG00000166750	SLFN5	17:33523494:T:C	0.209168	1.02224e-10	7.87957e-08	0.209883	0.000163468	1
ENSG00000166750	SLFN5	17:33524843:G:A	0.209168	1.02224e-10	7.87957e-08	0.209883	0.000163468	1
ENSG00000166750	SLFN5	17:33526725:T:A	0.209168	1.02224e-10	7.87957e-08	0.209883	0.000163468	1
ENSG00000120539	MASTL	10:27486668:C:T	-0.167991	1.03748e-10	7.99286e-08	-0.202908	5.16154e-07	1
ENSG00000172123	SLFN12	17:33761168:A:T	0.27258	1.04187e-10	8.02147e-08	0.207934	5.02431e-05	1
ENSG00000010030	ETV7	6:36533204:C:A	-0.463971	1.04228e-10	8.02147e-08	-0.447609	0.000418937	1
ENSG00000121380	BCL2L14	12:12228887:T:C	0.175645	1.06955e-10	8.227e-08	0.14494	0.00017921	1
ENSG00000120539	MASTL	10:27489559:T:C	-0.165772	1.08314e-10	8.28818e-08	-0.193672	2.49937e-06	1
ENSG00000120539	MASTL	10:27490233:G:T	-0.165772	1.08314e-10	8.28818e-08	-0.193672	2.49937e-06	1
ENSG00000120539	MASTL	10:27491363:C:T	-0.165772	1.08314e-10	8.28818e-08	-0.193672	2.49937e-06	1
ENSG00000120539	MASTL	10:27491870:A:G	-0.165772	1.08314e-10	8.28818e-08	-0.193672	2.49937e-06	1
ENSG00000120539	MASTL	10:27493781:G:A	-0.165772	1.08314e-10	8.28818e-08	-0.193672	2.49937e-06	1
ENSG00000120539	MASTL	10:27494699:T:A	-0.165772	1.08314e-10	8.28818e-08	-0.193672	2.49937e-06	1
ENSG00000120539	MASTL	10:27495740:C:T	-0.165772	1.08314e-10	8.28818e-08	-0.193672	2.49937e-06	1
ENSG00000120539	MASTL	10:27496953:G:C	-0.165772	1.08314e-10	8.28818e-08	-0.193672	2.49937e-06	1
ENSG00000120539	MASTL	10:27498789:C:G	-0.165772	1.08314e-10	8.28818e-08	-0.193672	2.49937e-06	1
ENSG00000120539	MASTL	10:27498939:T:C	-0.165772	1.08314e-10	8.28818e-08	-0.193672	2.49937e-06	1
ENSG00000172123	SLFN12	17:33758638:T:C	0.274789	1.15276e-10	8.81628e-08	0.249301	3.46358e-06	1
ENSG00000168961	LGALS9	17:25974545:T:G	-0.28155	1.17983e-10	9.01866e-08	-0.294714	3.41608e-07	1
ENSG00000204713	TRIM27	6:28970369:T:C	0.0973012	1.25451e-10	9.56462e-08	0.125739	2.85199e-07	1
ENSG00000204713	TRIM27	6:28977925:C:T	0.0973012	1.25451e-10	9.56462e-08	0.125739	2.85199e-07	1
ENSG00000204713	TRIM27	6:28983048:T:C	0.0973012	1.25451e-10	9.56462e-08	0.125739	2.85199e-07	1
ENSG00000204713	TRIM27	6:28983846:A:G	0.0973012	1.25451e-10	9.56462e-08	0.125739	2.85199e-07	1
ENSG00000204713	TRIM27	6:28984148:G:A	0.0973012	1.25451e-10	9.56462e-08	0.125739	2.85199e-07	1
ENSG00000010030	ETV7	6:36361409:G:A	-0.474583	1.26841e-10	9.59098e-08	-0.480889	0.000207682	1
ENSG00000010030	ETV7	6:36361682:G:A	-0.474583	1.26841e-10	9.59098e-08	-0.480889	0.000207682	1
ENSG00000010030	ETV7	6:36362441:A:C	-0.474583	1.26841e-10	9.59098e-08	-0.462458	0.000349842	1
ENSG00000010030	ETV7	6:36363487:G:C	-0.474583	1.26841e-10	9.59098e-08	-0.480889	0.000207682	1
ENSG00000010030	ETV7	6:36363556:T:G	-0.474583	1.26841e-10	9.59098e-08	-0.480889	0.000207682	1
ENSG00000010030	ETV7	6:36367516:G:T	-0.474583	1.26841e-10	9.59098e-08	-0.482678	0.000178334	1
ENSG00000010030	ETV7	6:36369260:C:T	-0.474583	1.26841e-10	9.59098e-08	-0.480889	0.000207682	1
ENSG00000010030	ETV7	6:36370394:A:C	-0.474583	1.26841e-10	9.59098e-08	-0.482678	0.000178334	1
ENSG00000010030	ETV7	6:36371316:C:A	-0.474583	1.26841e-10	9.59098e-08	-0.482678	0.000178334	1
ENSG00000010030	ETV7	6:36372525:A:G	-0.474583	1.26841e-10	9.59098e-08	-0.480889	0.000207682	1
ENSG00000010030	ETV7	6:36372607:C:T	-0.474583	1.26841e-10	9.59098e-08	-0.482678	0.000178334	1
ENSG00000010030	ETV7	6:36373451:T:A	-0.474583	1.26841e-10	9.59098e-08	-0.482678	0.000178334	1
ENSG00000010030	ETV7	6:36373794:C:A	-0.474583	1.26841e-10	9.59098e-08	-0.482678	0.000178334	1
ENSG00000010030	ETV7	6:36375438:G:A	-0.474583	1.26841e-10	9.59098e-08	-0.482678	0.000178334	1
ENSG00000010030	ETV7	6:36377820:G:A	-0.474583	1.26841e-10	9.59098e-08	-0.482678	0.000178334	1
ENSG00000010030	ETV7	6:36379057:G:A	-0.474583	1.26841e-10	9.59098e-08	-0.482678	0.000178334	1
ENSG00000136816	TOR1B	9:132602208:A:T	-0.223771	1.29433e-10	9.78196e-08	-0.196043	0.000186505	1
ENSG00000136816	TOR1B	9:132553457:C:A	-0.223435	1.34759e-10	1.01793e-07	-0.197556	0.000135454	1
ENSG00000166750	SLFN5	17:33510656:A:G	0.208179	1.42932e-10	1.07911e-07	0.215193	0.000225119	1
ENSG00000121380	BCL2L14	12:12221052:T:G	0.171003	1.46516e-10	1.1056e-07	0.153999	1.31746e-05	1
ENSG00000002549	LAP3	4:17558829:G:A	0.328781	1.51617e-10	1.14351e-07	0.21511	0.00762325	1
ENSG00000136816	TOR1B	9:132589606:T:C	-0.219024	1.56439e-10	1.16257e-07	-0.1978	0.000114407	1
ENSG00000136816	TOR1B	9:132589633:T:A	-0.219024	1.56439e-10	1.16257e-07	-0.1978	0.000114407	1
ENSG00000136816	TOR1B	9:132590352:A:G	-0.219024	1.56439e-10	1.16257e-07	-0.1978	0.000114407	1
ENSG00000136816	TOR1B	9:132590353:G:T	-0.219024	1.56439e-10	1.16257e-07	-0.1978	0.000114407	1
ENSG00000136816	TOR1B	9:132590431:C:G	-0.219024	1.56439e-10	1.16257e-07	-0.1978	0.000114407	1
ENSG00000136816	TOR1B	9:132590837:G:A	-0.219024	1.56439e-10	1.16257e-07	-0.1978	0.000114407	1
ENSG00000136816	TOR1B	9:132590843:C:T	-0.219024	1.56439e-10	1.16257e-07	-0.1978	0.000114407	1
ENSG00000136816	TOR1B	9:132590860:A:G	-0.219024	1.56439e-10	1.16257e-07	-0.1978	0.000114407	1
ENSG00000136816	TOR1B	9:132590912:G:C	-0.219024	1.56439e-10	1.16257e-07	-0.1978	0.000114407	1
ENSG00000136816	TOR1B	9:132590997:T:C	-0.219024	1.56439e-10	1.16257e-07	-0.1978	0.000114407	1
ENSG00000136816	TOR1B	9:132591272:T:C	-0.219024	1.56439e-10	1.16257e-07	-0.1978	0.000114407	1
ENSG00000136816	TOR1B	9:132591372:T:G	-0.219024	1.56439e-10	1.16257e-07	-0.1978	0.000114407	1
ENSG00000136816	TOR1B	9:132591509:A:G	-0.219024	1.56439e-10	1.16257e-07	-0.1978	0.000114407	1
ENSG00000136816	TOR1B	9:132591992:T:C	-0.219024	1.56439e-10	1.16257e-07	-0.1978	0.000114407	1
ENSG00000136816	TOR1B	9:132592211:A:G	-0.219024	1.56439e-10	1.16257e-07	-0.1978	0.000114407	1
ENSG00000136816	TOR1B	9:132592636:C:G	-0.219024	1.56439e-10	1.16257e-07	-0.1978	0.000114407	1
ENSG00000136816	TOR1B	9:132592663:T:G	-0.219024	1.56439e-10	1.16257e-07	-0.1978	0.000114407	1
ENSG00000136816	TOR1B	9:132592775:T:C	-0.219024	1.56439e-10	1.16257e-07	-0.1978	0.000114407	1
ENSG00000136816	TOR1B	9:132593982:T:C	-0.219024	1.56439e-10	1.16257e-07	-0.1978	0.000114407	1
ENSG00000136816	TOR1B	9:132594362:C:T	-0.219024	1.56439e-10	1.16257e-07	-0.1978	0.000114407	1
ENSG00000136816	TOR1B	9:132594378:A:G	-0.219024	1.56439e-10	1.16257e-07	-0.1978	0.000114407	1
ENSG00000136816	TOR1B	9:132594718:T:C	-0.219024	1.56439e-10	1.16257e-07	-0.1978	0.000114407	1
ENSG00000136816	TOR1B	9:132594938:G:A	-0.219024	1.56439e-10	1.16257e-07	-0.1978	0.000114407	1
ENSG00000136816	TOR1B	9:132594984:C:T	-0.219024	1.56439e-10	1.16257e-07	-0.1978	0.000114407	1
ENSG00000136816	TOR1B	9:132595664:G:A	-0.219024	1.56439e-10	1.16257e-07	-0.1978	0.000114407	1
ENSG00000136816	TOR1B	9:132595685:C:G	-0.219024	1.56439e-10	1.16257e-07	-0.1978	0.000114407	1
ENSG00000136816	TOR1B	9:132596071:C:T	-0.219024	1.56439e-10	1.16257e-07	-0.1978	0.000114407	1
ENSG00000136816	TOR1B	9:132596159:C:T	-0.219024	1.56439e-10	1.16257e-07	-0.1978	0.000114407	1
ENSG00000136816	TOR1B	9:132597021:C:T	-0.219024	1.56439e-10	1.16257e-07	-0.1978	0.000114407	1
ENSG00000002549	LAP3	4:17689752:G:T	0.31269	1.61485e-10	1.19947e-07	0.269308	0.000358104	1
ENSG00000204267	TAP2	6:32741868:T:C	-0.206324	1.66409e-10	1.23541e-07	-0.377079	2.6439e-08	1
ENSG00000002549	LAP3	4:17691047:T:C	0.313184	1.71291e-10	1.27102e-07	0.270384	0.000385899	1
ENSG00000136816	TOR1B	9:132597621:T:C	-0.224787	1.7503e-10	1.29811e-07	-0.196043	0.000186505	1
ENSG00000136816	TOR1B	9:132592115:T:C	-0.229971	1.825e-10	1.35078e-07	-0.171636	0.00138732	1
ENSG00000136816	TOR1B	9:132594868:C:A	-0.229971	1.825e-10	1.35078e-07	-0.171636	0.00138732	1
ENSG00000136816	TOR1B	9:132596031:T:C	-0.229971	1.825e-10	1.35078e-07	-0.171636	0.00138732	1
ENSG00000136816	TOR1B	9:132596899:G:A	-0.229971	1.825e-10	1.35078e-07	-0.171636	0.00138732	1
ENSG00000165806	CASP7	10:115487493:C:G	-0.158133	1.84521e-10	1.36505e-07	-0.183983	8.2896e-07	1
ENSG00000002549	LAP3	4:17561139:G:A	0.323069	1.85941e-10	1.37348e-07	0.172212	0.0318627	1
ENSG00000002549	LAP3	4:17565713:G:A	0.323069	1.85941e-10	1.37348e-07	0.172212	0.0318627	1
ENSG00000002549	LAP3	4:17566221:G:T	0.323069	1.85941e-10	1.37348e-07	0.172212	0.0318627	1
ENSG00000120539	MASTL	10:27479070:C:T	-0.175348	1.87658e-10	1.38547e-07	-0.199682	7.38109e-06	1
ENSG00000187741	FANCA	16:89979959:G:A	-0.215045	1.96619e-10	1.4509e-07	-0.201717	1.77822e-05	1
ENSG00000136816	TOR1B	9:132597840:A:C	-0.232287	2.0182e-10	1.48629e-07	-0.17005	0.00207988	1
ENSG00000136816	TOR1B	9:132599357:G:A	-0.232287	2.0182e-10	1.48629e-07	-0.17005	0.00207988	1
ENSG00000136816	TOR1B	9:132603292:C:G	-0.232287	2.0182e-10	1.48629e-07	-0.17005	0.00207988	1
ENSG00000136816	TOR1B	9:132610738:A:G	-0.232287	2.0182e-10	1.48629e-07	-0.17005	0.00207988	1
ENSG00000117226	GBP3	1:89704458:C:T	-0.27347	2.0381e-10	1.5002e-07	-0.22507	0.00370504	1
ENSG00000184898	RBM43	2:152178059:G:A	-0.18403	2.06886e-10	1.51374e-07	-0.259543	4.8578e-11	1
[truncated: 9,401 more rows]
